# Supplementary material for: BRD9 is a druggable component of interferon‐stimulated gene expression and antiviral activity
Source: EMBO Rep. 2021 Aug 16;22(10):e52823. doi: 10.15252/embr.202152823 (PMC8490982; doi:10.15252/embr.202152823)
Supplement: Supplementary file 3 — Dataset EV1 [file EMBR-22-e52823-s004.xlsx]

## Sheet: Information
	Dataset EV1: Results from the Genome-Scale Loss-of-Function Screen to Identify Human Genes Important for Interferon-Stimulated Gene Expression
	Tab 'Bioreplicate 1'
	Results of adjusted robust rank aggregation (aRRA) gene ranking for eGFP negative population in Bioreplicate 1.
	sgRNA sequences from integrated lentiviruses in the eGFP negative population were PCR amplified as described in the methods section. Read counts were determined by NGS sequencing using an Illumina Nextseq500.
	Reads obtained from three independently transduced, but unsorted, populations were used as controls.
	Permutations = 1000
	Significance threshold = 0.01
	p-values were corrected using the Benjamini-Hochberg correction method.
	Tab 'Bioreplicate 2'
	Results of adjusted robust rank aggregation (aRRA) gene ranking for eGFP negative population in Bioreplicate 2.
	sgRNA sequences from integrated lentiviruses in the eGFP negative population were PCR amplified as described in the methods section. Read counts were determined by NGS sequencing using an Illumina Nextseq500.
	Reads obtained from three independently transduced, but unsorted, populations were used as controls. Controls samples are the same as used for Bioreplicate 1.
	Permutations = 1000
	Significance threshold = 0.01
	p-values were corrected using the Benjamini-Hochberg correction method.
	Bold gene names indicate genes determined as significant in both Bioreplicates (see also Figure 1E).
	Gene name column indicates official HGNC gene name.
	Adjusted robust rank aggregation (aRRA) gene ranking, adjusted p-values as described above, and gene significance of gene scoring are indicated.
	Number of factor specfic sgRNAs in the GeCKOv2 library, as well as number of significantly enriched sgRNAs based on sgRNA ranking, and average log fold change (FC) of sgRNAs for respective factors are indicated.

## Sheet: Bioreplicate 1
Gene Name	aRRA	p-value (adj.)	Significant?	# library sgRNAs	# signif. sgRNAs	Avg. logFC
STAT1	5.07896e-17	0	TRUE	6	5	5.21427
TYK2	5.67035e-16	0	TRUE	6	6	4.8686
JAK1	1.01061e-14	0	TRUE	6	6	5.27815
STAT2	1.67475e-11	0	TRUE	6	5	4.42981
IFNAR1	9.68331e-11	0	TRUE	6	5	4.01182
IRF9	5.88403e-08	0	TRUE	6	5	2.67907
BRD9	1.87436e-07	0	TRUE	6	6	2.41052
IFNAR2	3.32656e-06	0	TRUE	6	3	1.28845
LRCH4	3.49584e-06	0	TRUE	6	3	0.978872
OR4D11	1.36041e-05	0	TRUE	6	4	1.5312
ACMSD	1.55083e-05	0	TRUE	6	2	1.0233
SNRPN	1.75085e-05	0.521786	FALSE	6	4	1.51863
RIOK1	2.02975e-05	0.521786	FALSE	6	2	0.235887
MAP2K3	2.05259e-05	0.521786	FALSE	6	3	0.583781
KCP	2.20115e-05	0.521786	FALSE	6	2	-0.583861
ADCK2	2.30059e-05	0.521786	FALSE	6	4	1.52798
C17orf47	2.32448e-05	0.521786	FALSE	6	2	0.254624
CNFN	2.4309e-05	0.521786	FALSE	6	1	-1.75016
POLE	2.44316e-05	0.521786	FALSE	6	2	-1.97992
CIDEB	2.71682e-05	0.521786	FALSE	6	3	1.10184
SRPK2	2.83415e-05	0.521786	FALSE	6	2	0.798824
VOPP1	2.87402e-05	0.521786	FALSE	6	4	1.63065
CLEC2B	3.06461e-05	0.521786	FALSE	6	3	0.866052
AXDND1	3.21705e-05	0.521786	FALSE	6	3	1.26798
TAOK1	3.29887e-05	0.521786	FALSE	6	3	1.25456
BRDT	3.32143e-05	0.521786	FALSE	6	3	1.41594
CNTLN	3.37192e-05	0.521786	FALSE	6	3	1.8614
PCED1B	3.37544e-05	0.521786	FALSE	6	2	-0.792695
ABHD15	3.41321e-05	0.521786	FALSE	6	2	0.0649168
CLIC4	3.54254e-05	0.521786	FALSE	6	4	1.45605
RBP5	4.0667e-05	0.521786	FALSE	6	2	0.724688
TNRC6B	4.18299e-05	0.521786	FALSE	6	3	1.06781
SMARCD1	4.28662e-05	0.521786	FALSE	6	2	0.524837
RCHY1	4.45831e-05	0.521786	FALSE	6	3	0.751259
SNX5	4.51639e-05	0.521786	FALSE	6	4	1.48957
TRMT1	4.77099e-05	0.521786	FALSE	6	3	1.36444
FAM170B	4.84492e-05	0.521786	FALSE	6	3	0.906383
HIVEP1	4.93549e-05	0.521786	FALSE	6	2	0.424808
AHR	5.11157e-05	0.521786	FALSE	6	4	1.52729
DCTN6	5.1904e-05	0.521786	FALSE	6	4	1.40171
NDUFAF2	5.56614e-05	0.521786	FALSE	6	3	1.48209
WIZ	5.5962e-05	0.521786	FALSE	6	4	1.4699
NPB	5.6721e-05	0.534512	FALSE	6	1	-0.282138
GNA15	5.89776e-05	0.534512	FALSE	6	3	1.18501
RAD18	6.15848e-05	0.534512	FALSE	6	3	0.252337
KCND2	6.26731e-05	0.534512	FALSE	6	2	-0.154001
GATA3	6.33163e-05	0.534512	FALSE	6	2	0.33201
HNRNPA3	6.46124e-05	0.534512	FALSE	6	2	1.13424
C10orf32	6.55274e-05	0.534512	FALSE	6	2	-0.585154
DLAT	6.91173e-05	0.534512	FALSE	6	2	-0.556065
TP53BP1	7.02908e-05	0.534512	FALSE	6	4	1.47149
HIST1H1B	7.41923e-05	0.534512	FALSE	6	2	-0.111405
OR4P4	7.63009e-05	0.534512	FALSE	6	2	-0.591711
ALKBH5	7.80475e-05	0.534512	FALSE	6	3	1.49937
DUSP23	7.85976e-05	0.534512	FALSE	6	4	1.36984
ADAM15	7.87599e-05	0.534512	FALSE	6	3	0.916984
LDLRAD3	7.97917e-05	0.534512	FALSE	6	3	0.88458
C12orf49	8.38396e-05	0.534512	FALSE	6	2	-1.18392
OR2T33	8.49216e-05	0.534512	FALSE	6	4	1.38537
AIP	8.54677e-05	0.534512	FALSE	6	4	1.3842
WDR5B	8.67133e-05	0.534512	FALSE	6	4	1.32844
MAPK8IP2	8.69809e-05	0.534512	FALSE	6	3	0.685563
LAMP1	9.35336e-05	0.534512	FALSE	6	3	0.90297
SOX13	9.39193e-05	0.534512	FALSE	6	2	-0.871717
ZER1	9.53381e-05	0.534512	FALSE	6	2	-0.427115
TRPA1	9.78045e-05	0.534512	FALSE	6	3	0.238249
DPCR1	9.80471e-05	0.534512	FALSE	6	2	-0.31376
hsa-mir-661	0.000105339	0.534512	FALSE	4	1	-0.121811
HEATR6	0.000106736	0.534512	FALSE	6	2	-0.273457
TXNDC8	0.000110111	0.534512	FALSE	6	2	1.00565
CNTF	0.000113261	0.534512	FALSE	6	3	0.187811
MYL12B	0.000113442	0.534512	FALSE	6	1	0.68466
FRYL	0.000114174	0.534512	FALSE	6	3	1.31606
TRIM16	0.000114919	0.534512	FALSE	6	3	1.00402
SAPCD2	0.000116493	0.534512	FALSE	6	2	-0.680518
KIAA0754	0.000117194	0.534512	FALSE	6	2	-0.331207
FAM46B	0.000118167	0.534512	FALSE	6	3	0.0808281
PSMA5	0.000118602	0.534512	FALSE	6	2	-0.246617
HAL	0.000121545	0.534512	FALSE	6	1	-2.21067
DMRTB1	0.000123415	0.534512	FALSE	6	2	-1.65933
UCHL1	0.000124178	0.534512	FALSE	6	3	0.457924
SPATA4	0.000126147	0.534512	FALSE	6	3	1.20841
KRTAP6-2	0.000127598	0.620236	FALSE	6	3	0.462424
hsa-mir-26a-2	0.000129579	0.620236	FALSE	4	3	1.73527
TGFA	0.000129644	0.620236	FALSE	6	2	-0.566965
NME8	0.000131092	0.620236	FALSE	6	2	1.26473
TNS1	0.000133223	0.620236	FALSE	6	3	1.07367
KCNN1	0.000133318	0.620236	FALSE	6	4	1.49868
CPNE6	0.00013615	0.620236	FALSE	6	2	0.592198
BCL10	0.000137751	0.620236	FALSE	6	1	-1.51746
RYBP	0.000142697	0.620236	FALSE	6	3	1.36074
C12orf56	0.000145182	0.620236	FALSE	6	2	-0.216895
NMS	0.00014584	0.620236	FALSE	6	3	1.4156
VCAN	0.000153957	0.620236	FALSE	6	1	-0.786418
PNMA2	0.000156729	0.620236	FALSE	6	2	0.491468
MIA	0.000160402	0.620236	FALSE	6	2	-0.92026
GLTSCR1L	0.000161636	0.620236	FALSE	6	2	1.03218
RNF144B	0.000166201	0.620236	FALSE	6	2	0.638312
KIAA1211	0.000172432	0.620236	FALSE	6	3	1.07961
IDH1	0.000172797	0.620236	FALSE	6	3	0.426015
GPR173	0.000173167	0.620236	FALSE	6	2	1.05026
UFSP1	0.000173716	0.620236	FALSE	6	3	0.754057
POMT2	0.000178258	0.620236	FALSE	6	2	0.674104
TMEM87B	0.000178756	0.620236	FALSE	6	2	0.385607
ATXN1	0.000184214	0.620236	FALSE	6	2	0.243979
MYO9B	0.000184654	0.620236	FALSE	6	2	0.318885
FAM171A2	0.000189085	0.684844	FALSE	6	2	-0.724876
LRP3	0.000190871	0.684844	FALSE	6	2	-0.131868
SWT1	0.000191637	0.684844	FALSE	5	3	1.35605
PNMAL1	0.000192601	0.684844	FALSE	6	3	1.23882
hsa-mir-3137	0.000194923	0.684844	FALSE	4	2	0.86445
LEPREL2	0.000200391	0.684844	FALSE	6	2	0.227125
FAM25A	0.00020085	0.684844	FALSE	6	2	-0.348071
ARHGAP35	0.00020131	0.684844	FALSE	6	2	0.218408
MOAP1	0.000205005	0.684844	FALSE	6	2	0
KRT34	0.000208505	0.684844	FALSE	6	3	-0.403388
GNA14	0.000209907	0.684844	FALSE	6	2	-1.33737
hsa-mir-4695	0.000210678	0.684844	FALSE	4	1	-2.10538
TNFAIP2	0.000211041	0.684844	FALSE	6	3	1.07378
CLSTN1	0.000211597	0.684844	FALSE	6	3	0.738365
PRUNE	0.000220435	0.684844	FALSE	6	3	1.33078
ZNF706	0.000222214	0.684844	FALSE	6	3	1.43985
hsa-mir-938	0.000226884	0.684844	FALSE	4	1	-0.708843
ADAL	0.000227153	0.684844	FALSE	6	2	-0.309408
TESK1	0.000228131	0.684844	FALSE	6	2	0.580509
UBE2H	0.000232078	0.684844	FALSE	6	3	1.19328
TSPAN7	0.000234103	0.684844	FALSE	6	3	1.13898
TSC2	0.000234196	0.684844	FALSE	6	3	0.418396
PRSS53	0.00023512	0.816708	FALSE	6	3	0.474093
hsa-mir-6876	0.000235213	0.816708	FALSE	4	3	1.71456
hsa-mir-8063	0.000238527	0.816708	FALSE	4	2	1.15307
OR4Q3	0.000240031	0.816708	FALSE	6	2	1.2133
ATOH1	0.000242801	0.816708	FALSE	6	2	0.503755
AP4E1	0.00024309	0.816708	FALSE	6	1	-1.48237
PHF17	0.000243307	0.816708	FALSE	6	2	-0.674668
KCNF1	0.000247623	0.816708	FALSE	6	2	0.372552
ADIG	0.000249155	0.816708	FALSE	6	2	-0.548957
ACTR10	0.000251193	0.816708	FALSE	6	1	0.281216
NAGS	0.000252234	0.816708	FALSE	6	2	0.606872
BCAS1	0.000254556	0.816708	FALSE	6	2	0.200419
RNF146	0.000259138	0.816708	FALSE	6	3	-0.166775
ZNF593	0.000261061	0.816708	FALSE	6	2	0.882276
CNOT10	0.000265204	0.816708	FALSE	6	3	1.27171
NTHL1	0.000266589	0.816708	FALSE	6	2	-0.256728
SLC2A2	0.000267383	0.816708	FALSE	6	2	1.10802
SORCS1	0.000267399	0.816708	FALSE	6	1	-0.371757
TP53	0.000268335	0.816708	FALSE	6	3	1.3383
TFAP2B	0.000271907	0.816708	FALSE	6	2	-0.333317
DIAPH3	0.000275502	0.816708	FALSE	6	1	-0.564889
PSMD9	0.000276095	0.816708	FALSE	6	3	1.27001
F2RL2	0.000277009	0.816708	FALSE	6	2	-0.992044
MESP1	0.000280798	0.816708	FALSE	6	2	-0.481391
ITGB1BP2	0.000281176	0.816708	FALSE	6	3	0.350649
PGAM2	0.000281489	0.816708	FALSE	6	3	0.826417
MARCH8	0.000282157	0.816708	FALSE	6	2	0.311889
OR3A3	0.00028352	0.816708	FALSE	6	2	-0.5229
MYO7B	0.000286319	0.816708	FALSE	6	3	0.930827
CDCA2	0.000288225	0.816708	FALSE	6	3	0.631876
DDR1	0.000288453	0.816708	FALSE	6	2	-0.107967
TMED6	0.000288543	0.816708	FALSE	6	3	0.680054
ACTRT3	0.000291708	0.816708	FALSE	6	1	0
RCOR1	0.000294262	0.853474	FALSE	6	2	-0.526457
HLA-DMB	0.000297876	0.853474	FALSE	6	3	0.683152
OTUD3	0.000297887	0.853474	FALSE	6	2	0.389262
SEC16A	0.000301816	0.853474	FALSE	6	2	0.967323
COBL	0.00030355	0.853474	FALSE	6	3	-0.0642719
FLT3LG	0.000304355	0.853474	FALSE	6	2	-0.222013
ZNF428	0.000304539	0.853474	FALSE	6	3	1.14622
SH3GLB1	0.000307914	0.853474	FALSE	6	1	0.00685541
DNAJC5G	0.000309295	0.853474	FALSE	6	3	0.906412
TEX12	0.000310036	0.853474	FALSE	6	2	0.607309
KRTAP6-1	0.000311178	0.853474	FALSE	6	2	0.0840243
LACE1	0.000312307	0.853474	FALSE	6	3	1.07367
SLC5A10	0.000313315	0.853474	FALSE	6	3	1.18436
LRP8	0.000316353	0.853474	FALSE	6	3	1.4949
ZP4	0.000317681	0.853474	FALSE	6	4	1.18603
RALGAPB	0.000321915	0.853474	FALSE	6	3	0.612525
C1orf100	0.000322715	0.853474	FALSE	6	3	1.28228
hsa-mir-302b	0.00032412	0.853474	FALSE	4	1	-0.175192
TEX19	0.000326514	0.853474	FALSE	6	2	-0.998427
PRSS12	0.00032685	0.853474	FALSE	6	3	1.10906
EDC4	0.000328567	0.853474	FALSE	6	2	0.410276
hsa-mir-4266	0.000333284	0.853474	FALSE	4	2	1.70654
UBN1	0.000337141	0.853474	FALSE	6	2	0.0603191
KRTAP4-5	0.000338035	0.853474	FALSE	6	2	0.646389
MACC1	0.000338333	0.853474	FALSE	6	2	-0.781162
CANT1	0.000340124	0.853474	FALSE	6	2	0.471952
TUBGCP6	0.000341919	0.853474	FALSE	6	2	0.47349
SIDT2	0.000342075	0.853474	FALSE	6	3	0.656979
KLHDC9	0.000346374	0.853474	FALSE	6	3	0.174447
SLC13A4	0.000347335	0.853474	FALSE	6	2	0.544511
CNOT11	0.000348175	0.853474	FALSE	6	3	0.78441
METTL7A	0.000356532	0.853474	FALSE	6	1	-1.76422
RAB27B	0.000356761	0.853474	FALSE	6	2	0.393145
DOK1	0.000359361	0.853474	FALSE	6	3	1.14653
GBA	0.000360751	0.853474	FALSE	6	2	0.278874
FAM160A1	0.000370158	0.853474	FALSE	6	3	0.559286
C20orf195	0.000372738	0.853474	FALSE	6	1	0.353624
PIANP	0.000375363	0.853474	FALSE	6	2	-1.12501
MLH1	0.000375677	0.853474	FALSE	6	2	-0.00453514
IFITM5	0.000381296	0.853474	FALSE	6	3	-0.042504
TUSC2	0.000382619	0.853474	FALSE	6	2	0.0605496
TMEM120A	0.000394483	0.853474	FALSE	6	3	1.35364
DZIP3	0.00039476	0.853474	FALSE	6	2	0.512343
BRWD3	0.000396372	0.853474	FALSE	6	2	-0.503876
TUBGCP4	0.000397047	0.853474	FALSE	6	1	-0.163531
FNIP2	0.000402645	0.853474	FALSE	6	3	0.507549
RDH8	0.000404371	0.853474	FALSE	6	3	1.48765
TSPAN31	0.00040515	0.853474	FALSE	6	1	-0.394278
MICU3	0.00040611	0.853474	FALSE	6	2	-1.53886
OXT	0.000408399	0.853474	FALSE	6	2	-0.136327
CLASP2	0.000410695	0.853474	FALSE	6	2	-0.0483215
hsa-mir-6769b	0.000413253	0.853474	FALSE	4	1	-0.838406
SIRT4	0.000414646	0.853474	FALSE	6	2	0.264968
PIR	0.000415306	0.853474	FALSE	6	2	0.406137
SURF4	0.000416297	0.853474	FALSE	6	2	0.0617185
CCRN4L	0.000417267	0.853474	FALSE	6	3	1.14273
GDAP1L1	0.000420275	0.853474	FALSE	6	2	-0.0175559
ERVV-2	0.000425464	0.853474	FALSE	6	3	0.862323
SLC6A4	0.000427616	0.853474	FALSE	6	2	-0.338043
PEX11G	0.000429326	0.853474	FALSE	6	3	0.627459
ENY2	0.000429459	0.853474	FALSE	6	1	-1.80635
CENPM	0.000430301	0.853474	FALSE	6	2	-0.158811
NF2	0.00043147	0.853474	FALSE	6	3	0.713717
PPP3R1	0.000435358	0.853474	FALSE	6	2	0.722736
SULT2A1	0.000435696	0.853474	FALSE	6	2	-1.61747
OTOP1	0.000437562	0.853474	FALSE	6	1	-0.0607031
HIST3H2BB	0.000440445	0.853474	FALSE	6	2	0.793132
ZNF25	0.000442039	0.853474	FALSE	6	3	1.00762
CPLX4	0.0004443	0.853474	FALSE	6	3	0.704953
FOXJ1	0.000445008	0.853474	FALSE	6	3	0.513904
GSTO1	0.00044856	0.853474	FALSE	6	3	0.828802
PPFIBP2	0.000451052	0.853474	FALSE	6	2	0.362301
PHF21B	0.000451396	0.853474	FALSE	6	2	0.263672
WNT1	0.000453768	0.853474	FALSE	6	1	-1.10046
NT5M	0.000454846	0.853474	FALSE	6	2	-0.410701
DRAP1	0.000460045	0.853474	FALSE	6	2	0.763479
KCTD9	0.000461871	0.853474	FALSE	6	1	-1.18925
PSTPIP2	0.000462481	0.853474	FALSE	6	2	-0.517179
SMIM14	0.000462665	0.853474	FALSE	6	3	-0.109458
DCK	0.00046283	0.853474	FALSE	6	2	0.225588
RHOV	0.000463527	0.853474	FALSE	6	2	-1.79079
DYNC1H1	0.000465623	0.853474	FALSE	6	2	-0.648868
DNAJB2	0.000467333	0.853474	FALSE	6	3	0.819828
FAS	0.000467773	0.853474	FALSE	6	3	0.658102
ARIH2OS	0.000469919	0.853474	FALSE	6	2	-0.0187462
ARPC1A	0.000471444	0.853474	FALSE	6	3	0.393686
MYOM2	0.000471939	0.853474	FALSE	6	2	0.554971
CHML	0.000473509	0.853474	FALSE	6	3	1.44896
CXorf58	0.000478077	0.853474	FALSE	6	1	0.175413
C12orf75	0.00047959	0.853474	FALSE	6	3	1.19353
SMAD5	0.000480782	0.853474	FALSE	6	2	0.914924
KRTAP25-1	0.000481848	0.853474	FALSE	6	2	-0.250085
HHEX	0.00048256	0.853474	FALSE	6	2	0.66715
TUBGCP3	0.000483272	0.853474	FALSE	6	2	-2.67874
XPO7	0.000483629	0.853474	FALSE	6	2	0.689538
NTRK2	0.000484072	0.853474	FALSE	6	3	1.17226
SEMA6B	0.000485272	0.853474	FALSE	6	3	0.109869
TCF7	0.000485722	0.853474	FALSE	6	3	0.529845
GIMD1	0.000486484	0.853474	FALSE	6	2	-0.118197
SELPLG	0.000494283	0.853474	FALSE	6	1	-0.0966635
PCDH17	0.000496008	0.853474	FALSE	6	3	0.689259
ST8SIA6	0.000497628	0.853474	FALSE	6	2	0.559337
BAZ2A	0.000501612	0.853474	FALSE	6	2	-1.65265
ARNT2	0.000506342	0.853474	FALSE	6	2	-0.756052
LEAP2	0.000507984	0.853474	FALSE	6	3	0.852775
RALGAPA1	0.000510489	0.853474	FALSE	6	1	-0.307516
HYAL2	0.00051093	0.853474	FALSE	6	3	-0.0267359
MEIS3	0.000513294	0.853474	FALSE	6	2	0.417183
KCNK15	0.000514356	0.853474	FALSE	6	3	1.15874
SUN5	0.00051771	0.853474	FALSE	6	2	0.135915
RXRB	0.000518525	0.853474	FALSE	6	2	-0.252772
ZMYND11	0.000518592	0.853474	FALSE	6	1	0.0730024
GRAMD1C	0.000519994	0.853474	FALSE	6	3	1.01853
ASAH2	0.000525111	0.853474	FALSE	6	2	-0.288769
RAB3C	0.000525516	0.853474	FALSE	6	3	1.24048
RPL8	0.000526695	0.853474	FALSE	6	1	-1.0006
UBE2B	0.000528086	0.853474	FALSE	6	2	0.669646
AJUBA	0.000528459	0.853474	FALSE	6	2	-0.0257737
PPP4C	0.000532565	0.853474	FALSE	6	2	-0.264329
POLR2K	0.000534798	0.853474	FALSE	6	1	-0.498699
hsa-mir-802	0.000542637	0.853474	FALSE	4	3	1.45037
TXN	0.000542901	0.853474	FALSE	6	1	-0.848206
KLHL26	0.000544599	0.853474	FALSE	6	2	-1.8511
EGR2	0.000547629	0.853474	FALSE	6	2	-0.027552
MTRNR2L8	0.00055219	0.853474	FALSE	4	2	1.05379
LATS1	0.000553544	0.853474	FALSE	6	3	1.15788
SLC22A6	0.000559066	0.853474	FALSE	6	2	0.101135
LRRIQ3	0.00056252	0.853474	FALSE	6	2	0.0703727
ABHD10	0.000563289	0.853474	FALSE	6	2	0.760804
EPB41L4B	0.00056713	0.853474	FALSE	6	2	-0.527701
APAF1	0.00056721	0.853474	FALSE	6	1	-0.522106
CAMK2B	0.000567592	0.853474	FALSE	6	3	0.806481
MDH1	0.000567914	0.853474	FALSE	6	2	0.493614
RBFOX2	0.00057462	0.853474	FALSE	6	3	0.968213
MAFK	0.000576975	0.853474	FALSE	6	3	1.01836
AARS	0.000583416	0.853474	FALSE	6	1	-2.15157
BMPR1A	0.00058408	0.853474	FALSE	6	3	1.22729
F9	0.00058425	0.853474	FALSE	6	3	0.740466
CD300LG	0.000585426	0.853474	FALSE	6	2	-0.625223
SNTA1	0.000590534	0.853474	FALSE	6	2	-0.485836
G6PC3	0.000591519	0.853474	FALSE	6	1	-0.796617
TFAP2A	0.000594479	0.853474	FALSE	6	2	0.591939
VPRBP	0.000598041	0.853474	FALSE	6	2	-0.740947
SMIM13	0.000599622	0.853474	FALSE	6	1	-0.423533
KCNJ11	0.000599627	0.853474	FALSE	6	2	0
GSDMA	0.000605744	0.853474	FALSE	6	3	0.445975
ASIC2	0.00060759	0.853474	FALSE	6	2	0.47327
SPAG1	0.000609189	0.853474	FALSE	6	2	0.15255
LGALS16	0.000620037	0.853474	FALSE	6	2	0.374462
OR10A4	0.00062509	0.853474	FALSE	6	3	0.427748
HNRNPR	0.000627582	0.853474	FALSE	6	3	1.01478
FAM117A	0.000631935	0.853474	FALSE	6	2	0.525965
ST8SIA4	0.000632034	0.853474	FALSE	6	1	-0.57148
CHRNA7	0.000632609	0.853474	FALSE	6	2	0
DDB2	0.000632942	0.853474	FALSE	6	3	0.0862566
PICALM	0.000636692	0.853474	FALSE	6	2	0.952741
RHBDD3	0.000640138	0.853474	FALSE	6	3	0.619412
ATOX1	0.000651085	0.853474	FALSE	6	2	-0.294647
PRKCG	0.000656887	0.853474	FALSE	6	2	0.972484
RGS6	0.00066063	0.853474	FALSE	6	2	-0.446534
RGS7BP	0.000661464	0.853474	FALSE	6	2	0
EID2B	0.000664336	0.853474	FALSE	6	2	-0.196692
MED22	0.000664446	0.853474	FALSE	6	1	-0.490443
COL13A1	0.000665565	0.853474	FALSE	6	3	0.477094
ACBD7	0.00066575	0.853474	FALSE	6	3	1.2899
OR5M10	0.000668149	0.853474	FALSE	6	2	-0.543283
C19orf57	0.000668988	0.853474	FALSE	6	2	-0.410288
CLTA	0.000672549	0.853474	FALSE	6	1	-0.0781556
ACCSL	0.000680537	0.853474	FALSE	6	2	-2.19597
IFIT2	0.000681199	0.853474	FALSE	6	2	0.10996
MAML2	0.000683739	0.853474	FALSE	6	2	0.636805
GPR21	0.000685435	0.853474	FALSE	6	2	-0.0221673
NBPF1	0.000686708	0.853474	FALSE	6	2	1.14303
RFPL2	0.000688755	0.853474	FALSE	6	1	-1.04472
SCG2	0.000691814	0.853474	FALSE	6	2	0.802179
CNTRL	0.000692227	0.853474	FALSE	6	3	0.868538
OCEL1	0.000696858	0.853474	FALSE	6	1	-0.0967038
TRIM44	0.000698223	0.853474	FALSE	6	2	-0.47915
KRT39	0.000698523	0.853474	FALSE	6	3	1.15502
GPR19	0.000699508	0.853474	FALSE	6	2	0.477699
hsa-mir-765	0.000701653	0.853474	FALSE	4	2	1.08295
ERMN	0.000702166	0.853474	FALSE	6	3	0.961231
KITLG	0.000702312	0.853474	FALSE	5	3	1.24011
HDGFL1	0.000704961	0.853474	FALSE	6	1	-0.511485
LDHA	0.000709401	0.853474	FALSE	6	2	-0.699743
hsa-mir-3689d-1	0.000713064	0.853474	FALSE	4	1	-0.539282
ARCN1	0.000713291	0.853474	FALSE	6	2	-0.159687
PRR23A	0.000719006	0.853474	FALSE	6	3	0.807055
CSF3	0.00072927	0.853474	FALSE	6	1	0
OR8D4	0.000730381	0.853474	FALSE	6	3	0.384001
NAGLU	0.000739056	0.853474	FALSE	6	2	1.14789
KRT17	0.000745476	0.853474	FALSE	6	1	-1.60254
hsa-mir-6090	0.000748337	0.853474	FALSE	4	2	1.26978
RNF167	0.00074878	0.853474	FALSE	6	2	0.698902
ZNF341	0.000753221	0.853474	FALSE	6	2	1.03357
EFNA2	0.00075358	0.853474	FALSE	6	1	-1.0249
DLGAP3	0.000754556	0.853474	FALSE	6	2	-0.440775
CR1	0.000759461	0.853474	FALSE	6	2	0.290777
RASGRP1	0.000760355	0.853474	FALSE	6	2	0.623641
C8orf34	0.000761537	0.853474	FALSE	6	2	0
SYTL3	0.000769318	0.853474	FALSE	6	2	-0.0891143
HIPK2	0.000774722	0.853474	FALSE	6	2	0.346479
DOK7	0.000776466	0.853474	FALSE	6	3	0.901945
PRPF40A	0.000777882	0.853474	FALSE	6	2	-1.86999
FAM110D	0.000777889	0.853474	FALSE	6	1	0.500768
NMUR1	0.000794052	0.853474	FALSE	6	3	1.15563
MED12	0.000794095	0.853474	FALSE	6	1	-1.56547
TBL1Y	0.000795153	0.853474	FALSE	6	2	0.240267
LGALS1	0.000800188	0.853474	FALSE	6	2	0.622919
PLXNA1	0.000801105	0.853474	FALSE	6	2	1.10829
PRR9	0.000804319	0.853474	FALSE	6	2	-0.228253
C9orf92	0.000805698	0.853474	FALSE	6	2	0.235952
NKX2-8	0.000805993	0.853474	FALSE	6	3	0.677425
TRRAP	0.000806619	0.853474	FALSE	4	2	0.0974032
LOC81691	0.000810301	0.853474	FALSE	6	1	-0.465901
hsa-mir-4442	0.000812151	0.853474	FALSE	4	2	1.03417
CD163	0.000812749	0.853474	FALSE	6	3	0.580001
KRCC1	0.000815388	0.853474	FALSE	6	2	0.868655
MECOM	0.000817703	0.853474	FALSE	6	2	0.596278
ISOC1	0.000818404	0.853474	FALSE	6	1	0.354668
KTN1	0.00081863	0.853474	FALSE	6	2	0.798789
NAA25	0.0008256	0.853474	FALSE	6	2	-1.24539
SEL1L2	0.000826507	0.853474	FALSE	6	1	0.0804406
NKAIN2	0.000832382	0.853474	FALSE	6	3	0.683874
CRYAA	0.00083461	0.853474	FALSE	6	1	0.104038
OR5K2	0.000835876	0.853474	FALSE	6	2	0.0127072
TLN1	0.000841978	0.853474	FALSE	6	2	-1.04544
RNF24	0.000846442	0.853474	FALSE	6	3	0.926545
ANKRD30A	0.000853776	0.853474	FALSE	6	2	0.346214
UNC93B1	0.000857093	0.853474	FALSE	6	2	-0.956249
SLTM	0.000858919	0.853474	FALSE	3	1	-1.29264
CRYM	0.000866132	0.853474	FALSE	6	2	-0.300738
SLC51A	0.000867022	0.853474	FALSE	6	1	0.44754
CARKD	0.000870908	0.853474	FALSE	6	2	0.302081
A4GNT	0.000873301	0.853474	FALSE	6	2	-0.473871
SLITRK5	0.000874814	0.853474	FALSE	6	3	0.848189
KRTAP22-2	0.000875125	0.853474	FALSE	6	1	-0.377274
CBY3	0.000875703	0.853474	FALSE	6	3	1.28175
FAM9B	0.000876816	0.853474	FALSE	6	3	0.905804
RGS18	0.000880018	0.853474	FALSE	6	2	0.654699
MCMDC2	0.000880499	0.853474	FALSE	6	2	-1.47484
BTNL9	0.000881948	0.853474	FALSE	6	3	0.700876
MGAT4A	0.000883228	0.853474	FALSE	6	1	-0.482272
FBXL2	0.000883738	0.853474	FALSE	6	3	0.835214
GPR37	0.000883962	0.853474	FALSE	6	3	1.42806
TLDC2	0.000885797	0.853474	FALSE	6	2	-1.01477
TMPRSS13	0.000886762	0.853474	FALSE	6	2	-0.290705
MYT1L	0.000890246	0.853474	FALSE	6	3	0.438254
hsa-mir-6784	0.000891331	0.853474	FALSE	4	1	-1.36848
TRIM59	0.000911055	0.853474	FALSE	6	2	-1.26104
SYCP3	0.000912034	0.853474	FALSE	6	2	0.2854
ARRDC2	0.000920042	0.853474	FALSE	6	3	0.941775
THAP6	0.000929244	0.853474	FALSE	6	2	0.213705
SATB1	0.000931846	0.853474	FALSE	6	1	-1.38078
DOK4	0.000934838	0.853474	FALSE	6	3	0.544015
ADH6	0.000939727	0.853474	FALSE	6	3	0.72949
TAAR8	0.000939949	0.853474	FALSE	6	1	0.644843
ACOT2	0.000948052	0.853474	FALSE	6	1	-1.12949
CETN2	0.000951108	0.853474	FALSE	6	2	0.905424
TET1	0.000951608	0.853474	FALSE	6	2	1.25267
BRCA1	0.000956155	0.853474	FALSE	6	1	0.0294092
KCTD6	0.000961633	0.853474	FALSE	6	2	-0.776249
A2ML1	0.000963644	0.853474	FALSE	6	2	1.12386
FUT7	0.000964258	0.853474	FALSE	6	1	-0.171725
PANX1	0.000966328	0.853474	FALSE	6	3	0.72999
RARG	0.000972124	0.853474	FALSE	6	2	-0.17848
PHTF2	0.000975756	0.853474	FALSE	6	2	0.711981
ANXA6	0.000980464	0.853474	FALSE	6	1	-0.629256
BRICD5	0.000999693	0.853474	FALSE	6	2	0.161343
WNK3	0.00100452	0.853474	FALSE	6	2	0.365536
hsa-mir-937	0.00100477	0.853474	FALSE	4	1	0.0440816
DSPP	0.00100482	0.853474	FALSE	6	2	0.123407
CRTC1	0.00100739	0.853474	FALSE	6	2	1.21806
GPR78	0.00100851	0.853474	FALSE	6	3	1.09501
AGRN	0.00100997	0.853474	FALSE	6	2	-1.26355
CLEC11A	0.00101822	0.853474	FALSE	6	2	1.30169
MESDC2	0.00102029	0.853474	FALSE	6	2	0.323282
TMEM220	0.00102098	0.853474	FALSE	6	1	-0.346387
DLK2	0.00102196	0.853474	FALSE	6	3	0.750472
BBS1	0.00102652	0.853474	FALSE	6	2	-1.11066
NEFM	0.00102908	0.853474	FALSE	6	1	0.0402653
CDH9	0.00103484	0.853474	FALSE	6	2	0.923069
ZNF214	0.00103713	0.853474	FALSE	6	3	0.710121
hsa-mir-5090	0.00103718	0.853474	FALSE	4	1	-1.55061
hsa-mir-488	0.00103745	0.853474	FALSE	4	2	-0.99688
KRTAP10-4	0.00104111	0.853474	FALSE	6	2	0.997822
GLB1L	0.00104312	0.853474	FALSE	6	3	0.757741
NDUFB4	0.00104529	0.853474	FALSE	6	1	-0.269761
SLC25A23	0.00104634	0.853474	FALSE	6	2	0.128706
METAP1D	0.00104739	0.853474	FALSE	6	2	-2.17709
PIK3CG	0.00105738	0.853474	FALSE	6	2	0.369575
LAMB4	0.00106371	0.853474	FALSE	6	2	-0.0713992
SEPSECS	0.00106636	0.853474	FALSE	6	2	-0.768523
IMPA2	0.00106756	0.853474	FALSE	6	3	0.179909
FASN	0.00107189	0.853474	FALSE	6	3	1.2231
C1QTNF4	0.00107431	0.853474	FALSE	6	2	0.729645
MYBL2	0.00109084	0.853474	FALSE	6	2	0.677975
NFYA	0.00109391	0.853474	FALSE	6	1	-0.385102
RAB25	0.00109888	0.853474	FALSE	6	2	-0.798622
AKR1C1	0.00110157	0.853474	FALSE	6	2	-0.0814492
ASB15	0.00110201	0.853474	FALSE	6	1	-0.739537
PDIA6	0.00110642	0.853474	FALSE	6	2	0.104852
GP1BB	0.00110965	0.853474	FALSE	6	2	1.09095
LGI4	0.00111235	0.853474	FALSE	6	2	1.15274
TNFAIP3	0.00112102	0.853474	FALSE	6	2	0.591003
DENND1B	0.00112265	0.853474	FALSE	6	2	0.182033
C17orf50	0.00112591	0.853474	FALSE	6	2	-0.335437
ALG14	0.00112632	0.853474	FALSE	6	1	-0.474359
LIPK	0.00112645	0.853474	FALSE	6	2	-0.0243823
TRAPPC2	0.00113135	0.853474	FALSE	6	2	-0.420653
C1orf115	0.00113442	0.853474	FALSE	6	1	0.155403
C15orf60	0.00114252	0.853474	FALSE	6	1	-0.46498
RAC1	0.00115491	0.853474	FALSE	6	2	-0.718336
EIF4E1B	0.00115546	0.853474	FALSE	6	2	-2.34693
KREMEN2	0.00116043	0.853474	FALSE	6	2	0.475665
HIST1H2BA	0.00116208	0.853474	FALSE	6	2	0.37395
C5orf47	0.00116264	0.853474	FALSE	6	2	0.679578
TMEM232	0.00116429	0.853474	FALSE	6	2	-0.43326
PLAC8L1	0.0011654	0.853474	FALSE	6	2	-0.0823945
VNN2	0.00116651	0.853474	FALSE	6	2	0.144857
BTF3L4	0.00116683	0.853474	FALSE	6	1	-1.2112
LCE2D	0.0011759	0.853474	FALSE	6	3	0.571612
FGL1	0.00117649	0.853474	FALSE	6	2	-0.616872
S100A1	0.0011776	0.853474	FALSE	6	2	0.0457704
TXNRD1	0.00118819	0.853474	FALSE	6	2	-0.820241
ZNF568	0.00119004	0.853474	FALSE	6	3	1.13145
MASTL	0.00119114	0.853474	FALSE	6	1	-0.997583
KCNK9	0.00119379	0.853474	FALSE	6	2	0.550146
DPYSL2	0.00119435	0.853474	FALSE	6	2	0.302687
AIF1L	0.00119442	0.853474	FALSE	6	3	0.994139
RBM44	0.00119491	0.853474	FALSE	6	2	-0.437682
RFC1	0.00119659	0.853474	FALSE	6	2	0.136832
ALDH8A1	0.00119827	0.853474	FALSE	6	2	0.723152
hsa-mir-198	0.00120108	0.853474	FALSE	4	2	0.968626
MYO3B	0.00120726	0.853474	FALSE	6	2	-0.638259
CATSPERG	0.00120735	0.853474	FALSE	6	1	-1.88991
WDR35	0.00121545	0.853474	FALSE	6	1	-0.24277
TMEM50A	0.00122025	0.853474	FALSE	6	2	0.691881
hsa-mir-1468	0.00122355	0.853474	FALSE	4	1	-0.112978
ZDHHC5	0.00123103	0.853474	FALSE	6	2	0.0329791
C17orf77	0.00123166	0.853474	FALSE	6	1	-0.000554196
SEC14L2	0.0012323	0.853474	FALSE	6	3	0.481225
CKM	0.00123786	0.853474	FALSE	6	2	0.321608
KLF4	0.00124786	0.853474	FALSE	6	1	-1.68408
RPGRIP1L	0.00125216	0.853474	FALSE	6	2	0.168684
TTC28	0.00125445	0.853474	FALSE	6	2	0.198239
ZNF736	0.00125597	0.853474	FALSE	6	1	-1.58137
CAAP1	0.00126423	0.853474	FALSE	6	2	0.176896
C5orf63	0.0012648	0.853474	FALSE	6	2	0.855386
MSLN	0.00127412	0.853474	FALSE	6	3	0.0350813
FCGR2A	0.00127987	0.853474	FALSE	6	2	-1.70508
WISP2	0.00128099	0.853474	FALSE	6	2	0.213376
FAM19A1	0.00128738	0.853474	FALSE	6	2	-0.873332
SECISBP2	0.00128971	0.853474	FALSE	6	2	1.10136
CBLN1	0.00130196	0.853474	FALSE	6	2	0.720553
CDC42EP5	0.00130232	0.853474	FALSE	6	3	0.562756
SRXN1	0.00130547	0.853474	FALSE	6	2	-0.655576
MOCS2	0.00130957	0.853474	FALSE	6	2	0.0528399
ADAMTS7	0.00131226	0.853474	FALSE	6	2	-0.801113
CENPJ	0.00131269	0.853474	FALSE	6	1	-1.90933
KATNA1	0.00131483	0.853474	FALSE	6	3	0.630087
DSC1	0.00132038	0.853474	FALSE	6	3	0.906907
MAGEB2	0.00132074	0.853474	FALSE	6	2	0.549547
PI4K2A	0.00132192	0.853474	FALSE	6	2	-1.94801
AEBP2	0.00132889	0.853474	FALSE	6	1	-2.77457
TKTL2	0.0013327	0.853474	FALSE	6	3	0.522576
UVRAG	0.001337	0.853474	FALSE	6	1	0.282037
LBR	0.00133771	0.853474	FALSE	6	3	0.360775
PIGH	0.00134143	0.853474	FALSE	6	2	0.395523
FAM110B	0.00134262	0.853474	FALSE	6	2	0.631006
HIST1H2AD	0.00134321	0.853474	FALSE	6	2	0.504783
CCDC88C	0.0013451	0.853474	FALSE	6	1	-0.754782
hsa-mir-520f	0.00134559	0.853474	FALSE	4	2	0.664789
OR4L1	0.0013457	0.853474	FALSE	6	3	0.229507
hsa-mir-342	0.00135333	0.853474	FALSE	4	2	1.38788
hsa-mir-130a	0.00135572	0.853474	FALSE	4	2	0.491704
ZNF491	0.00135691	0.853474	FALSE	6	2	-0.617807
TMEM115	0.00136169	0.853474	FALSE	6	2	1.2629
FRMPD2	0.00136948	0.853474	FALSE	6	2	-0.997135
DSEL	0.00137308	0.853474	FALSE	6	2	-0.0358156
RDX	0.00137751	0.853474	FALSE	6	1	0.801716
NDST1	0.00137883	0.853474	FALSE	6	3	0.443187
PCMT1	0.00138029	0.853474	FALSE	6	2	-0.0636344
ZNF16	0.00138391	0.853474	FALSE	6	2	1.50302
KIFC2	0.00138561	0.853474	FALSE	6	1	0.276383
XPO1	0.00138813	0.853474	FALSE	6	2	0.0116938
hsa-mir-3935	0.00139372	0.853474	FALSE	4	1	-0.026727
ACTA2	0.00139599	0.853474	FALSE	6	2	-0.48195
MEIS2	0.00139792	0.853474	FALSE	6	3	0.472844
GORAB	0.00140182	0.853474	FALSE	6	1	0.331925
hsa-mir-6509	0.001413	0.853474	FALSE	4	2	-0.741439
PLEKHA2	0.00141421	0.853474	FALSE	6	2	0.893198
TSPO2	0.00141482	0.853474	FALSE	6	2	-1.1007
THAP8	0.00141543	0.853474	FALSE	6	2	-0.663846
F10	0.00141803	0.853474	FALSE	6	1	-1.51832
hsa-mir-4673	0.00141909	0.853474	FALSE	4	2	-0.129027
KCNH6	0.00142337	0.853474	FALSE	6	2	-0.198677
NUDT19	0.00142613	0.853474	FALSE	6	1	0.650402
IBTK	0.00142888	0.853474	FALSE	6	2	0.711656
ZNF430	0.00143378	0.853474	FALSE	6	2	0.174982
AP5B1	0.00143423	0.853474	FALSE	6	1	-0.515743
SAA1	0.0014347	0.853474	FALSE	6	3	0.0308896
ATP11A	0.00143931	0.853474	FALSE	6	2	0.876634
BDKRB2	0.00144177	0.853474	FALSE	6	2	-0.373171
GABPA	0.00144233	0.853474	FALSE	6	1	-0.166571
CYB5A	0.00144793	0.853474	FALSE	6	2	0.5187
SETD3	0.00144917	0.853474	FALSE	6	2	-0.398865
ART1	0.00145044	0.853474	FALSE	6	1	-0.127131
hsa-mir-4694	0.00145854	0.853474	FALSE	4	1	-1.24907
MPC1	0.00146153	0.853474	FALSE	6	2	0.482291
SEC22A	0.00146649	0.853474	FALSE	6	2	-0.530231
GPR139	0.00146664	0.853474	FALSE	6	1	-0.0570223
HINT2	0.00147022	0.853474	FALSE	6	2	0.36501
KIAA0408	0.00147768	0.853474	FALSE	6	2	0.388549
MAGEC3	0.00147831	0.853474	FALSE	6	2	-0.459587
hsa-mir-548ab	0.00148285	0.853474	FALSE	4	1	0.16323
EXOSC4	0.00148517	0.853474	FALSE	6	2	-0.395288
HMGCS2	0.00148602	0.853474	FALSE	6	3	0.601254
FAM124B	0.00149095	0.853474	FALSE	6	1	-1.3325
KLHDC3	0.00149706	0.853474	FALSE	6	2	-0.386259
SLC22A3	0.00149776	0.853474	FALSE	6	3	-0.262755
SPRY1	0.00149906	0.853474	FALSE	6	1	-0.753179
EIF2AK2	0.00150082	0.853474	FALSE	6	2	0.395163
ZNF335	0.00150711	0.853474	FALSE	6	2	-0.0778964
LYPD6B	0.00151215	0.853474	FALSE	6	2	-0.566801
TANGO6	0.00151467	0.853474	FALSE	6	2	0.450585
SLC35F2	0.00152278	0.853474	FALSE	6	2	-0.0402081
LZTR1	0.00152541	0.853474	FALSE	6	2	-0.548503
MED7	0.00152921	0.853474	FALSE	6	2	0.617458
NAT8L	0.00153048	0.853474	FALSE	6	2	0.344967
ZNF124	0.00153147	0.853474	FALSE	6	1	-2.25781
hsa-mir-6853	0.00153746	0.853474	FALSE	4	2	1.5307
PRKRIP1	0.00153809	0.853474	FALSE	6	2	0.888041
PPEF1	0.00153898	0.853474	FALSE	6	2	0.497713
VWA7	0.00153957	0.853474	FALSE	6	1	-1.44081
PAPSS2	0.00154255	0.853474	FALSE	6	2	-0.299131
KCNG3	0.00154767	0.853474	FALSE	6	1	-1.87811
UTS2	0.00155339	0.853474	FALSE	6	2	0.593403
OPN4	0.00155578	0.853474	FALSE	6	1	-1.3245
SLC6A18	0.00156388	0.853474	FALSE	6	1	-0.644954
KCNJ8	0.00156428	0.853474	FALSE	6	3	1.34217
PDE8B	0.00157198	0.853474	FALSE	6	1	-0.419591
C2orf40	0.00158009	0.853474	FALSE	6	1	-1.36975
ABRACL	0.00158097	0.853474	FALSE	6	2	-1.34173
BBOX1	0.00159629	0.853474	FALSE	6	1	0.514982
DIRAS2	0.00159971	0.853474	FALSE	6	2	0.341322
HMGN2	0.00160426	0.853474	FALSE	6	2	0.455562
DNER	0.0016088	0.853474	FALSE	6	2	0.860785
C11orf91	0.00161075	0.853474	FALSE	6	2	-0.369673
hsa-mir-3922	0.0016125	0.853474	FALSE	4	1	0.179813
C2CD3	0.00161922	0.853474	FALSE	6	2	-0.0206363
SMIM11	0.0016206	0.853474	FALSE	6	1	0.465335
COX6A2	0.00162118	0.853474	FALSE	6	2	0.198919
DDX25	0.0016336	0.853474	FALSE	6	2	-0.571817
C11orf96	0.00163681	0.853474	FALSE	6	1	-0.0890054
CMIP	0.00164607	0.853474	FALSE	6	2	0
TSEN15	0.00164804	0.853474	FALSE	6	2	-0.32354
TCF20	0.00165001	0.853474	FALSE	6	2	0.0758599
LUC7L2	0.00165301	0.853474	FALSE	6	1	0
KBTBD2	0.00165338	0.853474	FALSE	6	3	0.649631
C11orf58	0.00165726	0.853474	FALSE	6	2	0.0579888
COL6A1	0.00166112	0.853474	FALSE	6	1	-0.930653
SLC38A3	0.00166188	0.853474	FALSE	6	2	0.149048
LYNX1	0.00166519	0.853474	FALSE	6	2	0.00312382
GPATCH8	0.00166735	0.853474	FALSE	6	3	1.06691
MUC7	0.00166784	0.853474	FALSE	6	2	-0.206755
CTAGE9	0.00166922	0.853474	FALSE	6	1	0
SVIP	0.00167512	0.853474	FALSE	6	2	0.426748
SPCS1	0.00167732	0.853474	FALSE	6	1	0.222997
TJP1	0.00168543	0.853474	FALSE	6	1	-0.06037
TOM1L2	0.00169175	0.853474	FALSE	6	2	0.451254
NT5C1B-RDH14	0.00169353	0.853474	FALSE	6	1	0
LGALS8	0.00169375	0.853474	FALSE	6	2	-1.16448
BAAT	0.00169441	0.853474	FALSE	6	2	-0.346013
ZKSCAN5	0.00170163	0.853474	FALSE	6	1	-0.155545
GGCT	0.00170778	0.853474	FALSE	6	2	-1.20462
VSX1	0.00170845	0.853474	FALSE	6	2	0.163725
PI4K2B	0.00170973	0.853474	FALSE	6	1	-0.390076
hsa-mir-7851	0.00171784	0.853474	FALSE	4	1	-0.296097
KLHL33	0.00172188	0.853474	FALSE	6	2	-0.398469
HES3	0.00172255	0.853474	FALSE	6	2	-0.848893
PIH1D1	0.00172457	0.853474	FALSE	6	2	-0.621449
RAD21L1	0.00172726	0.853474	FALSE	6	2	0.142677
S100A2	0.00172995	0.853474	FALSE	6	2	0.686319
CLTB	0.00173404	0.853474	FALSE	6	1	-0.531286
ANKS6	0.00173468	0.853474	FALSE	6	2	0.285452
CBX4	0.00173603	0.853474	FALSE	6	2	-1.75551
FOPNL	0.00173738	0.853474	FALSE	6	2	-1.47396
hsa-mir-5693	0.00174617	0.853474	FALSE	3	2	1.76344
MLPH	0.00174956	0.853474	FALSE	6	2	0.271138
BUD31	0.00175835	0.853474	FALSE	6	1	-0.880403
CPM	0.00176178	0.853474	FALSE	6	2	0.836147
SSR3	0.00176419	0.853474	FALSE	6	3	0.176052
STRN	0.00176646	0.853474	FALSE	6	1	-0.0166582
MMP23B	0.00176927	0.853474	FALSE	6	2	0.200721
AS3MT	0.00177405	0.853474	FALSE	6	2	0.412011
NAALAD2	0.00177456	0.853474	FALSE	6	1	0.0785589
PITPNA	0.00178019	0.853474	FALSE	6	2	-0.274435
ANKFY1	0.00178225	0.853474	FALSE	6	2	0.1156
RETSAT	0.00178266	0.853474	FALSE	6	1	-0.929497
TMCC2	0.00178293	0.853474	FALSE	6	2	0.913348
OLIG2	0.00178736	0.853474	FALSE	6	3	0.910396
AVPI1	0.00178772	0.853474	FALSE	6	2	0.0983286
SELO	0.00178909	0.853474	FALSE	6	2	0.762963
THUMPD1	0.00178978	0.853474	FALSE	6	2	-0.269342
COL11A1	0.00179076	0.853474	FALSE	6	1	-0.616642
ZNF100	0.00179115	0.853474	FALSE	6	2	0.363237
HTR3E	0.00179596	0.853474	FALSE	6	2	-0.691283
SH2D3A	0.00179887	0.853474	FALSE	6	1	-0.185066
DBNL	0.00180421	0.853474	FALSE	6	2	0.191937
PRICKLE1	0.00180834	0.853474	FALSE	6	2	-1.93469
NLRP2	0.00181041	0.853474	FALSE	6	2	-0.166573
PSTK	0.00181317	0.853474	FALSE	6	2	1.41016
LTA4H	0.00181425	0.853474	FALSE	6	2	-0.449697
TCFL5	0.00181507	0.853474	FALSE	6	1	0.159795
IL1R1	0.00181524	0.853474	FALSE	6	2	-0.64876
TFDP3	0.00181869	0.853474	FALSE	6	2	0.353823
PACSIN1	0.00182146	0.853474	FALSE	6	2	-1.87289
DMXL1	0.00182318	0.853474	FALSE	6	1	0.0440987
TRPM7	0.00183393	0.853474	FALSE	6	2	1.04639
TIMM17B	0.00183809	0.853474	FALSE	6	2	-0.241156
FAM91A1	0.00184663	0.853474	FALSE	6	2	-0.858896
ACSS3	0.00185271	0.853474	FALSE	6	2	0.237223
NDEL1	0.00185411	0.853474	FALSE	6	2	-0.0812564
CCDC122	0.00185559	0.853474	FALSE	6	1	0.429946
TMED5	0.0018604	0.853474	FALSE	6	2	0.0265989
PIFO	0.00186369	0.853474	FALSE	6	1	-2.4178
COMP	0.00186529	0.853474	FALSE	6	2	0.353893
NKX2-4	0.00186599	0.853474	FALSE	6	2	-0.638765
CTAG2	0.00186739	0.853474	FALSE	6	2	0.60008
HMGCR	0.00186949	0.853474	FALSE	6	2	0.983895
TIMP1	0.00187179	0.853474	FALSE	6	1	-1.54384
FOXR1	0.001873	0.853474	FALSE	6	2	0.141186
hsa-mir-4522	0.0018744	0.853474	FALSE	4	2	1.37174
SLC18A3	0.00187932	0.853474	FALSE	6	2	0.697352
hsa-mir-6731	0.0018799	0.853474	FALSE	4	1	-0.847784
RFWD3	0.00188916	0.853474	FALSE	6	2	-1.115
MICALCL	0.00189057	0.853474	FALSE	6	2	-0.159029
C16orf13	0.00189128	0.853474	FALSE	6	2	0.338797
hsa-mir-326	0.00190399	0.853474	FALSE	4	2	1.3155
UCN2	0.00191177	0.853474	FALSE	6	2	0.100829
ACTN4	0.00191231	0.853474	FALSE	6	1	-0.952132
TIRAP	0.00191248	0.853474	FALSE	6	2	0.370546
TRDMT1	0.00192041	0.853474	FALSE	6	1	-0.0451151
TINF2	0.00192242	0.853474	FALSE	6	2	-1.19598
MUC4	0.00192455	0.853474	FALSE	6	2	0.260017
ZMYND19	0.00192852	0.853474	FALSE	6	1	0.317463
RCAN2	0.00193443	0.853474	FALSE	6	3	0.852553
BOK	0.00193594	0.853474	FALSE	6	2	1.57882
OTUD4	0.00193662	0.853474	FALSE	6	1	0.268068
TFEB	0.00194451	0.853474	FALSE	6	2	0.430738
DYNC1LI1	0.00194472	0.853474	FALSE	6	1	0.558699
C4orf32	0.00194522	0.853474	FALSE	6	2	1.15814
IKZF2	0.00194951	0.853474	FALSE	6	2	0.865146
KLHL30	0.00195238	0.853474	FALSE	6	2	0.756459
KBTBD13	0.00195282	0.853474	FALSE	6	1	-0.807206
KPNA4	0.00196093	0.853474	FALSE	5	1	0.0469823
RPA3	0.00196903	0.853474	FALSE	6	1	-0.780871
TRIO	0.00197032	0.853474	FALSE	6	2	-1.7968
LMOD3	0.00197176	0.853474	FALSE	6	2	0.627385
CLPTM1L	0.00197248	0.853474	FALSE	6	2	-2.28532
VPS37B	0.00197464	0.853474	FALSE	6	2	-0.254009
SERF2	0.00197713	0.853474	FALSE	6	1	-0.134149
DNM1	0.00198524	0.853474	FALSE	6	1	-0.225684
TNPO2	0.00199051	0.853474	FALSE	6	2	1.3902
S100B	0.00199123	0.853474	FALSE	6	2	-0.216758
ABLIM2	0.0019934	0.853474	FALSE	6	2	-0.161868
SYCP2L	0.00200144	0.853474	FALSE	6	1	0.134438
NAT16	0.00200718	0.853474	FALSE	6	2	0.479837
FBXL17	0.00200955	0.853474	FALSE	6	1	0.235212
RHOXF1	0.00201765	0.853474	FALSE	6	1	-0.205437
CSNK2B	0.00202829	0.853474	FALSE	6	2	0.591346
FAM110A	0.0020334	0.853474	FALSE	6	2	0.705132
CHST1	0.00203852	0.853474	FALSE	6	2	-0.608772
SIX5	0.00204196	0.853474	FALSE	6	1	-1.1525
TMEM130	0.00204218	0.853474	FALSE	6	2	-1.14351
ELMOD2	0.00204291	0.853474	FALSE	6	2	-1.58329
RBL1	0.00205006	0.853474	FALSE	6	1	0.0955326
MAD2L1BP	0.00205171	0.853474	FALSE	6	2	0.296729
TMEM17	0.00205465	0.853474	FALSE	6	2	0.55798
COX5B	0.00205816	0.853474	FALSE	6	1	0.21628
APH1A	0.00206347	0.853474	FALSE	6	2	0.128269
SLITRK2	0.00206789	0.853474	FALSE	6	2	0.192647
SLC3A1	0.00206936	0.853474	FALSE	6	2	0.980317
FAM20B	0.0020701	0.853474	FALSE	6	2	0.606199
PCK2	0.00207437	0.853474	FALSE	6	1	-1.53164
SRPX2	0.00208118	0.853474	FALSE	6	2	-0.292416
CHST15	0.00209058	0.853474	FALSE	6	1	-0.816947
C2CD4C	0.00209747	0.853474	FALSE	6	2	0.119444
C20orf194	0.00209822	0.853474	FALSE	6	2	-0.926196
FBXL5	0.00209896	0.853474	FALSE	6	2	0.199165
MARCH4	0.00210119	0.853474	FALSE	6	2	-0.554465
APOOL	0.0021049	0.853474	FALSE	6	2	0.514776
VWC2	0.00211309	0.853474	FALSE	6	2	0.127658
S100A7	0.00211756	0.853474	FALSE	6	2	0.472533
DHRS4L2	0.00212299	0.853474	FALSE	6	1	0
ETFA	0.00212353	0.853474	FALSE	6	2	0.495831
CDK14	0.00212428	0.853474	FALSE	6	2	-0.416873
NR1H4	0.00213101	0.853474	FALSE	6	2	0.584974
KIAA1161	0.00213109	0.853474	FALSE	6	1	-1.034
RBM47	0.002137	0.853474	FALSE	6	2	0.892908
RHOA	0.00213919	0.853474	FALSE	6	1	-0.377497
ZNF92	0.0021473	0.853474	FALSE	6	1	0.229835
APOBEC1	0.00215351	0.853474	FALSE	6	2	-0.982857
hsa-mir-152	0.0021554	0.853474	FALSE	4	1	-1.66071
MCM3AP	0.00215577	0.853474	FALSE	6	2	-1.9112
LBP	0.00216028	0.853474	FALSE	6	2	0.0211193
PARM1	0.00216556	0.853474	FALSE	6	2	0.792017
LIPJ	0.00216631	0.853474	FALSE	6	2	-0.0923993
TRIM68	0.00216858	0.853474	FALSE	6	2	0.277408
THEMIS2	0.00217009	0.853474	FALSE	6	2	0.402468
YIPF7	0.00217043	0.853474	FALSE	6	2	0.723792
ELOVL7	0.00217161	0.853474	FALSE	6	1	-0.27859
TMEM131	0.00217971	0.853474	FALSE	6	1	-1.70368
SLC2A14	0.00218294	0.853474	FALSE	6	2	-1.25575
PARL	0.00218781	0.853474	FALSE	6	1	-1.58181
ARHGAP21	0.00219431	0.853474	FALSE	6	2	0.0339799
ABTB2	0.00219591	0.853474	FALSE	6	1	0.0694493
GATA6	0.00219887	0.853474	FALSE	6	2	1.31863
PI4KA	0.00220267	0.853474	FALSE	6	2	0.607523
PCSK1N	0.00220876	0.853474	FALSE	6	2	0.520917
PITHD1	0.00220952	0.853474	FALSE	6	2	-2.17776
BTBD8	0.00221943	0.853474	FALSE	6	2	1.76552
PRKAA1	0.00222022	0.853474	FALSE	6	1	-0.366665
CHRM2	0.00222833	0.853474	FALSE	6	1	0.400601
CD163L1	0.00223193	0.853474	FALSE	6	3	0.899514
ARL13A	0.00223643	0.853474	FALSE	6	1	-0.727125
EDARADD	0.0022378	0.853474	FALSE	6	2	0.666191
KIAA1199	0.00224453	0.853474	FALSE	6	1	0.220344
ARHGAP24	0.00224547	0.853474	FALSE	6	2	0.880804
HEATR3	0.002247	0.853474	FALSE	6	2	0.703128
TRPS1	0.00224931	0.853474	FALSE	6	2	-0.0263159
C10orf10	0.00225085	0.853474	FALSE	6	2	-0.089
HOXA2	0.00225854	0.853474	FALSE	6	2	-0.412678
RPS11	0.00226074	0.853474	FALSE	6	1	-1.12882
C1orf162	0.00226625	0.856264	FALSE	6	2	0.965656
C6orf195	0.00226779	0.856264	FALSE	6	2	-1.01378
TAF6L	0.00226884	0.856264	FALSE	6	1	-0.705774
hsa-mir-4664	0.00227011	0.856264	FALSE	4	2	-0.524656
COX7A2	0.00227243	0.856264	FALSE	6	2	0.674203
CCDC125	0.0022732	0.856264	FALSE	6	2	-0.328394
DSCAML1	0.00227694	0.856264	FALSE	6	1	-0.357622
KRTAP26-1	0.00228248	0.856264	FALSE	6	2	0.53827
NHS	0.0022848	0.856264	FALSE	6	2	0.194329
TUBA8	0.00228635	0.856264	FALSE	6	2	-0.258791
MYOT	0.00228713	0.856264	FALSE	6	2	0.0621386
AKTIP	0.00228945	0.856264	FALSE	6	2	1.48914
NT5DC2	0.00229315	0.856264	FALSE	6	1	-1.35925
WDR82	0.00229489	0.856264	FALSE	6	2	-1.42054
C1QC	0.00229566	0.856264	FALSE	6	2	-0.776087
MAGEA6	0.00229993	0.856264	FALSE	6	2	-0.847853
ARSI	0.00230499	0.856264	FALSE	6	2	0.088956
PDZRN4	0.00231044	0.856264	FALSE	6	2	0.198007
CHRNB3	0.00231356	0.856264	FALSE	6	2	0.20989
hsa-mir-576	0.00231434	0.856264	FALSE	4	2	0.953878
KCNK16	0.00231746	0.856264	FALSE	6	1	-1.10666
ERI3	0.00232556	0.856264	FALSE	6	1	0.575856
THSD7A	0.00232604	0.856264	FALSE	6	2	0.752742
DDX3X	0.00233152	0.859412	FALSE	6	2	0.673455
MYOZ2	0.0023323	0.859412	FALSE	6	2	0.270653
PCDH20	0.00233367	0.859412	FALSE	6	1	-0.931775
AMTN	0.00234327	0.859412	FALSE	6	2	0.0212973
XDH	0.00234641	0.859412	FALSE	6	2	-0.142643
ZNF490	0.00234955	0.859412	FALSE	6	2	1.04163
LACTB	0.00234987	0.859412	FALSE	6	1	0.609111
ATP1A3	0.00235797	0.859412	FALSE	6	1	-1.31512
BRCA2	0.0023645	0.859412	FALSE	6	2	0.082695
ASCC1	0.00237418	0.859412	FALSE	6	1	0.26396
BBS10	0.00237871	0.859412	FALSE	6	2	0.220554
HNRNPAB	0.00238228	0.859412	FALSE	6	1	-1.96869
MCCC1	0.00239039	0.859412	FALSE	6	1	-0.0751014
LURAP1L	0.00239216	0.859412	FALSE	6	2	-0.881193
NME4	0.00239296	0.859412	FALSE	6	2	0.731166
ARHGEF6	0.00239705	0.859412	FALSE	6	2	0.996103
CEP63	0.00239849	0.859412	FALSE	6	1	-0.138652
KDM5C	0.00240168	0.859412	FALSE	6	2	-0.941394
IL1RN	0.00240659	0.859412	FALSE	6	1	-0.615624
ACVRL1	0.00240725	0.859412	FALSE	6	2	-1.11901
MAN1B1	0.0024147	0.859412	FALSE	6	1	-1.18295
LAMP2	0.0024168	0.859412	FALSE	6	2	0.988383
FN1	0.00242078	0.859412	FALSE	6	2	0.373031
OVCA2	0.0024228	0.859412	FALSE	6	1	0.466311
POPDC3	0.00242557	0.859412	FALSE	6	2	0.00306241
ZFP69	0.00242637	0.859412	FALSE	6	2	0.564026
AZI1	0.00242717	0.859412	FALSE	6	2	1.08945
PCNP	0.00243036	0.859412	FALSE	6	2	0.504637
LRRC3B	0.00243116	0.859412	FALSE	6	2	0.665021
TBC1D23	0.002439	0.859412	FALSE	6	1	0.708976
GID8	0.00244076	0.859412	FALSE	6	2	0.439274
FAM216A	0.00244556	0.859412	FALSE	6	2	-0.885901
LHX5	0.00244711	0.859412	FALSE	6	1	0.432037
MAST1	0.00245521	0.859412	FALSE	6	1	-0.837187
C17orf49	0.00246331	0.859412	FALSE	6	1	-0.327662
GSX1	0.00247047	0.859412	FALSE	6	2	0.379229
TYRP1	0.00247142	0.859412	FALSE	6	1	0.173335
KRTAP9-2	0.00247952	0.859412	FALSE	6	1	-0.00109218
HOXB7	0.00248499	0.859412	FALSE	6	2	-0.451412
PLIN1	0.00248762	0.859412	FALSE	6	1	-1.95234
MYO1E	0.00249573	0.859412	FALSE	6	1	-0.428195
ASB18	0.00249712	0.859412	FALSE	6	2	-0.372812
PIP4K2C	0.00250118	0.859412	FALSE	6	2	0.525746
PAPOLB	0.00250383	0.859412	FALSE	6	1	-0.547625
C4orf27	0.00250523	0.859412	FALSE	6	2	0.0487548
RRAGC	0.00250604	0.859412	FALSE	6	2	1.19094
PPP1R27	0.00250685	0.859412	FALSE	6	2	0.649571
NUP62CL	0.00251091	0.859412	FALSE	6	2	-0.584098
SEPTIN10	0.00252066	0.866923	FALSE	6	2	-0.962926
ANXA2R	0.00252654	0.866923	FALSE	6	2	-1.23904
VIP	0.00252718	0.866923	FALSE	6	2	-0.286038
COL16A1	0.00252721	0.866923	FALSE	6	3	0.850514
RAB38	0.00253207	0.866923	FALSE	6	2	1.09018
RGS3	0.00253778	0.866923	FALSE	6	2	-0.581566
PRSS23	0.0025386	0.866923	FALSE	6	2	-0.209735
FST	0.00253941	0.866923	FALSE	6	2	0.227624
CASC10	0.00254434	0.866923	FALSE	6	1	0
CD244	0.00254595	0.866923	FALSE	6	2	-0.0168977
KIR2DL3	0.00255004	0.866923	FALSE	6	2	0.183426
hsa-mir-6767	0.00256055	0.866923	FALSE	4	1	0.416571
SLC24A4	0.00256119	0.866923	FALSE	6	3	0.15122
ZWILCH	0.00256865	0.866923	FALSE	6	1	-1.18147
NME3	0.00257218	0.866923	FALSE	6	2	-0.69168
PDHA2	0.00257676	0.866923	FALSE	6	1	-0.318615
GPCPD1	0.00257712	0.866923	FALSE	6	2	-0.336982
ICK	0.00258206	0.866923	FALSE	6	2	0.118447
ZNF75D	0.00259195	0.866923	FALSE	6	2	0.25461
NLGN4X	0.00259296	0.866923	FALSE	6	1	-0.32534
GSTA5	0.00259442	0.866923	FALSE	6	2	-0.71926
PLEKHN1	0.0025969	0.866923	FALSE	6	2	0.428344
TLX1NB	0.00260106	0.866923	FALSE	6	1	0.18284
STOML1	0.00260351	0.866923	FALSE	6	2	0.705147
VANGL1	0.00260682	0.866923	FALSE	6	2	1.05778
NUB1	0.00260917	0.866923	FALSE	6	1	-0.685526
ZSWIM2	0.00261676	0.866923	FALSE	6	2	0.0177467
LRWD1	0.00261727	0.866923	FALSE	6	1	-0.804834
MECP2	0.00262008	0.866923	FALSE	6	2	-0.866337
IQCG	0.0026234	0.866923	FALSE	6	2	0.130117
CLEC17A	0.00262921	0.866923	FALSE	6	2	0.21217
SNRNP25	0.00263087	0.866923	FALSE	6	2	0.228779
MSGN1	0.00263348	0.866923	FALSE	6	1	0.314535
IL15	0.00263919	0.866923	FALSE	6	2	0.701508
FAM205A	0.00263984	0.866923	FALSE	6	2	0.213276
CCDC90B	0.00264836	0.866923	FALSE	6	2	1.15311
PLAA	0.00266172	0.866923	FALSE	6	2	0.150602
ZNF155	0.00266339	0.866923	FALSE	6	2	0.874567
APEX2	0.00266589	0.866923	FALSE	6	1	-0.664433
OVOL1	0.00266841	0.866923	FALSE	6	2	-0.617981
FLJ25363	0.00266925	0.866923	FALSE	6	2	-0.895416
MYH8	0.00267009	0.866923	FALSE	6	2	-0.188369
DDX10	0.00267399	0.866923	FALSE	6	1	-0.821873
H2AFY2	0.00268098	0.866923	FALSE	6	2	0.386253
BHMT	0.00268434	0.866923	FALSE	6	2	0.754277
PLCE1	0.00268686	0.866923	FALSE	6	2	-1.71243
SMCO2	0.0026902	0.866923	FALSE	6	1	-0.668275
TTC27	0.00270032	0.866923	FALSE	6	2	-0.545454
RNF39	0.00270369	0.866923	FALSE	6	2	0.187651
hsa-mir-337	0.00271451	0.866923	FALSE	4	1	-0.54406
TMEM171	0.0027155	0.866923	FALSE	6	2	-0.580711
DYNLL2	0.00271803	0.866923	FALSE	6	2	0.0888777
SCARF1	0.00272261	0.866923	FALSE	6	1	-0.448066
ADARB1	0.00273071	0.866923	FALSE	6	1	0.178429
RNASE4	0.00273694	0.866923	FALSE	6	2	0.701229
WTAP	0.00273882	0.866923	FALSE	5	1	-0.25039
LARS	0.00275363	0.866923	FALSE	6	2	0.204483
RNF5	0.00275502	0.866923	FALSE	6	1	-0.160068
DLX3	0.00276044	0.866923	FALSE	6	2	-0.342055
MARVELD2	0.00276312	0.866923	FALSE	6	1	0.421973
TMC2	0.00276555	0.866923	FALSE	6	2	0.122313
PVR	0.00277123	0.866923	FALSE	6	1	0.0969674
CLDN22	0.00277933	0.866923	FALSE	6	1	-0.37496
FBXL22	0.00278743	0.866923	FALSE	6	1	-0.539581
SASH3	0.00279032	0.866923	FALSE	6	2	-0.303292
MSI1	0.00279203	0.866923	FALSE	6	2	-1.26368
CUBN	0.00279554	0.866923	FALSE	6	1	-0.611723
RTTN	0.00281174	0.866923	FALSE	6	1	-1.77824
hsa-mir-6856	0.00281348	0.866923	FALSE	4	2	-0.0201654
GPR135	0.00281434	0.866923	FALSE	6	2	-0.135159
RPP30	0.00281786	0.866923	FALSE	6	2	0.731167
OR5I1	0.00281864	0.866923	FALSE	6	2	-0.054098
STAP2	0.00281985	0.866923	FALSE	6	1	-1.4193
CX3CR1	0.00282795	0.866923	FALSE	6	1	0.108735
GGTLC2	0.00283605	0.866923	FALSE	6	1	-0.769746
hsa-mir-5047	0.00283933	0.866923	FALSE	4	2	0.515541
TRAT1	0.00284415	0.866923	FALSE	5	1	1.35279
RNF138	0.00285057	0.866923	FALSE	6	2	0.852583
PRMT5	0.00285226	0.866923	FALSE	6	1	-0.949295
PLEKHG4	0.00286443	0.866923	FALSE	6	2	0.281951
CYTH1	0.00286846	0.866923	FALSE	6	1	-0.0501928
ASRGL1	0.00287485	0.866923	FALSE	6	2	0.843045
FRG1	0.00287657	0.866923	FALSE	6	1	-1.60235
PSMD4	0.00288702	0.866923	FALSE	6	2	0.620369
TM4SF5	0.00289138	0.866923	FALSE	6	2	-0.450026
FBXO48	0.00290088	0.866923	FALSE	6	1	-1.16345
OR12D3	0.00290883	0.866923	FALSE	6	2	-0.762375
C9orf171	0.00291671	0.866923	FALSE	6	2	-0.0356184
STX12	0.00291708	0.866923	FALSE	6	1	-0.633559
CACUL1	0.00292021	0.866923	FALSE	6	2	-0.254363
IRAK1BP1	0.00292518	0.866923	FALSE	6	1	-0.494112
SPRED1	0.00292634	0.866923	FALSE	6	2	0.10204
PURG	0.00294566	0.866923	FALSE	6	2	0.951182
SH3D21	0.00294732	0.866923	FALSE	6	2	1.11024
DYSF	0.0029483	0.866923	FALSE	6	2	-0.956819
MAP3K3	0.00294949	0.866923	FALSE	6	1	-2.26485
PIM1	0.0029571	0.866923	FALSE	6	2	-2.46756
GBF1	0.0029738	0.866923	FALSE	6	1	-0.298941
LYST	0.00297387	0.866923	FALSE	6	2	-0.47803
ITM2A	0.00297564	0.866923	FALSE	6	2	-0.624698
GABRR1	0.00298095	0.866923	FALSE	6	2	0.299213
TTC7B	0.00298191	0.866923	FALSE	6	1	-0.208636
MEA1	0.0029898	0.866923	FALSE	6	2	0.215325
SLC39A6	0.00299001	0.866923	FALSE	6	1	0.175518
SLC30A9	0.00299157	0.866923	FALSE	6	2	-0.311474
ELMOD1	0.0029969	0.866923	FALSE	6	2	-0.287429
ALOX15	0.00299811	0.866923	FALSE	6	1	0.1635
GPR17	0.00300133	0.866923	FALSE	6	2	-0.507097
TMEM186	0.00300311	0.866923	FALSE	6	2	-0.167149
OR2AG1	0.00300622	0.866923	FALSE	6	1	-1.5091
ZNF319	0.00300844	0.866923	FALSE	6	2	-0.689586
GNB5	0.00301205	0.866923	FALSE	6	2	-0.70453
TNN	0.00301432	0.866923	FALSE	6	1	-0.272206
CYP7A1	0.00301466	0.866923	FALSE	6	2	-0.797161
ACYP1	0.00302001	0.866923	FALSE	5	2	0.96731
SLIRP	0.00302242	0.866923	FALSE	6	1	-2.12009
SMOX	0.00302535	0.866923	FALSE	6	2	0.716895
PEX19	0.00302823	0.866923	FALSE	6	2	1.1974
APIP	0.00303052	0.866923	FALSE	6	1	-0.108948
SLC17A3	0.00303249	0.866923	FALSE	6	2	-0.933128
ZP2	0.00303427	0.866923	FALSE	6	2	-0.0920454
WHSC1	0.00304441	0.866923	FALSE	6	2	-0.252791
DIRAS3	0.00305305	0.866923	FALSE	6	2	-0.789663
GLIS1	0.00305483	0.866923	FALSE	6	1	-0.93062
DHX57	0.0030638	0.866923	FALSE	6	2	-0.0464522
TOMM34	0.00307104	0.866923	FALSE	6	1	0.479448
RAD17	0.00307278	0.866923	FALSE	6	2	0.475398
QDPR	0.00307637	0.866923	FALSE	6	2	-0.794702
CUL2	0.00307914	0.866923	FALSE	6	1	-0.56967
HPDL	0.00307997	0.866923	FALSE	6	2	0.190186
PRELID1	0.00308537	0.866923	FALSE	6	2	-0.586985
CRX	0.00309535	0.866923	FALSE	6	1	0.210562
IGFL1	0.0031025	0.866923	FALSE	6	2	0.196298
FAR1	0.00310972	0.866923	FALSE	6	2	0.350593
CDSN	0.00311155	0.866923	FALSE	6	1	-0.589916
FAM179B	0.00311696	0.866923	FALSE	6	2	0.793585
RAMP2	0.00311966	0.866923	FALSE	6	1	-0.455701
MAP6	0.00312692	0.866923	FALSE	6	2	0.355759
INSL6	0.00312776	0.866923	FALSE	6	1	-0.638278
TRIM45	0.0031378	0.866923	FALSE	6	2	-0.681242
EYA1	0.00314325	0.866923	FALSE	6	2	0.604477
SNTB2	0.00314397	0.866923	FALSE	6	1	-1.24959
COL20A1	0.00314507	0.866923	FALSE	6	2	0.752705
C12orf66	0.00315143	0.866923	FALSE	6	2	0.173027
hsa-mir-4704	0.00315207	0.866923	FALSE	3	1	-0.621869
RAB6B	0.00315598	0.866923	FALSE	6	2	0.788279
ZNF423	0.00315871	0.866923	FALSE	6	2	0.0389263
TOMM20	0.00316017	0.866923	FALSE	6	1	0.0207519
CCDC169	0.00316601	0.866923	FALSE	6	2	0.13647
PNCK	0.00316828	0.866923	FALSE	6	1	-0.699325
SLC2A10	0.00316874	0.866923	FALSE	6	2	-0.119267
PARP12	0.00317787	0.866923	FALSE	6	2	0.526514
hsa-mir-185	0.0031797	0.866923	FALSE	4	2	-0.0204569
NPR1	0.00318153	0.866923	FALSE	6	2	-0.0313729
QKI	0.00318427	0.866923	FALSE	6	2	-0.00571817
SKA2	0.00318448	0.866923	FALSE	6	1	-2.15155
SGTB	0.00318976	0.866923	FALSE	6	2	0.720609
CRIPAK	0.00319159	0.866923	FALSE	6	2	-1.09884
PRKAG2	0.00319251	0.866923	FALSE	6	2	-0.722664
DUS4L	0.00319709	0.866923	FALSE	6	2	-1.35705
HIST1H4H	0.00319892	0.866923	FALSE	6	2	0.467468
NUP214	0.00320069	0.866923	FALSE	6	1	0.103018
hsa-mir-924	0.00320622	0.866923	FALSE	4	2	1.49218
MAGEB17	0.00320879	0.866923	FALSE	6	1	-0.589487
AMER2	0.00321636	0.866923	FALSE	6	2	0.986409
ATP1B3	0.00322371	0.866923	FALSE	6	2	-0.926764
DUSP19	0.00322647	0.866923	FALSE	6	2	0.401064
ENOX1	0.00323108	0.866923	FALSE	6	2	0.628487
YPEL4	0.00323292	0.866923	FALSE	6	2	0.11299
PGM3	0.0032331	0.866923	FALSE	6	1	-1.64432
SCP2	0.00324676	0.866923	FALSE	6	2	1.18278
BCL2L13	0.00325138	0.866923	FALSE	6	2	0.299592
SFTA3	0.00325476	0.866923	FALSE	6	2	-0.19363
CD200R1	0.00325507	0.866923	FALSE	6	2	-0.208484
ELSPBP1	0.00325741	0.866923	FALSE	6	1	-2.04606
TRIP4	0.0032597	0.866923	FALSE	6	2	0.795915
FAM122A	0.00326618	0.866923	FALSE	6	2	-0.0714867
C16orf95	0.00326989	0.866923	FALSE	6	2	0.10511
PAIP1	0.00327361	0.866923	FALSE	6	1	0.0332039
MSL1	0.00327638	0.866923	FALSE	6	2	0.237505
IGF2BP2	0.00328172	0.866923	FALSE	6	1	-0.501029
RAC3	0.0032838	0.866923	FALSE	6	2	-0.615114
TRIM9	0.00328937	0.866923	FALSE	6	2	-1.33714
WNT7A	0.00328982	0.866923	FALSE	6	1	0.688066
NCOA5	0.00329402	0.866923	FALSE	6	2	-0.2871
PEBP1	0.00329681	0.866923	FALSE	6	2	0.576633
EHBP1	0.00329792	0.866923	FALSE	6	1	-1.78039
ARHGAP27	0.00330147	0.866923	FALSE	6	2	0.387572
hsa-mir-4748	0.00330333	0.866923	FALSE	4	2	0.826131
NUBP1	0.00330603	0.866923	FALSE	6	1	-1.02241
LSAMP	0.00330706	0.866923	FALSE	6	2	0.551523
OR6K3	0.00331172	0.866923	FALSE	6	2	0.807794
EIF4G2	0.00331413	0.866923	FALSE	6	1	0.900168
RNF4	0.00331825	0.866923	FALSE	6	2	-0.870063
MAT2B	0.00332223	0.866923	FALSE	6	1	0.291668
hsa-mir-556	0.00332479	0.866923	FALSE	3	2	1.56089
SLC30A7	0.00333034	0.866923	FALSE	6	1	-0.712017
G0S2	0.00333844	0.866923	FALSE	6	1	-0.210349
TCEAL2	0.00334654	0.866923	FALSE	6	1	0.203174
PGGT1B	0.00334819	0.866923	FALSE	6	2	0.318436
LRRN4CL	0.00335288	0.866923	FALSE	6	2	0.423942
GIGYF1	0.00335464	0.866923	FALSE	6	1	-0.861829
EML5	0.0033557	0.866923	FALSE	6	2	-0.236594
ZNF664	0.00336275	0.866923	FALSE	6	1	-0.928584
SYNM	0.00336509	0.866923	FALSE	6	2	-0.446057
hsa-mir-2681	0.00337085	0.866923	FALSE	4	1	0.256373
COPB1	0.00337827	0.866923	FALSE	6	2	0.283389
C1orf27	0.00337895	0.866923	FALSE	6	1	-0.466963
YJEFN3	0.00338109	0.866923	FALSE	6	2	-0.993035
ALS2CL	0.00338486	0.866923	FALSE	6	2	0.0495573
BTBD11	0.00338581	0.866923	FALSE	6	2	0.677277
GOLGA6A	0.00338706	0.866923	FALSE	6	1	-0.272163
UBE2A	0.00339241	0.866923	FALSE	6	2	0.8026
MED25	0.00339516	0.866923	FALSE	6	1	-1.61965
CYP4F12	0.00340469	0.866923	FALSE	6	2	0.242629
TCEAL6	0.00340942	0.866923	FALSE	6	2	-0.331944
GPR116	0.00341137	0.866923	FALSE	6	1	-1.34633
KRT24	0.00341416	0.866923	FALSE	6	2	-0.434017
PAWR	0.00341605	0.866923	FALSE	6	2	-0.110615
VRK1	0.00341947	0.866923	FALSE	6	1	-1.8877
CDK8	0.00342173	0.870111	FALSE	6	2	-0.639466
TMEM107	0.00342757	0.870111	FALSE	6	1	-0.529852
LAMC2	0.00343217	0.870111	FALSE	6	2	-2.16622
GTF3C1	0.00343567	0.870111	FALSE	6	1	0.17338
MGMT	0.00343597	0.870111	FALSE	6	2	-0.0547183
TMEM252	0.00343787	0.870111	FALSE	6	2	0.349525
BAZ1B	0.00345188	0.870111	FALSE	6	1	-0.302332
UQCRC2	0.00345499	0.870111	FALSE	6	2	1.0464
PIK3R5	0.00345881	0.870111	FALSE	6	2	-0.704733
C2orf91	0.00345998	0.870111	FALSE	6	1	-0.246605
hsa-mir-23b	0.00346739	0.870111	FALSE	4	2	0.528912
NUMBL	0.00347312	0.870111	FALSE	6	2	-0.207799
ASXL1	0.00348126	0.870111	FALSE	6	2	-0.436751
TTC25	0.00348429	0.870111	FALSE	6	1	0.640365
RXRG	0.0034865	0.870111	FALSE	6	2	-1.87594
CFLAR	0.00349033	0.870111	FALSE	6	2	0.650593
CSK	0.0035086	0.870111	FALSE	6	1	-1.48995
PLRG1	0.00351527	0.870111	FALSE	6	2	0.19896
TMEM196	0.0035167	0.870111	FALSE	6	1	-0.548058
PTBP3	0.00352007	0.870111	FALSE	6	2	-0.457052
NQO1	0.003522	0.870111	FALSE	6	2	0.891045
MMP26	0.00352481	0.870111	FALSE	6	1	0.732451
MTMR10	0.00352488	0.870111	FALSE	6	2	0.752897
SLC25A12	0.00353291	0.870111	FALSE	6	1	-0.74996
ID3	0.00353451	0.870111	FALSE	6	2	-1.53224
ALOX15B	0.00354101	0.870111	FALSE	6	1	-0.578074
CABP2	0.00354912	0.870111	FALSE	6	1	-1.68088
CDKL4	0.00355284	0.870111	FALSE	6	2	0.398907
THPO	0.00355477	0.870111	FALSE	6	2	0.062704
ARHGEF12	0.00355671	0.870111	FALSE	6	2	-0.227133
SPINK14	0.00355722	0.870111	FALSE	6	1	0.880714
FOXL2	0.00356532	0.870111	FALSE	6	1	-1.22061
CORO6	0.00356928	0.870111	FALSE	6	2	-0.060734
CD164	0.00357219	0.870111	FALSE	6	2	-0.388081
LGALS3BP	0.00357343	0.870111	FALSE	6	1	0.26999
NCOA1	0.00358188	0.870111	FALSE	6	2	0.956101
hsa-mir-1915	0.00358963	0.870111	FALSE	4	1	0.890052
SLC8A3	0.00359061	0.870111	FALSE	6	2	0.125445
hsa-mir-517b	0.00359547	0.870111	FALSE	4	2	0.76732
CACNB1	0.00359741	0.870111	FALSE	6	2	0
FAM83G	0.00360422	0.870111	FALSE	6	2	0.691935
C9orf57	0.00361396	0.870111	FALSE	6	2	0.664365
SCAMP2	0.00361493	0.870111	FALSE	6	2	-0.835346
BCL11B	0.00361688	0.870111	FALSE	6	2	-1.01274
EIF5B	0.0036198	0.870111	FALSE	6	2	-1.00803
GPR115	0.00362176	0.870111	FALSE	6	2	-0.132743
C20orf24	0.00362204	0.870111	FALSE	6	1	0
ZBTB49	0.00362956	0.870111	FALSE	6	2	0.186242
PIP5K1C	0.00363015	0.870111	FALSE	6	1	-1.48869
PLCL2	0.00363054	0.870111	FALSE	6	2	0.847913
DZIP1L	0.00363825	0.870111	FALSE	6	1	-0.333428
TLR8	0.00364031	0.870111	FALSE	6	2	-0.27613
NLRX1	0.00364635	0.870111	FALSE	6	1	0.0540216
ETFDH	0.00365446	0.870111	FALSE	6	1	-0.338573
TMEM95	0.00366256	0.870111	FALSE	6	1	-1.17149
PPP1R14A	0.00367658	0.870111	FALSE	6	2	-0.611629
SNAPC5	0.00367876	0.870111	FALSE	6	1	-0.655325
BFAR	0.00368149	0.870111	FALSE	6	2	0.144921
USP21	0.00368444	0.870111	FALSE	6	2	0.516041
FAM3A	0.00368687	0.870111	FALSE	6	1	-0.163298
PRDM10	0.0036933	0.870111	FALSE	6	2	0.38449
ACLY	0.00369527	0.870111	FALSE	6	2	-1.18982
FIBCD1	0.00369626	0.870111	FALSE	6	2	0.207232
GPBP1L1	0.00369724	0.870111	FALSE	6	2	0.165785
SNX7	0.00370908	0.870111	FALSE	6	2	0.0327
FRMD7	0.00371118	0.870111	FALSE	6	1	-0.0312343
C1RL	0.00371599	0.870111	FALSE	6	2	-0.529523
WDR66	0.00371928	0.870111	FALSE	6	1	-0.107613
PPM1K	0.00372489	0.870111	FALSE	6	2	0.565546
NISCH	0.00372686	0.870111	FALSE	6	2	1.22908
hsa-mir-4253	0.00373379	0.870111	FALSE	4	2	-0.197017
KRT32	0.00373549	0.870111	FALSE	6	1	0.0770676
KRTAP10-11	0.00373577	0.870111	FALSE	6	2	0.448267
ALB	0.00374359	0.870111	FALSE	6	1	0.738981
HSD17B14	0.00374568	0.870111	FALSE	6	2	-0.123491
MYOG	0.00374965	0.870111	FALSE	6	2	-1.28771
RGP1	0.00375169	0.870111	FALSE	6	1	-1.53228
FGR	0.00376157	0.870111	FALSE	6	2	0.613687
GNPNAT1	0.0037679	0.870111	FALSE	6	1	-1.59935
CSNK1A1	0.003776	0.870111	FALSE	6	1	-1.09922
DAB2	0.00379344	0.870111	FALSE	6	2	0.408593
CEACAM8	0.00380143	0.870111	FALSE	6	2	-0.176665
QRFPR	0.00380479	0.870111	FALSE	6	2	0.565376
ADRA2A	0.00380543	0.870111	FALSE	6	2	0.438483
SLC6A20	0.00380841	0.870111	FALSE	6	1	0.135609
C11orf16	0.00381143	0.870111	FALSE	6	2	-0.0571684
GCSAML	0.00381652	0.870111	FALSE	6	1	-1.33833
DNAJC5B	0.00382044	0.870111	FALSE	6	2	0.332426
ASXL3	0.00382462	0.870111	FALSE	6	1	-1.28001
HPS3	0.00382645	0.870111	FALSE	6	2	0.890349
RTP3	0.00382946	0.870111	FALSE	6	2	-0.490065
FBXW4	0.00384082	0.870111	FALSE	6	1	0.655341
TNFRSF10D	0.00384893	0.870111	FALSE	6	1	-0.932632
NPAS4	0.00385703	0.870111	FALSE	6	1	-0.191658
CRYBB1	0.0038586	0.870111	FALSE	6	2	0.731099
PDK1	0.00386513	0.870111	FALSE	6	1	0.248046
ZNF780B	0.00387324	0.870111	FALSE	6	1	0.248562
GMPPA	0.00387372	0.870111	FALSE	6	2	0.617661
BTBD10	0.00387472	0.870111	FALSE	6	2	0.438785
C9orf117	0.00387876	0.870111	FALSE	6	2	0.603637
HLA-DPA1	0.00388179	0.870111	FALSE	6	2	0.778823
MT1A	0.00388583	0.870111	FALSE	6	2	0.369241
PXDNL	0.00388944	0.870111	FALSE	5	1	-1.34136
hsa-mir-4421	0.00389755	0.870111	FALSE	4	1	-0.251338
SLC9A7	0.00390302	0.870111	FALSE	6	2	-0.659029
ATXN2L	0.00390606	0.870111	FALSE	6	2	-0.971403
CXCL13	0.00390707	0.870111	FALSE	6	2	-0.0718824
C22orf42	0.00391011	0.870111	FALSE	6	2	-0.147511
TMEM167A	0.00391315	0.870111	FALSE	6	2	-0.454089
MOB3C	0.00391375	0.870111	FALSE	6	1	-0.380278
OR51D1	0.00391721	0.870111	FALSE	6	2	1.28498
SLC35G2	0.00392996	0.870111	FALSE	6	1	0.689242
GANC	0.00393956	0.870111	FALSE	6	2	0.596461
LIMS1	0.00394057	0.870111	FALSE	6	2	-0.107213
AMDHD2	0.00394616	0.870111	FALSE	6	1	-0.125261
FCRLB	0.00395177	0.870111	FALSE	6	2	0.34655
ENAM	0.00395427	0.870111	FALSE	6	1	-0.226841
PROM1	0.00395483	0.870111	FALSE	6	2	-0.131914
XPR1	0.00395993	0.870111	FALSE	6	2	0.296162
KMT2E	0.00396095	0.870111	FALSE	6	2	-0.0682208
PHB	0.00396237	0.870111	FALSE	6	1	0.2864
SLC9A8	0.00397047	0.870111	FALSE	6	1	0
ZNF662	0.00397933	0.870111	FALSE	6	2	0.626641
PADI1	0.00398649	0.870111	FALSE	6	2	0.614835
WDR18	0.00398668	0.870111	FALSE	6	1	-0.837469
HERC6	0.00400185	0.870111	FALSE	6	2	0.475804
STRBP	0.00400698	0.870111	FALSE	6	2	0.133328
IDNK	0.00400903	0.870111	FALSE	6	2	0.858513
TSPAN9	0.00401099	0.870111	FALSE	6	1	-0.610702
MAP3K19	0.00401108	0.870111	FALSE	6	2	-0.0155035
APOA5	0.00401313	0.870111	FALSE	6	2	0.712311
LCE3A	0.00401724	0.870111	FALSE	6	2	-0.568104
TGM2	0.00401909	0.870111	FALSE	6	1	-0.153225
ZNF671	0.00402341	0.870111	FALSE	6	2	1.02715
UBE2L6	0.00402855	0.870111	FALSE	6	2	-0.657961
TPTE	0.00403163	0.870111	FALSE	6	2	-0.195125
SORT1	0.00403472	0.870111	FALSE	6	2	-0.103819
ITFG1	0.00403884	0.870111	FALSE	6	2	-0.55645
CCDC37	0.00403987	0.870111	FALSE	6	2	-0.166661
TAS1R3	0.0040434	0.870111	FALSE	6	1	-0.929394
APOBEC2	0.0040474	0.870111	FALSE	6	2	-0.137188
FAM78B	0.00404915	0.870111	FALSE	6	2	0.546465
TRIM13	0.0040515	0.870111	FALSE	6	1	0.394719
UBAP2	0.00405327	0.870111	FALSE	6	2	0.104214
BRSK1	0.00405534	0.870111	FALSE	6	2	0.749273
CHRNB2	0.00405961	0.870111	FALSE	6	1	-0.548096
CERS1	0.0040636	0.870111	FALSE	6	2	-1.04723
HIST1H1D	0.0040667	0.870111	FALSE	6	2	1.01214
GCSAM	0.00406771	0.870111	FALSE	6	1	-1.16964
EPN3	0.00406773	0.870111	FALSE	6	2	0.408387
IL32	0.00406876	0.870111	FALSE	6	2	-0.213504
PRDX4	0.00407393	0.870111	FALSE	6	2	0.475214
GAL3ST3	0.00407581	0.870111	FALSE	6	1	-0.93698
NIPA2	0.00408946	0.870111	FALSE	6	2	0.095836
ANXA9	0.00409202	0.870111	FALSE	6	1	0.0485207
TFAP2C	0.00409257	0.870111	FALSE	6	2	0.932999
hsa-mir-6760	0.00409983	0.870111	FALSE	4	2	0.420157
SYDE2	0.00410087	0.870111	FALSE	6	2	-0.757488
SLC20A1	0.00410191	0.870111	FALSE	6	2	-0.781039
COX8A	0.00410295	0.870111	FALSE	6	2	0.354594
hsa-mir-4691	0.00410399	0.870111	FALSE	4	2	0.266408
RPL17	0.00410822	0.870111	FALSE	6	1	0
IFT27	0.00411541	0.870111	FALSE	6	2	0.938648
BORA	0.00411633	0.870111	FALSE	6	1	-0.125276
OLFM1	0.00412374	0.870111	FALSE	6	2	0.780796
TRPM3	0.00412443	0.870111	FALSE	6	1	0.296689
NVL	0.00414064	0.870111	FALSE	6	1	-0.704121
FBXL15	0.00414874	0.870111	FALSE	6	1	-0.573256
hsa-mir-6786	0.00416494	0.870111	FALSE	4	1	-3.00117
CALB2	0.00417305	0.870111	FALSE	6	1	-0.833406
SPON1	0.00417908	0.870111	FALSE	6	2	0.271267
SLC22A14	0.00418115	0.870111	FALSE	6	1	0.430606
KLF13	0.00418117	0.870111	FALSE	6	2	0.578638
AHSA2	0.00418536	0.870111	FALSE	6	2	-0.290322
NDUFC1	0.00418925	0.870111	FALSE	6	1	-0.394712
SMIM7	0.00419736	0.870111	FALSE	6	1	0.429882
FBXW8	0.00420111	0.870111	FALSE	6	2	-1.03082
FNTA	0.00420546	0.870111	FALSE	6	1	-1.2681
PYHIN1	0.00421356	0.870111	FALSE	6	1	-0.572969
GJA5	0.00422167	0.870111	FALSE	6	1	-0.391541
RBPMS2	0.00423787	0.870111	FALSE	6	1	0.28106
DPPA4	0.00424745	0.870111	FALSE	6	2	0.452355
SHROOM1	0.00425408	0.870111	FALSE	6	1	-0.397282
hsa-mir-6503	0.00425485	0.870111	FALSE	4	2	1.15251
KLF6	0.0042559	0.870111	FALSE	6	2	0.527143
ZNF251	0.00426225	0.870111	FALSE	6	2	0.0630955
IQGAP2	0.00426331	0.870111	FALSE	6	2	-0.85803
hsa-mir-7976	0.00427028	0.870111	FALSE	4	1	-1.21448
TEX26	0.00427839	0.870111	FALSE	6	1	-1.44977
KRTAP5-8	0.0042792	0.870111	FALSE	6	2	0.598252
C15orf61	0.00428649	0.870111	FALSE	6	1	-0.617473
KREMEN1	0.00429405	0.870111	FALSE	6	2	0.361196
MGST2	0.00430255	0.870111	FALSE	6	2	0.0860807
NPR2	0.0043108	0.870111	FALSE	6	1	0.111515
LYPD1	0.0043189	0.870111	FALSE	6	1	-0.418735
KLHL7	0.00432232	0.870111	FALSE	6	2	0.192938
SLC9A3R2	0.004327	0.870111	FALSE	6	1	-1.07681
IDO1	0.00433511	0.870111	FALSE	6	1	-0.0122734
AREL1	0.00434321	0.870111	FALSE	6	1	-0.657495
HSPB1	0.00434518	0.870111	FALSE	6	2	0.62951
GLTSCR1	0.00435131	0.870111	FALSE	6	1	0.0949067
PRR4	0.00435266	0.870111	FALSE	6	2	0.505765
EOGT	0.00435373	0.870111	FALSE	6	2	-0.246117
MBOAT4	0.00435942	0.870111	FALSE	6	1	-1.31053
SOX21	0.00436443	0.870111	FALSE	6	2	0.0557376
RRP9	0.00436752	0.870111	FALSE	6	1	-0.432383
CLGN	0.00437085	0.870111	FALSE	6	2	0.191901
SPATA31A4	0.00437407	0.870111	FALSE	6	2	0.23667
GAL	0.00437562	0.870111	FALSE	6	1	0.283139
POLR3F	0.00437621	0.870111	FALSE	6	2	0.554862
C1orf185	0.00438373	0.870111	FALSE	6	1	-0.0917495
HTR1D	0.00438694	0.870111	FALSE	6	2	0.277645
C17orf75	0.00438909	0.870111	FALSE	6	2	0.17606
STARD3	0.00439183	0.870111	FALSE	6	1	0.24633
NET1	0.00439993	0.870111	FALSE	6	1	0.477032
PZP	0.00440628	0.870111	FALSE	6	2	0.0492019
hsa-mir-885	0.00440803	0.870111	FALSE	4	1	0.343724
LARP4	0.00441614	0.870111	FALSE	6	1	-1.37823
USP3	0.0044289	0.870111	FALSE	6	2	0.255733
L1TD1	0.00443214	0.870111	FALSE	6	2	-1.11358
HEYL	0.00444855	0.870111	FALSE	6	1	0.417223
hsa-mir-4710	0.00445665	0.870111	FALSE	4	1	-0.796763
UBE2NL	0.00446476	0.870111	FALSE	6	1	-0.21321
VBP1	0.00447215	0.870111	FALSE	6	2	-0.133908
ZNF286A	0.00447286	0.870111	FALSE	6	1	0.132587
USP9X	0.00447323	0.870111	FALSE	6	2	0.718712
WDFY3	0.0044754	0.870111	FALSE	6	2	0.32595
RNF6	0.00448082	0.870111	FALSE	6	2	0.342572
PPAPDC1B	0.00448299	0.870111	FALSE	6	2	-1.40939
hsa-mir-3679	0.00448516	0.870111	FALSE	4	2	0.874598
ISL2	0.00448906	0.870111	FALSE	6	1	-1.01484
KRTAP1-4	0.00449493	0.870111	FALSE	6	2	0.459184
PLA2G7	0.00449717	0.870111	FALSE	6	1	-0.41976
MYADM	0.00450037	0.870111	FALSE	6	2	1.00872
TCEAL7	0.00451016	0.870111	FALSE	6	2	-0.345763
METTL9	0.00451887	0.870111	FALSE	6	2	0.697938
ADAP2	0.00452958	0.870111	FALSE	6	1	0.031383
GNPTG	0.00453522	0.870111	FALSE	6	2	-0.003936
TMEM99	0.00453741	0.870111	FALSE	6	2	-0.892275
SUGP1	0.00454579	0.870111	FALSE	6	1	-0.0231855
PTPRCAP	0.00454615	0.870111	FALSE	6	2	0.813009
PSMD1	0.0045538	0.870111	FALSE	6	2	0.36101
NLRP12	0.00456199	0.870111	FALSE	6	1	-2.16029
ZNF345	0.00458008	0.870111	FALSE	6	2	0.168871
ZNF350	0.0045863	0.870111	FALSE	6	1	-1.23015
XRCC1	0.00459325	0.870111	FALSE	6	2	-0.870987
TMEM229B	0.0045944	0.870111	FALSE	6	1	0.619452
SCRN3	0.00459545	0.870111	FALSE	6	2	-0.467424
PAX4	0.00460204	0.870111	FALSE	6	2	0.152896
S1PR4	0.00460251	0.870111	FALSE	6	1	-0.295567
MAPK12	0.00461525	0.870111	FALSE	6	2	-0.598959
BCR	0.00462682	0.870111	FALSE	6	1	-0.329791
NR2E1	0.00462736	0.870111	FALSE	6	2	0.440171
MBD3L2	0.00463492	0.870111	FALSE	6	1	-0.272348
TSSK3	0.0046406	0.870111	FALSE	6	2	0.535832
IFLTD1	0.00464302	0.870111	FALSE	6	1	-2.25526
FAM192A	0.00464391	0.870111	FALSE	6	2	0.217443
FZD3	0.00464833	0.870111	FALSE	6	2	-1.0844
HOOK1	0.00465718	0.870111	FALSE	6	2	0.490724
OR2T34	0.0046616	0.870111	FALSE	6	2	0.567107
HTRA4	0.00466733	0.870111	FALSE	6	1	-2.0525
EFCAB13	0.00467046	0.870111	FALSE	6	2	0.0552095
SLC44A2	0.00467157	0.870111	FALSE	6	2	-0.64536
PRR22	0.00467267	0.870111	FALSE	6	2	-0.314452
CTF1	0.00467378	0.870111	FALSE	6	2	-0.134047
GALNT9	0.00467489	0.870111	FALSE	6	2	-1.09197
SLC16A9	0.00467543	0.870111	FALSE	6	1	-0.449953
IFT57	0.00467711	0.870111	FALSE	6	2	-0.904859
TAS2R1	0.00467932	0.870111	FALSE	6	2	0.306643
PDE1A	0.00468354	0.870111	FALSE	6	1	-0.0357863
NR2C2AP	0.00469152	0.870111	FALSE	6	2	0.0416431
CHD8	0.00469374	0.870111	FALSE	6	2	0.190405
MEP1A	0.00469597	0.870111	FALSE	6	2	1.08978
ANKRD33	0.00469974	0.870111	FALSE	6	1	-1.59897
EHD4	0.00470785	0.870111	FALSE	6	1	-0.0805182
CHAD	0.00471595	0.870111	FALSE	6	1	0.253684
C7orf69	0.004726	0.870111	FALSE	6	2	0.904164
CR1L	0.00472656	0.870111	FALSE	6	2	0.0713875
CYP4F3	0.00473938	0.870111	FALSE	6	2	0.72003
C1R	0.00474026	0.870111	FALSE	6	1	-2.76313
LCN1	0.00474272	0.870111	FALSE	6	2	-0.8686
PPP1R14D	0.00475166	0.870111	FALSE	6	2	0.64606
ALYREF	0.00475389	0.870111	FALSE	6	2	0.0181516
hsa-mir-345	0.00475836	0.870111	FALSE	4	2	-0.0389685
SGMS1	0.00476457	0.870111	FALSE	6	1	-0.703463
LONRF1	0.00476731	0.870111	FALSE	6	2	0.349042
TAF4	0.00477515	0.870111	FALSE	6	2	0.395206
MAGEA12	0.00477627	0.870111	FALSE	6	2	-0.0495154
TJP3	0.00478077	0.870111	FALSE	6	1	0.458815
hsa-mir-4724	0.00478299	0.870111	FALSE	4	2	-0.138271
TACC2	0.00478888	0.870111	FALSE	6	1	0.378138
TMEM37	0.00479698	0.870111	FALSE	6	1	-0.310631
MAGEA10	0.00480431	0.870111	FALSE	6	2	0.963002
HIST2H2BF	0.00480768	0.870111	FALSE	6	2	0.946862
S100A16	0.00481319	0.870111	FALSE	6	1	-0.0207579
ZNF778	0.0048133	0.870111	FALSE	6	2	-0.099798
hsa-mir-212	0.00481667	0.870111	FALSE	4	2	0.594073
LOC643802	0.00481892	0.870111	FALSE	6	2	0.419494
PFN4	0.00482117	0.870111	FALSE	6	2	0.611696
IL4	0.00482455	0.870111	FALSE	6	2	-1.13177
PCDH11Y	0.00483018	0.870111	FALSE	6	2	-2.15523
SAMD9	0.00483243	0.870111	FALSE	6	2	-0.29218
MPRIP	0.00483356	0.870111	FALSE	6	2	0.0641936
YRDC	0.00483581	0.870111	FALSE	6	2	-0.750329
SOAT1	0.00483806	0.870111	FALSE	6	2	-0.399055
NUAK2	0.00484257	0.870111	FALSE	6	2	0.330011
TTC26	0.0048456	0.870111	FALSE	6	1	0.830358
ELMO1	0.00484822	0.870111	FALSE	6	2	-0.863387
UXS1	0.0048537	0.870111	FALSE	6	1	-2.38464
NDST2	0.00486064	0.870111	FALSE	6	2	0.522559
MTUS2	0.00486629	0.870111	FALSE	6	2	-0.705639
DHX58	0.00486855	0.870111	FALSE	6	2	0.445348
C12orf77	0.00486968	0.870111	FALSE	6	2	-0.0829566
TMEM18	0.00487647	0.870111	FALSE	6	2	0.268474
RDH5	0.00487801	0.870111	FALSE	6	1	-1.17664
RIPPLY2	0.00487873	0.870111	FALSE	6	2	-1.64883
SNAI2	0.00488611	0.870111	FALSE	6	1	0.308814
FAM13C	0.00489422	0.870111	FALSE	6	1	-0.793353
UCK1	0.00490253	0.870111	FALSE	6	2	0.824057
RGN	0.00490593	0.870111	FALSE	6	2	-0.681018
GPR110	0.00491042	0.870111	FALSE	6	1	-0.442574
BLVRB	0.00491852	0.870111	FALSE	6	1	0.17573
CDH23	0.00492663	0.870111	FALSE	6	1	-0.393527
KRTAP19-2	0.00493473	0.870111	FALSE	6	1	0.184267
hsa-mir-4278	0.00494005	0.870111	FALSE	4	2	1.15304
ADCK3	0.00494119	0.870111	FALSE	6	2	0.0884299
FAM19A3	0.00496628	0.870111	FALSE	6	2	0.465031
HDDC2	0.00496714	0.870111	FALSE	6	1	-0.744557
APOM	0.00497428	0.870111	FALSE	6	2	-0.145479
hsa-mir-98	0.00498335	0.870111	FALSE	4	1	-0.609262
SLC12A8	0.00498571	0.870111	FALSE	6	2	-0.959472
PTN	0.00499145	0.870111	FALSE	6	1	0.128835
PTTG1	0.00499955	0.870111	FALSE	6	1	-0.48658
CYB5D2	0.00500289	0.870111	FALSE	6	2	0.891167
ZDHHC14	0.00500633	0.870111	FALSE	6	2	0.165554
hsa-mir-6506	0.00500766	0.870111	FALSE	3	1	-1.89497
FAM169A	0.00501576	0.870111	FALSE	6	1	-0.104692
SPEF1	0.0050224	0.870111	FALSE	6	2	1.1145
ZFP2	0.00502386	0.870111	FALSE	6	1	-1.56328
MKI67IP	0.00503044	0.870111	FALSE	6	2	0.522133
TLCD2	0.00503389	0.870111	FALSE	6	2	1.00445
CCDC166	0.00504007	0.870111	FALSE	6	1	0.512912
PAX9	0.0050454	0.870111	FALSE	6	2	0.239345
TRIM65	0.00504817	0.870111	FALSE	6	1	-1.13654
SLC25A39	0.00505628	0.870111	FALSE	6	1	0.456817
PDCD10	0.00506383	0.870111	FALSE	6	2	0.93528
ZNF670	0.00506438	0.870111	FALSE	6	1	-0.44788
UBXN10	0.00508058	0.870111	FALSE	6	1	0.201479
UPK3B	0.00508114	0.870111	FALSE	6	2	-0.401768
ATP8A2	0.00508869	0.870111	FALSE	6	1	-0.442876
CBX3	0.00509155	0.870111	FALSE	6	2	-0.490552
ZFP69B	0.00509679	0.870111	FALSE	6	1	0.691802
ANKRD42	0.00510196	0.870111	FALSE	6	2	-0.140675
ENTPD6	0.00510489	0.870111	FALSE	6	1	-1.46911
SPSB1	0.00510775	0.870111	FALSE	6	2	0.806718
TATDN2	0.00511006	0.870111	FALSE	6	2	0.120086
MICU1	0.005113	0.870111	FALSE	6	1	-1.96428
RIT2	0.00512282	0.870111	FALSE	6	2	0.410644
NEK11	0.0051292	0.870111	FALSE	6	1	-0.468588
hsa-mir-489	0.00513094	0.870111	FALSE	4	2	0.37103
MTHFD1L	0.00513326	0.870111	FALSE	6	2	-0.228976
ITGA3	0.00513674	0.870111	FALSE	6	2	-0.0548267
GRHL3	0.00514488	0.870111	FALSE	6	2	-0.415864
RAB40B	0.00516161	0.870111	FALSE	6	1	0.680579
CENPL	0.00517398	0.870111	FALSE	6	2	1.14693
CALHM3	0.00517748	0.870111	FALSE	6	2	0.570426
hsa-mir-4474	0.00517782	0.870111	FALSE	4	1	-1.52761
CYP46A1	0.00518331	0.870111	FALSE	6	2	-0.314878
GABRR2	0.00518592	0.870111	FALSE	6	1	-0.52503
LOC441155	0.00519732	0.870111	FALSE	6	2	0.751473
PHACTR1	0.00520213	0.870111	FALSE	6	1	-1.93677
CNTFR	0.00520901	0.870111	FALSE	6	2	0.698948
BCL2A1	0.00521018	0.870111	FALSE	6	2	0.402791
AURKA	0.00521023	0.870111	FALSE	6	1	-1.27123
ZMYM5	0.00521834	0.870111	FALSE	6	1	0.490378
AMBN	0.00522644	0.870111	FALSE	6	1	-0.417463
LPPR4	0.00523008	0.870111	FALSE	6	2	-0.965353
OR1A1	0.00523126	0.870111	FALSE	6	2	0.00244174
SLC10A3	0.00523454	0.870111	FALSE	6	1	0
EBF2	0.00523595	0.870111	FALSE	6	2	0.00261606
PKD1L3	0.00524064	0.870111	FALSE	6	2	0.727986
SBDS	0.00524181	0.870111	FALSE	6	2	-0.259914
hsa-mir-3691	0.00524264	0.870111	FALSE	4	1	-0.91067
EPM2AIP1	0.00526178	0.870111	FALSE	6	2	-1.06607
MCM5	0.00526695	0.870111	FALSE	6	1	0.0462896
OR11H4	0.00527506	0.870111	FALSE	6	1	0.713761
C17orf70	0.00527618	0.870111	FALSE	6	2	-0.711659
WBSCR28	0.00528316	0.870111	FALSE	6	1	0.76162
NSD1	0.00529003	0.870111	FALSE	6	2	0.977587
THOC5	0.00529126	0.870111	FALSE	6	1	-0.653109
RSPH4A	0.00529234	0.870111	FALSE	6	2	0.789157
hsa-mir-2114	0.00529356	0.870111	FALSE	4	2	0.347294
SLC37A4	0.00529474	0.870111	FALSE	6	2	-0.531206
CRYBB2	0.0052971	0.870111	FALSE	6	2	-2.57935
SEC61G	0.00529937	0.870111	FALSE	6	1	-1.3918
C11orf80	0.00530536	0.870111	FALSE	6	2	1.10232
SAE1	0.00530747	0.870111	FALSE	6	1	-1.2678
LRRC10	0.00530851	0.870111	FALSE	6	2	-0.868669
AGL	0.00531599	0.870111	FALSE	6	2	-0.0827307
OR4D6	0.00533178	0.87159	FALSE	6	1	-0.80978
MTTP	0.00533988	0.87159	FALSE	6	1	-0.885328
PDIA4	0.00534798	0.87159	FALSE	6	1	-1.93598
ACAN	0.00535609	0.87159	FALSE	6	1	-1.08206
SMARCAD1	0.00536217	0.87159	FALSE	6	2	1.04822
HIC1	0.00536419	0.87159	FALSE	6	1	-0.799814
RBM25	0.0053804	0.87159	FALSE	6	1	-0.36662
ZNF33B	0.00538356	0.87159	FALSE	6	2	0.155264
TMEM65	0.00538712	0.87159	FALSE	6	2	0.174778
FBN3	0.0053885	0.87159	FALSE	6	1	-1.00775
GRAMD2	0.00538932	0.87159	FALSE	6	2	-0.276113
PGAM1	0.0053966	0.87159	FALSE	6	1	-1.74236
KBTBD3	0.0054047	0.87159	FALSE	6	1	-0.00544304
HIST1H2BF	0.00541281	0.87159	FALSE	6	1	-0.771437
TBX18	0.00541809	0.87159	FALSE	6	2	-0.224812
CLTCL1	0.00542048	0.87159	FALSE	6	2	0.486109
SUB1	0.00542091	0.87159	FALSE	6	1	0.292816
ZNF714	0.00542167	0.87159	FALSE	6	2	0.251699
TMEM244	0.00542901	0.87159	FALSE	6	1	-2.01026
FMO1	0.00543839	0.87159	FALSE	6	2	0.335307
WDFY1	0.00544078	0.87159	FALSE	6	2	-0.637974
GRHL1	0.00544437	0.87159	FALSE	6	2	0.0130316
AXIN2	0.00545873	0.87159	FALSE	6	2	0.0438338
SERP1	0.00545993	0.87159	FALSE	6	2	-0.152167
ZNF579	0.00546232	0.87159	FALSE	6	2	-0.866771
PIDD	0.00546951	0.87159	FALSE	6	2	0.705068
C1orf110	0.00546953	0.87159	FALSE	6	1	-0.66419
CENPK	0.0054815	0.87159	FALSE	6	2	1.02753
FZD1	0.0054851	0.87159	FALSE	6	2	-0.0179884
A3GALT2	0.00549384	0.87159	FALSE	6	1	-0.631506
TMCC1	0.00550552	0.87159	FALSE	6	2	0.0831565
CYP1B1	0.00550913	0.87159	FALSE	6	2	0.728668
ZNF584	0.00551004	0.87159	FALSE	6	1	-0.838374
MYCBPAP	0.00551274	0.87159	FALSE	6	2	0.251003
PDRG1	0.00551635	0.87159	FALSE	6	2	-0.0857637
ITGA2	0.00552117	0.87159	FALSE	6	2	-0.26272
TOMM40	0.00553435	0.87159	FALSE	6	1	-1.44656
CD86	0.00554246	0.87159	FALSE	6	1	-0.176739
NBEA	0.00555614	0.87159	FALSE	6	2	0.391906
PCYOX1	0.00555866	0.87159	FALSE	6	1	-0.135136
IRGM	0.00555977	0.87159	FALSE	6	2	0.338745
TRIM77	0.00557186	0.87159	FALSE	6	2	0.802354
DGCR8	0.00557912	0.87159	FALSE	6	2	1.01713
ADAMTS10	0.00558275	0.87159	FALSE	6	2	0.047079
DERL1	0.00559107	0.87159	FALSE	6	1	-1.05996
FSD1L	0.00559972	0.87159	FALSE	6	2	0.429485
OR10K1	0.00560578	0.87159	FALSE	6	2	0.241624
ADH5	0.00560728	0.87159	FALSE	6	1	-1.11508
CAMK1	0.00561671	0.87159	FALSE	6	2	-0.589172
KCNJ12	0.00563159	0.87159	FALSE	6	1	0
CDHR3	0.00563251	0.87159	FALSE	6	2	0.207703
HHLA2	0.00563969	0.87159	FALSE	6	1	0.027811
KLRF2	0.00564346	0.87159	FALSE	6	2	0.382372
ITIH4	0.00565442	0.87159	FALSE	6	2	0.497172
CENPV	0.0056559	0.87159	FALSE	6	1	-0.718102
LY86	0.00566052	0.87159	FALSE	6	2	0.456431
B3GAT3	0.005664	0.87159	FALSE	6	1	-2.26064
DNAJC22	0.00568021	0.87159	FALSE	6	1	-1.8359
VRK2	0.00568831	0.87159	FALSE	6	1	-1.60414
GRM3	0.0057045	0.87159	FALSE	6	2	0.409968
HSPE1	0.00570452	0.87159	FALSE	6	1	-0.0946214
CASP5	0.00570572	0.87159	FALSE	6	2	-0.617398
FBLIM1	0.00571919	0.87159	FALSE	6	2	0.508336
NGLY1	0.00572072	0.87159	FALSE	6	1	-1.05349
PPP1R3A	0.00572164	0.87159	FALSE	6	2	-1.22666
POLR3D	0.00573514	0.87159	FALSE	6	2	0.175201
UBXN4	0.00574865	0.87159	FALSE	6	2	-0.828861
GNPTAB	0.00575725	0.87159	FALSE	6	2	1.12635
EP400	0.00576124	0.87159	FALSE	6	1	-1.40535
BCAR1	0.0057634	0.87159	FALSE	6	2	0.0198391
INTS7	0.00576934	0.87159	FALSE	6	1	-0.329594
NOL4	0.00577744	0.87159	FALSE	6	1	0.0207677
FILIP1	0.00578555	0.87159	FALSE	6	1	-0.370363
PPIH	0.00578557	0.87159	FALSE	6	2	-0.314285
RWDD2B	0.00579365	0.87159	FALSE	6	1	-1.52215
SRGAP2D	0.00579667	0.87159	FALSE	6	2	-0.386066
CSPP1	0.00580037	0.87159	FALSE	6	2	-0.541612
DNAJC27	0.00580175	0.87159	FALSE	6	1	0.0509609
ZKSCAN1	0.00580901	0.87159	FALSE	6	2	-1.38912
ZNF572	0.0058095	0.87159	FALSE	6	2	1.22709
C7orf60	0.00581148	0.87159	FALSE	6	2	0.503372
CHPF2	0.00581796	0.87159	FALSE	6	1	-0.582434
MBTD1	0.00582606	0.87159	FALSE	6	1	-3.44651
UBA1	0.00583416	0.87159	FALSE	6	1	-0.778588
OCRL	0.00584613	0.87159	FALSE	6	2	0.329998
CACNA1B	0.00585037	0.87159	FALSE	6	1	0.854364
COL4A1	0.00585232	0.87159	FALSE	6	2	0.596597
PNMT	0.00585847	0.87159	FALSE	6	1	-0.668701
INA	0.00586658	0.87159	FALSE	6	1	-0.312844
HDAC9	0.00587218	0.87159	FALSE	6	2	0.150543
ZNF302	0.00588211	0.87159	FALSE	6	2	-0.705416
NAT8	0.00588709	0.87159	FALSE	6	2	-0.0781678
hsa-mir-644a	0.00588833	0.87159	FALSE	4	2	-0.148915
hsa-mir-3164	0.00589082	0.87159	FALSE	4	2	0.546632
PLA2G5	0.00589088	0.87159	FALSE	6	1	-2.10189
LDHC	0.00589828	0.87159	FALSE	6	2	0.238556
NLRP7	0.00589899	0.87159	FALSE	6	1	0.73471
DMRTA2	0.00590202	0.87159	FALSE	6	2	0.796717
ZNF616	0.00590575	0.87159	FALSE	6	2	-0.447598
POLI	0.00590645	0.87159	FALSE	6	2	0.63517
ZNF385B	0.00590709	0.87159	FALSE	6	1	-0.500898
ITIH6	0.00591198	0.87159	FALSE	6	2	-0.0502812
MPST	0.0059257	0.87159	FALSE	6	2	0.453802
MGARP	0.0059314	0.87159	FALSE	6	1	0.333509
CHRAC1	0.00594761	0.87159	FALSE	6	1	-0.0383274
HGF	0.00595571	0.87159	FALSE	6	1	-1.29453
CXorf48	0.00595693	0.87159	FALSE	6	2	-2.90758
KIAA0317	0.00596381	0.87159	FALSE	6	1	0
TRAM1	0.00596443	0.87159	FALSE	6	2	-0.294986
POLR3K	0.00598573	0.87159	FALSE	6	2	0.368211
CCNA2	0.00598812	0.87159	FALSE	6	1	-1.39067
hsa-mir-8059	0.00599622	0.87159	FALSE	4	1	-1.95829
VPS4B	0.00600204	0.87159	FALSE	6	2	0.560671
ANXA3	0.00600958	0.87159	FALSE	6	2	0.610929
hsa-mir-6133	0.00601083	0.87159	FALSE	4	2	0.469801
HMX3	0.00601712	0.87159	FALSE	6	2	-0.540397
CHP2	0.00601837	0.87159	FALSE	6	2	-0.189881
CLDN18	0.00602466	0.87159	FALSE	6	2	0.788948
ZP1	0.00602844	0.87159	FALSE	6	2	0.62322
TBC1D30	0.00602864	0.87159	FALSE	6	1	0.589076
hsa-mir-199a-2	0.00603599	0.87159	FALSE	4	2	0.682533
NEK7	0.00604228	0.87159	FALSE	6	2	0.503317
ERCC2	0.00604484	0.87159	FALSE	6	1	-0.609901
OR2A12	0.00604606	0.87159	FALSE	6	2	-0.949004
HOXA13	0.00604732	0.87159	FALSE	6	2	-0.118548
CA11	0.00605295	0.87159	FALSE	6	1	-0.694083
TTF1	0.00606915	0.87159	FALSE	6	1	-0.493268
CDC20B	0.00607256	0.87159	FALSE	6	2	0.695048
WDR27	0.00607761	0.87159	FALSE	6	2	-0.693819
PAFAH2	0.0060814	0.87159	FALSE	6	2	-0.69329
TMEM67	0.00608536	0.87159	FALSE	6	1	-1.23115
UQCRFS1	0.00609346	0.87159	FALSE	6	1	-1.12267
GALNT3	0.00609531	0.87159	FALSE	6	2	0.743832
FAHD1	0.00610164	0.87159	FALSE	6	2	-0.177982
KLHL21	0.00610967	0.87159	FALSE	6	1	0.59309
NEU1	0.0061143	0.87159	FALSE	6	2	-0.993965
hsa-mir-4676	0.00611777	0.87159	FALSE	4	1	0.698532
C14orf2	0.00611937	0.87159	FALSE	6	2	1.03233
SPOP	0.00612587	0.87159	FALSE	6	1	-0.983593
EGFL6	0.00613206	0.87159	FALSE	6	2	0.277825
ABCG1	0.00613459	0.87159	FALSE	6	2	0.235638
YAF2	0.00614094	0.87159	FALSE	6	2	-0.238922
MSRB1	0.00614208	0.87159	FALSE	6	1	-0.922171
HS6ST1	0.00614221	0.87159	FALSE	6	2	-0.539666
AGPAT5	0.00614348	0.87159	FALSE	6	2	0.935987
GALNT5	0.00614475	0.87159	FALSE	6	2	-0.371477
BLMH	0.00615018	0.87159	FALSE	6	1	-1.99934
TNFAIP6	0.00615492	0.87159	FALSE	6	2	-0.36565
CSF1R	0.00615873	0.87159	FALSE	6	2	-0.583651
PDK4	0.00616255	0.87159	FALSE	6	2	0.729568
CCNJ	0.00616639	0.87159	FALSE	6	1	0.0423558
CD55	0.00616764	0.87159	FALSE	6	2	0.205204
KLK5	0.00617449	0.87159	FALSE	6	1	-0.0431863
LOC402160	0.00618259	0.87159	FALSE	6	1	-0.0179936
PTPN21	0.0061907	0.87159	FALSE	6	1	-2.21901
hsa-mir-497	0.00619822	0.87159	FALSE	4	2	1.60987
FOXRED1	0.0061988	0.87159	FALSE	6	1	-0.59932
PHYH	0.00620461	0.87159	FALSE	6	2	0.966212
HMSD	0.00620588	0.87159	FALSE	6	2	-1.18335
LRP2BP	0.0062069	0.87159	FALSE	6	1	-0.12693
SPAG6	0.00621501	0.87159	FALSE	6	1	-1.15298
ADRB1	0.00622121	0.87159	FALSE	6	2	-1.40913
SYT15	0.00622311	0.87159	FALSE	6	1	-1.14541
COIL	0.00623121	0.87159	FALSE	6	1	-1.18065
FAM131C	0.00623931	0.87159	FALSE	6	1	-1.57963
NPPC	0.00625552	0.87159	FALSE	6	1	-0.768879
C12orf76	0.00626189	0.87159	FALSE	6	2	0.866021
PTRHD1	0.00626362	0.87159	FALSE	6	1	-0.218459
ZC3H12B	0.00627173	0.87159	FALSE	6	1	-1.03274
ZNF649	0.00627501	0.87159	FALSE	6	2	-0.880591
AP1M2	0.00627983	0.87159	FALSE	6	1	0.165462
NLK	0.00628793	0.87159	FALSE	6	1	-1.90322
ADHFE1	0.00629604	0.87159	FALSE	6	1	-2.17805
hsa-mir-124-2	0.00629814	0.87159	FALSE	4	2	0.674203
ADCY1	0.00630414	0.87159	FALSE	6	1	-1.58881
METTL17	0.00631224	0.87159	FALSE	6	1	-0.655466
RSL24D1	0.00632518	0.87159	FALSE	6	2	-0.373824
INTS2	0.00632845	0.87159	FALSE	6	1	-0.827889
MMP14	0.00633163	0.87159	FALSE	6	2	-0.00729167
SAYSD1	0.00634453	0.87159	FALSE	6	2	-0.53226
NDUFC2	0.00634465	0.87159	FALSE	6	1	-0.658753
LAG3	0.00635276	0.87159	FALSE	6	1	-0.135377
WDR70	0.00636086	0.87159	FALSE	6	1	-0.441794
GAS2	0.00636896	0.87159	FALSE	6	1	-1.7686
MED4	0.00636908	0.87159	FALSE	6	2	-0.842172
CLCA4	0.00638072	0.87159	FALSE	6	2	-1.5243
NUP153	0.00638517	0.87159	FALSE	6	1	-0.12609
GGH	0.00638979	0.87159	FALSE	6	2	-0.528844
BIK	0.00639327	0.87159	FALSE	6	1	0.682107
SLC6A12	0.00639627	0.87159	FALSE	6	2	-0.11274
DPP7	0.00639756	0.87159	FALSE	6	2	-0.0649481
KBTBD12	0.00642568	0.87159	FALSE	6	1	-0.205295
ZNF674	0.00643379	0.87159	FALSE	6	1	0.0653469
MPZL2	0.00643521	0.87159	FALSE	6	2	0.53086
TMEM79	0.0064662	0.87159	FALSE	6	1	0.0527508
ADNP2	0.0064719	0.87159	FALSE	6	2	0.105998
ZNF304	0.00647427	0.87159	FALSE	6	2	1.15046
LOC100288814	0.00649254	0.87159	FALSE	6	2	0.331153
BEST2	0.0065056	0.87159	FALSE	6	2	0.0147081
GPR52	0.00651345	0.87159	FALSE	6	2	0.783885
hsa-mir-8061	0.00651476	0.87159	FALSE	4	2	0.315965
YTHDC1	0.00651482	0.87159	FALSE	6	1	-1.22967
NELFCD	0.00652292	0.87159	FALSE	6	1	-0.992115
CPD	0.00653102	0.87159	FALSE	6	1	-0.0501761
ANPEP	0.00653177	0.87159	FALSE	6	2	-0.192181
ZNF85	0.00653913	0.87159	FALSE	6	1	0.704934
ARL14EP	0.00654225	0.87159	FALSE	6	2	0.352766
AKT1S1	0.00654356	0.87159	FALSE	6	2	-0.514703
RC3H1	0.00655533	0.87159	FALSE	6	1	-0.456793
ARL6IP6	0.00655537	0.87159	FALSE	6	2	0.492486
PGR	0.00655931	0.87159	FALSE	6	2	-0.00205836
PLA2G3	0.00656062	0.87159	FALSE	6	2	0.140248
HEY2	0.00656343	0.87159	FALSE	6	1	-0.0475238
FAM73A	0.00656587	0.87159	FALSE	6	2	0.557326
NEO1	0.0065685	0.87159	FALSE	6	2	0.361949
NLRP3	0.00657154	0.87159	FALSE	6	1	-0.311651
USP11	0.00659216	0.87159	FALSE	6	2	-0.194749
TBC1D5	0.00659585	0.87159	FALSE	6	1	0.37894
TCF19	0.00660137	0.87159	FALSE	6	2	0.479565
ALG10B	0.00661205	0.87159	FALSE	6	1	-0.178116
OR6B3	0.00661587	0.87159	FALSE	6	2	-0.79292
ENPEP	0.00662016	0.87159	FALSE	6	1	0.411634
BRD8	0.00663565	0.87159	FALSE	6	2	0.811383
BPIFC	0.00664446	0.87159	FALSE	6	1	-0.493928
ALDH3B1	0.00664754	0.87159	FALSE	6	2	0.601751
CHIC2	0.00665257	0.87159	FALSE	6	1	-1.37967
SENP2	0.00665415	0.87159	FALSE	6	2	-0.422757
FAM212B	0.00665944	0.87159	FALSE	6	2	-0.695022
GIT2	0.00666067	0.87159	FALSE	6	1	-0.532012
hsa-mir-4762	0.00666877	0.87159	FALSE	4	1	0
ZMAT4	0.00667002	0.87159	FALSE	6	2	-0.630124
RFC2	0.00667267	0.87159	FALSE	6	2	-1.50965
NPRL2	0.00667399	0.87159	FALSE	6	2	0.250692
OR4S2	0.00667688	0.87159	FALSE	6	1	0.0363549
MGAT2	0.00668591	0.87159	FALSE	6	2	-0.7146
hsa-mir-5787	0.00669308	0.87159	FALSE	4	1	-0.237072
DENND2A	0.00670119	0.87159	FALSE	6	1	-0.564056
GPBP1	0.00670929	0.87159	FALSE	6	1	-0.289548
POU4F1	0.00671739	0.87159	FALSE	6	1	-1.14564
CREG1	0.00672971	0.87159	FALSE	6	2	-0.868783
KRTAP29-1	0.0067336	0.87159	FALSE	6	1	0.557269
hsa-mir-4279	0.00673503	0.87159	FALSE	4	2	0.925158
MGP	0.00674035	0.87159	FALSE	6	2	0.204491
RASEF	0.00675366	0.87159	FALSE	6	2	-0.48556
CYP26B1	0.00676601	0.87159	FALSE	6	1	-0.621858
ITGA2B	0.00678222	0.87159	FALSE	6	1	-0.119651
CNPY4	0.00679032	0.87159	FALSE	6	1	-1.84007
RGS11	0.00679368	0.87159	FALSE	6	2	0.457466
ISM1	0.00679842	0.87159	FALSE	6	1	-1.277
CCT5	0.00679902	0.87159	FALSE	6	2	0.39146
PAPD7	0.00680036	0.87159	FALSE	6	2	0.311093
TMCO4	0.00680437	0.87159	FALSE	6	2	-0.140567
SLC25A18	0.00680704	0.87159	FALSE	6	2	0.443534
ERGIC3	0.00681463	0.87159	FALSE	6	1	-1.40174
ZNF365	0.00682273	0.87159	FALSE	6	1	-0.0681341
NPPA	0.00682845	0.87159	FALSE	6	2	-0.758298
CABIN1	0.00683083	0.87159	FALSE	6	1	-0.879259
RAB3IL1	0.00683894	0.87159	FALSE	6	1	-0.320353
hsa-mir-874	0.00684051	0.87159	FALSE	4	2	-0.454198
KDM2A	0.00684704	0.87159	FALSE	6	1	-2.39774
TFAP2D	0.00685514	0.87159	FALSE	6	1	-0.746087
AQP11	0.00686325	0.87159	FALSE	6	1	-1.53461
SMIM6	0.00686869	0.87159	FALSE	6	2	0.794762
ALCAM	0.00687003	0.87159	FALSE	6	2	1.07799
GAB1	0.00687135	0.87159	FALSE	6	1	-1.25463
SEC62	0.00687945	0.87159	FALSE	6	1	-0.249583
PSMC3	0.00688078	0.87159	FALSE	6	2	0.00283504
ZC3H14	0.00688481	0.87159	FALSE	6	2	0.208934
ITCH	0.00688755	0.87159	FALSE	6	1	0.153754
SERPINE3	0.00690365	0.87159	FALSE	6	2	0.932035
PLAT	0.00690376	0.87159	FALSE	6	1	-0.000571837
CEACAM21	0.00690904	0.87159	FALSE	6	2	-0.453225
SCPEP1	0.00691186	0.87159	FALSE	6	1	-0.4586
REG1A	0.00691443	0.87159	FALSE	6	2	0.317328
SGPL1	0.00692415	0.87159	FALSE	6	2	0.307498
HAS2	0.00692521	0.87159	FALSE	6	2	0.604346
ZIC1	0.00692807	0.87159	FALSE	6	1	0.911571
NAP1L1	0.00693617	0.87159	FALSE	6	1	-0.76989
SPIN1	0.00694428	0.87159	FALSE	6	1	-0.439206
DMTF1	0.00695238	0.87159	FALSE	6	1	-1.68374
RARRES3	0.00695356	0.87159	FALSE	6	2	-0.446094
hsa-mir-4451	0.00695491	0.87159	FALSE	4	2	0.298743
DTL	0.00696708	0.87159	FALSE	6	2	-1.03546
DGKD	0.00696858	0.87159	FALSE	6	1	-0.0206059
DDI1	0.00697259	0.87159	FALSE	6	2	0.356881
hsa-mir-4276	0.00697791	0.87159	FALSE	4	2	-0.205245
RHBDF2	0.00698479	0.87159	FALSE	6	1	-0.570752
PCIF1	0.00699416	0.87159	FALSE	6	2	0.567662
DMC1	0.007001	0.87159	FALSE	6	1	0.968443
LRRC7	0.00700365	0.87159	FALSE	6	2	0.538862
RTN1	0.00701044	0.87159	FALSE	6	2	0.819059
SLC39A1	0.0070172	0.87159	FALSE	6	1	-0.175329
TBC1D26	0.00703341	0.87159	FALSE	6	1	0
C1QTNF9B-AS1	0.0070376	0.87159	FALSE	6	2	0.391372
FOXN1	0.00704151	0.87159	FALSE	6	1	0.725349
HEPACAM2	0.00704848	0.87159	FALSE	6	2	0.475129
ACSL1	0.00705256	0.87159	FALSE	6	2	-0.31964
UBE2E1	0.00705529	0.87159	FALSE	6	2	-2.17168
STAB2	0.00705772	0.87159	FALSE	6	1	-0.353213
CA7	0.00706582	0.87159	FALSE	6	1	-1.27701
C2orf80	0.00707299	0.87159	FALSE	6	2	-0.298985
FBXO27	0.00707392	0.87159	FALSE	6	1	0.407666
ANP32D	0.00708203	0.87159	FALSE	6	1	0.570616
GPR133	0.00709482	0.87159	FALSE	6	2	-0.432447
PTPN13	0.00709823	0.87159	FALSE	6	1	-0.341695
ABCA10	0.00710028	0.87159	FALSE	6	2	0.834035
KDM4B	0.00710634	0.87159	FALSE	6	1	-0.66574
hsa-mir-5011	0.00710847	0.87159	FALSE	4	2	0.392327
ERGIC1	0.00711121	0.87159	FALSE	6	2	0.253662
GNPDA2	0.00711444	0.87159	FALSE	6	1	0.535887
FBXL20	0.00712488	0.87159	FALSE	6	2	-1.8062
PCGF6	0.00712898	0.87159	FALSE	6	2	-0.00223998
CRADD	0.00713035	0.87159	FALSE	6	2	-1.04686
BOP1	0.00713064	0.87159	FALSE	6	1	0.327888
TMEM204	0.00713857	0.87159	FALSE	6	2	-0.665459
PTOV1	0.00713875	0.87159	FALSE	6	1	0.753864
FAM198A	0.00714685	0.87159	FALSE	6	1	-0.443804
VNN1	0.00715638	0.87159	FALSE	6	2	-0.761186
BCAS4	0.00716306	0.87159	FALSE	6	1	0.195075
FOXB1	0.00717833	0.87159	FALSE	6	2	0.0328031
LRPAP1	0.00717926	0.87159	FALSE	6	1	-0.00415093
SYNJ1	0.0071797	0.87159	FALSE	6	2	0.398346
VASH1	0.00718737	0.87159	FALSE	6	1	-0.919885
hsa-mir-508	0.00719344	0.87159	FALSE	4	2	0.841585
SLC39A7	0.00719547	0.87159	FALSE	6	1	-0.773978
CEP250	0.00720357	0.87159	FALSE	6	1	-0.104375
KPNA5	0.00720582	0.87159	FALSE	6	2	0.551921
MANEA	0.00720719	0.87159	FALSE	6	2	0.189754
FZD5	0.00721167	0.87159	FALSE	6	1	0.473263
NCF4	0.00721978	0.87159	FALSE	6	1	-2.23795
SLC35F3	0.00722788	0.87159	FALSE	6	1	0.0338289
SPANXN2	0.00723474	0.87159	FALSE	6	2	-0.114787
CYP2B6	0.00723598	0.87159	FALSE	6	1	-1.58958
C5orf46	0.00723749	0.87159	FALSE	6	2	-0.548245
RSPH1	0.00724163	0.87159	FALSE	6	2	0.636934
ENTPD5	0.00724991	0.87159	FALSE	6	2	0.170022
EPHA1	0.00725129	0.87159	FALSE	6	2	1.16235
C2orf48	0.00725219	0.87159	FALSE	6	1	-1.73085
RCN3	0.00726029	0.87159	FALSE	6	1	0.179457
hsa-mir-6871	0.00726095	0.87159	FALSE	4	2	0.292221
CLCNKB	0.00727338	0.87159	FALSE	6	2	-0.820254
STK36	0.00727477	0.87159	FALSE	6	2	0.429204
ITGA4	0.0072846	0.87159	FALSE	6	1	-0.332939
EID2	0.0072927	0.87159	FALSE	6	1	-1.32237
ACKR3	0.00729275	0.87159	FALSE	6	2	0.0110117
SLC35G1	0.00730891	0.87159	FALSE	6	1	-0.998796
STAB1	0.00730936	0.87159	FALSE	6	2	0.489146
BACH2	0.00731701	0.87159	FALSE	6	1	-2.1753
SETMAR	0.00732512	0.87159	FALSE	6	1	0.0559481
FUZ	0.00732877	0.87159	FALSE	6	2	0.788501
SPTY2D1	0.00733322	0.87159	FALSE	6	1	0.631921
FAM19A5	0.00734126	0.87159	FALSE	6	2	-0.758177
OPRK1	0.00734132	0.87159	FALSE	6	1	-0.102454
CALCOCO1	0.00734404	0.87159	FALSE	6	2	0.306988
FRMD5	0.00734943	0.87159	FALSE	6	1	-0.750718
CENPP	0.0073496	0.87159	FALSE	6	2	-0.365167
PTCH1	0.00736563	0.87159	FALSE	6	1	0.110274
ANAPC1	0.00736767	0.87159	FALSE	6	2	0.0335598
GCNT3	0.00737463	0.87159	FALSE	6	2	0.0525605
PLAC1L	0.0073802	0.87159	FALSE	6	2	-0.70753
LRFN5	0.00738855	0.87159	FALSE	6	2	-0.508845
LCA5L	0.00739804	0.87159	FALSE	6	1	0.209697
RHOB	0.00740109	0.87159	FALSE	6	2	-1.50623
SEMG1	0.00740249	0.87159	FALSE	6	2	-0.0665003
CITED1	0.00740528	0.87159	FALSE	6	2	-0.161835
AGPAT6	0.00740615	0.87159	FALSE	6	1	-0.268143
SLCO1A2	0.00740946	0.87159	FALSE	6	2	0.385883
TMPRSS4	0.00741425	0.87159	FALSE	6	1	0.342411
KRTAP5-1	0.00742235	0.87159	FALSE	6	1	-1.41566
ADCY3	0.00742481	0.87159	FALSE	6	2	-0.0892055
OR10J1	0.00743856	0.87159	FALSE	6	1	-1.14242
SCN7A	0.00744158	0.87159	FALSE	6	2	-0.106216
PPFIA4	0.00744666	0.87159	FALSE	6	1	-1.87083
hsa-mir-5703	0.00745476	0.87159	FALSE	4	1	0.735754
DEK	0.00747907	0.87159	FALSE	6	1	-0.646672
RAD1	0.00748498	0.87159	FALSE	6	2	0.297038
CLCN2	0.00748718	0.87159	FALSE	6	1	-1.30784
DAK	0.00749528	0.87159	FALSE	6	1	0.221493
CEP95	0.00750338	0.87159	FALSE	6	1	-0.557705
NOX3	0.00751726	0.87159	FALSE	6	2	0.103905
ST3GAL4	0.00751959	0.87159	FALSE	6	1	-0.391211
PRPF3	0.00752007	0.87159	FALSE	6	2	-0.359078
MAP1S	0.00752769	0.87159	FALSE	6	1	-0.582621
TUT1	0.0075358	0.87159	FALSE	6	1	-0.151479
CECR1	0.0075439	0.87159	FALSE	6	1	-0.837208
OAS1	0.00755389	0.87159	FALSE	6	2	0.366362
C1orf127	0.0075601	0.87159	FALSE	6	1	-1.85124
DHRS7C	0.00758441	0.87159	FALSE	6	1	0.703257
RNF44	0.00759252	0.87159	FALSE	6	1	-1.93451
WDR13	0.00759757	0.87159	FALSE	6	2	0.530698
BMP3	0.00760039	0.87159	FALSE	6	2	-0.310546
HSD17B12	0.00760062	0.87159	FALSE	6	1	-0.685672
ERVV-1	0.00762493	0.87159	FALSE	6	1	-1.07005
SH3BP1	0.00762585	0.87159	FALSE	6	2	0.576796
ZNF7	0.00763303	0.87159	FALSE	6	1	-0.256139
CDH16	0.00763576	0.87159	FALSE	6	2	1.05547
C6orf136	0.00764113	0.87159	FALSE	6	1	0.491318
SLC34A1	0.00764924	0.87159	FALSE	6	1	-0.0245718
PCGF2	0.00765418	0.87159	FALSE	6	2	-1.14398
FAM78A	0.00765734	0.87159	FALSE	6	1	-0.229964
hsa-mir-144	0.00766544	0.87159	FALSE	4	1	-1.82973
EHMT1	0.00768114	0.87159	FALSE	6	2	0.539207
DUSP21	0.0076854	0.87159	FALSE	6	2	-1.14022
UFD1L	0.00768975	0.87159	FALSE	6	1	-1.34628
ENO3	0.00770596	0.87159	FALSE	6	1	-0.680824
ITPKA	0.00770673	0.87159	FALSE	6	2	-1.33046
DKK1	0.00771669	0.87159	FALSE	6	2	0.232652
DCTN4	0.00772216	0.87159	FALSE	6	1	-1.33508
LINGO3	0.00773027	0.87159	FALSE	6	1	-0.904261
HMGN3	0.00773663	0.87159	FALSE	6	2	-1.14299
TNRC6A	0.00773837	0.87159	FALSE	5	1	-2.76265
DCAF6	0.00775375	0.87159	FALSE	6	2	0.448447
CEACAM3	0.00775458	0.87159	FALSE	6	1	-0.541569
KRTAP12-2	0.0077566	0.87159	FALSE	6	2	-0.567196
TXNDC11	0.00775946	0.87159	FALSE	6	2	0.750713
TRMT1L	0.00776231	0.87159	FALSE	6	2	-0.120662
ANTXR1	0.00776268	0.87159	FALSE	6	1	0.194077
NOXA1	0.00777078	0.87159	FALSE	6	1	-0.882897
CLDN23	0.00777231	0.87159	FALSE	6	2	0.126143
FAM89A	0.00777374	0.87159	FALSE	6	2	1.16853
FATE1	0.0077766	0.87159	FALSE	6	2	0.408546
IL7R	0.00777889	0.87159	FALSE	6	1	-0.7698
ADH1B	0.00778088	0.87159	FALSE	6	2	0.246234
TARBP1	0.00778231	0.87159	FALSE	6	2	0.862986
UBN2	0.0078113	0.87159	FALSE	6	1	-1.31248
TARSL2	0.0078275	0.87159	FALSE	6	1	-0.130919
PARP2	0.00783561	0.87159	FALSE	6	1	-1.19937
ZNF3	0.00785827	0.87159	FALSE	6	2	0.534401
TDRD3	0.00785971	0.87159	FALSE	6	2	0.733234
WIBG	0.00786689	0.87159	FALSE	6	2	-0.254702
C7orf49	0.00786802	0.87159	FALSE	6	1	0.0205813
ACTR1A	0.00786977	0.87159	FALSE	6	2	-0.656389
ALDH6A1	0.00787612	0.87159	FALSE	6	1	-0.771137
hsa-mir-4330	0.00790043	0.87159	FALSE	4	1	-0.545838
SLC35E2	0.00790287	0.87159	FALSE	6	2	0
HIST4H4	0.00790719	0.87159	FALSE	6	2	-0.0693734
LMNB2	0.00790853	0.87159	FALSE	6	1	-1.52276
MOK	0.00790863	0.87159	FALSE	6	2	0.759957
MINPP1	0.00791151	0.87159	FALSE	6	2	0.68985
CLCN5	0.00791584	0.87159	FALSE	6	2	1.04035
HELT	0.00792161	0.87159	FALSE	6	2	-0.21108
NECAB1	0.00793284	0.87159	FALSE	6	1	-1.45225
KIF5B	0.00794037	0.87159	FALSE	6	2	-1.38739
HES7	0.00794905	0.87159	FALSE	6	1	0.0492387
MYBPC1	0.0079606	0.87159	FALSE	6	2	0.0270546
NMT1	0.00796525	0.87159	FALSE	6	1	-0.2183
GIF	0.00797072	0.87159	FALSE	6	2	-0.741281
APBB2	0.0079823	0.87159	FALSE	6	2	-0.95905
NSMF	0.0079852	0.87159	FALSE	6	2	0.34446
CLDND2	0.00798956	0.87159	FALSE	6	1	-1.89045
STIM2	0.00798975	0.87159	FALSE	6	2	-1.75631
CASP12	0.00799099	0.87159	FALSE	6	2	0.70477
MYOZ3	0.00799534	0.87159	FALSE	6	2	-0.248542
PNOC	0.00799767	0.87159	FALSE	6	1	-1.12988
TRIM63	0.00800984	0.87159	FALSE	6	2	0.403046
NFIX	0.00802144	0.87159	FALSE	6	2	-0.164907
SPSB3	0.00802725	0.87159	FALSE	6	2	0.562734
MAATS1	0.00805439	0.87159	FALSE	6	1	0.537751
hsa-mir-5690	0.00806249	0.87159	FALSE	4	1	-0.336554
ASPH	0.00807059	0.87159	FALSE	6	1	0.132587
TPRA1	0.00807524	0.87159	FALSE	6	2	-0.149128
PDE4A	0.0080787	0.87159	FALSE	6	1	-0.352701
GALP	0.00808835	0.87159	FALSE	6	2	-0.715429
PRICKLE3	0.00811111	0.87159	FALSE	6	1	-0.4859
MED24	0.00811921	0.87159	FALSE	6	1	-1.61279
DHTKD1	0.00812731	0.87159	FALSE	6	1	-1.04695
PHLPP1	0.0081336	0.87159	FALSE	6	2	-0.0407675
POC5	0.00813506	0.87159	FALSE	6	2	0.479925
CCDC103	0.00813652	0.87159	FALSE	6	2	-0.962601
SDR16C5	0.00813798	0.87159	FALSE	6	2	0.940006
VPS13D	0.00815162	0.87159	FALSE	6	1	-1.1712
TNFRSF21	0.00816432	0.87159	FALSE	6	2	0.120397
hsa-mir-6510	0.00816783	0.87159	FALSE	4	1	-0.748507
GPR18	0.00817164	0.87159	FALSE	6	2	0.50938
FRRS1	0.00817593	0.87159	FALSE	6	1	-2.1307
MCEE	0.00818404	0.87159	FALSE	6	1	-0.981883
RIIAD1	0.00818483	0.87159	FALSE	6	2	1.00616
ADCY5	0.0081863	0.87159	FALSE	6	2	0.787264
TSPYL6	0.00820024	0.87159	FALSE	6	1	-2.20825
SMPX	0.0082039	0.87159	FALSE	6	2	0.570182
ARHGAP28	0.00820834	0.87159	FALSE	6	1	-0.509504
SAR1A	0.00821645	0.87159	FALSE	6	1	-0.528214
ADAM33	0.00821859	0.87159	FALSE	6	2	0.524106
KIF3B	0.00822455	0.87159	FALSE	6	1	-0.431381
NR3C1	0.00823265	0.87159	FALSE	6	1	-0.0605398
AKAP4	0.00823329	0.87159	FALSE	6	2	-0.27067
RIMS1	0.00825389	0.87159	FALSE	6	2	0.807151
RHAG	0.00825536	0.87159	FALSE	6	2	-2.18925
KIAA0930	0.00826507	0.87159	FALSE	6	1	0.279534
GABBR2	0.00826714	0.87159	FALSE	6	2	-0.664463
DDX3Y	0.00827451	0.87159	FALSE	6	2	0.383913
PDE12	0.00828127	0.87159	FALSE	6	1	0.41515
TPCN1	0.00828631	0.87159	FALSE	6	2	0.779221
GNB1L	0.00828778	0.87159	FALSE	6	2	-0.187648
MIPOL1	0.00829748	0.87159	FALSE	6	1	-1.3506
FLYWCH2	0.0083055	0.87159	FALSE	6	2	-0.277748
RPL26	0.00830558	0.87159	FALSE	6	1	-0.835655
PTGER3	0.0083188	0.87159	FALSE	6	2	0.0983651
KIAA1107	0.00832179	0.87159	FALSE	6	1	-0.452195
CUZD1	0.00833062	0.87159	FALSE	6	2	0.567012
TNFRSF14	0.0083321	0.87159	FALSE	6	2	-1.2239
HOXC13	0.00833799	0.87159	FALSE	6	1	0.479099
OLIG3	0.00834542	0.87159	FALSE	6	2	-0.269809
KCTD7	0.0083461	0.87159	FALSE	6	1	-2.30734
KCNK10	0.00834838	0.87159	FALSE	6	2	-0.358914
CLEC2D	0.0083542	0.87159	FALSE	6	1	-0.723719
FBXO42	0.00836172	0.87159	FALSE	6	2	0.409605
RAB33A	0.0083632	0.87159	FALSE	6	2	0.789069
FBL	0.0083704	0.87159	FALSE	6	1	-1.26352
PLCB4	0.00837851	0.87159	FALSE	6	1	-1.58651
USP32	0.00839471	0.87159	FALSE	6	1	-1.07017
TSPEAR	0.00839583	0.87159	FALSE	6	2	-0.00800085
AFAP1L2	0.00840282	0.87159	FALSE	6	1	-1.33906
[truncated: 19,916 more rows]

## Sheet: Bioreplicate 2
Gene Name	aRRA	p-value (adj.)	Significant?	# library sgRNAs	# signif. sgRNAs	Avg. logFC
JAK1	3.00692e-18	0	TRUE	6	6	5.99446
TYK2	9.45549e-17	0	TRUE	6	5	5.58959
STAT1	5.96964e-14	0	TRUE	6	6	5.8006
STAT2	3.22618e-12	0	TRUE	6	5	4.40783
IFNAR1	3.81117e-10	0	TRUE	6	6	4.27946
IPMK	6.62789e-07	0	TRUE	6	3	0.997571
IRF9	1.80929e-06	0	TRUE	6	2	1.17296
STRN4	3.0918e-06	0	TRUE	6	2	-0.21022
LRRN4	3.50361e-06	0	TRUE	6	2	0.358331
C12orf61	4.55007e-06	0	TRUE	6	3	1.28614
IFNAR2	6.29776e-06	0	TRUE	6	5	1.53385
PHACTR3	6.33736e-06	0	TRUE	6	4	1.90135
RP2	8.55671e-06	0	TRUE	6	2	0.160287
PCDH20	9.12044e-06	0	TRUE	6	4	1.82048
OTUD5	1.02507e-05	0	TRUE	6	4	1.89378
BRD9	1.03445e-05	0	TRUE	6	3	1.67076
HNRNPA3	1.03805e-05	0	TRUE	6	4	1.79967
BTNL8	1.17796e-05	0	TRUE	6	3	0.772725
TEF	1.42243e-05	0	TRUE	6	4	1.8551
LYPD8	1.48035e-05	0	TRUE	6	4	1.80715
PROK2	1.60346e-05	0	TRUE	6	3	0.958171
CDK7	1.75976e-05	0	TRUE	6	3	1.24895
ART1	1.83046e-05	0	TRUE	6	2	0.0928409
TRDMT1	1.92882e-05	0	TRUE	6	2	-0.479488
LUZP6	2.06904e-05	0	TRUE	5	3	2.28742
CUX1	2.14074e-05	0	TRUE	6	2	-1.2579
hsa-mir-6787	2.31668e-05	0	TRUE	4	2	2.26079
EBAG9	2.4534e-05	0	TRUE	6	3	1.26865
hsa-mir-769	2.52176e-05	0	TRUE	4	3	2.46714
TEX261	3.20232e-05	0	TRUE	6	3	1.52666
CPXM2	3.47981e-05	0	TRUE	6	2	0.443937
ASH2L	3.63472e-05	0	TRUE	6	3	1.35832
FAM126A	3.68346e-05	0	TRUE	6	2	-0.00687947
PROZ	4.15085e-05	0	TRUE	6	3	1.58694
C9orf66	4.25072e-05	0	TRUE	6	3	1.49506
TMX4	4.44915e-05	0.695714	FALSE	6	3	1.04011
SSMEM1	4.50146e-05	0.695714	FALSE	6	2	0.378841
TNFAIP8L1	4.72319e-05	0.695714	FALSE	6	3	0.574927
VPRBP	4.75675e-05	0.695714	FALSE	6	4	1.65446
MOS	4.8223e-05	0.695714	FALSE	6	2	0.614247
GSTO2	5.23215e-05	0.695714	FALSE	6	4	1.66748
C17orf96	5.30654e-05	0.695714	FALSE	6	2	-1.73241
EFCC1	5.69117e-05	0.695714	FALSE	6	4	1.44998
MGP	5.78304e-05	0.695714	FALSE	6	4	1.45712
CCDC167	6.45289e-05	0.695714	FALSE	6	3	1.25018
C5orf60	6.4824e-05	0.695714	FALSE	6	1	-0.95469
hsa-mir-4787	6.56697e-05	0.695714	FALSE	4	3	2.03261
SLC12A9	7.2927e-05	0.695714	FALSE	6	1	-1.27487
PXDC1	7.3991e-05	0.695714	FALSE	6	3	1.21621
PPM1J	7.51127e-05	0.695714	FALSE	6	4	1.43756
MARCKSL1	7.72511e-05	0.695714	FALSE	6	3	0.888085
UBA6	7.85976e-05	0.695714	FALSE	6	4	1.46995
PTMS	8.01527e-05	0.695714	FALSE	6	3	0.830512
GNPDA2	8.05601e-05	0.695714	FALSE	6	3	1.35745
RAB3GAP2	8.06741e-05	0.695714	FALSE	6	4	1.42096
HOXD8	8.07416e-05	0.695714	FALSE	6	3	1.45985
RPL10	8.63812e-05	0.695714	FALSE	6	2	-0.468899
UPK3B	8.73265e-05	0.695714	FALSE	6	4	1.53312
FAM134C	8.77421e-05	0.695714	FALSE	6	2	-1.94231
TSC1	8.82378e-05	0.695714	FALSE	6	4	1.47674
CD96	8.91331e-05	0.695714	FALSE	6	1	-0.674
EFHC1	8.92432e-05	0.695714	FALSE	6	3	1.16677
SHARPIN	9.15782e-05	0.695714	FALSE	6	2	-0.436047
RIMS4	9.34546e-05	0.695714	FALSE	6	4	1.46694
FNDC3A	9.45485e-05	0.695714	FALSE	6	2	-0.675713
KIAA1199	9.49421e-05	0.695714	FALSE	6	4	1.3682
TTBK2	9.85806e-05	0.695714	FALSE	6	3	1.30375
NAP1L2	0.000105339	0.695714	FALSE	6	1	-0.650641
CDK20	0.000106077	0.695714	FALSE	6	3	1.28421
STRA6	0.000108249	0.695714	FALSE	6	2	0.201924
SPZ1	0.000110104	0.695714	FALSE	6	3	1.25677
ANKRD50	0.000110495	0.695714	FALSE	6	3	0.621557
XPNPEP3	0.000111647	0.695714	FALSE	6	2	0.314645
RRN3	0.000113033	0.695714	FALSE	6	3	0.494929
LEPREL2	0.000113432	0.695714	FALSE	6	3	0.380105
DYTN	0.000113442	0.695714	FALSE	6	1	-0.360297
TPP1	0.000113677	0.695714	FALSE	6	4	1.57787
C1QL1	0.000116413	0.695714	FALSE	6	4	1.41558
UCHL1	0.00011747	0.695714	FALSE	6	4	1.42932
CDRT15L2	0.000117763	0.695714	FALSE	6	4	1.33485
POLD3	0.000117873	0.695714	FALSE	6	4	1.33721
FGR	0.000120729	0.695714	FALSE	6	2	-1.52633
SLC38A2	0.000122297	0.695714	FALSE	6	4	1.62121
ELOVL1	0.000127407	0.695714	FALSE	6	2	-0.269651
PLEKHN1	0.000127413	0.695714	FALSE	6	3	1.32576
SLC27A2	0.00012759	0.695714	FALSE	6	2	0.137918
ERCC6L2	0.00012871	0.695714	FALSE	6	3	1.11704
INCENP	0.000129059	0.695714	FALSE	6	2	-0.0556821
ZBTB48	0.000133287	0.695714	FALSE	6	3	-0.412368
CCDC152	0.000133668	0.695714	FALSE	6	3	1.93705
DAZAP2	0.000135583	0.695714	FALSE	6	3	1.82633
STAG3	0.000135712	0.695714	FALSE	6	3	1.14745
KRT27	0.000136097	0.695714	FALSE	6	3	0.623518
CNTLN	0.00013629	0.695714	FALSE	6	3	0.126527
C5orf55	0.000136677	0.695714	FALSE	6	3	0.160864
ARFRP1	0.000137751	0.695714	FALSE	6	1	-0.133131
MTERF	0.000142697	0.695714	FALSE	6	3	0.869762
ATG4D	0.000148719	0.695714	FALSE	6	2	-1.17385
WDFY1	0.000149114	0.695714	FALSE	6	2	-1.21454
TMEM18	0.000150146	0.695714	FALSE	6	4	1.23975
CRYM	0.000151917	0.695714	FALSE	6	3	1.02129
SKA2	0.000152297	0.695714	FALSE	6	2	0.139209
PARP9	0.000154681	0.695714	FALSE	6	4	1.46782
OAZ2	0.000155514	0.695714	FALSE	6	2	-0.723896
AHSA1	0.000158658	0.695714	FALSE	6	3	0.593409
FAM21A	0.000159229	0.695714	FALSE	6	3	0.92866
TMTC1	0.000159586	0.695714	FALSE	6	3	1.19721
PARD6G	0.000162537	0.695714	FALSE	6	3	0.676004
GRIK2	0.00016467	0.695714	FALSE	6	4	1.19869
LIPG	0.000164764	0.695714	FALSE	6	4	1.26891
C10orf11	0.000164938	0.695714	FALSE	6	3	1.1573
WDR96	0.00016956	0.695714	FALSE	6	2	-1.92556
hsa-mir-3936	0.000170108	0.695714	FALSE	4	3	2.38534
NIPBL	0.00017108	0.695714	FALSE	6	3	1.46416
LOC646862	0.000172953	0.695714	FALSE	6	2	0.135214
CSRNP3	0.000174663	0.695714	FALSE	6	2	-1.49543
GAP43	0.000176487	0.695714	FALSE	6	3	0.913053
DCTN1	0.000176596	0.695714	FALSE	6	2	-0.992191
BIRC5	0.000178266	0.695714	FALSE	6	1	-1.57848
TMC5	0.000181628	0.695714	FALSE	6	3	0.751216
OR5A1	0.000184844	0.695714	FALSE	6	3	0.687476
CDADC1	0.000186369	0.695714	FALSE	6	1	-1.1845
PRODH2	0.000186641	0.695714	FALSE	6	2	0.978779
HOXC6	0.000186863	0.695714	FALSE	6	2	-0.949368
ABHD6	0.000187618	0.695714	FALSE	6	3	0.647407
NAGPA	0.000188194	0.695714	FALSE	6	2	-0.407807
ACRC	0.0001921	0.830114	FALSE	5	4	1.7604
TMCC1	0.000192206	0.830114	FALSE	6	4	1.25288
SNAI2	0.000194472	0.830114	FALSE	6	1	-1.03054
AKAP2	0.00019856	0.830114	FALSE	6	2	-0.926237
LRIF1	0.000203418	0.830114	FALSE	6	3	1.2496
C11orf91	0.000204542	0.830114	FALSE	6	2	-0.00531851
SHROOM2	0.000208676	0.945971	FALSE	6	3	0.402398
LOC152586	0.000209361	0.945971	FALSE	6	3	1.21047
MYH14	0.000210635	0.945971	FALSE	6	3	1.15312
LOC100862671	0.000210678	0.945971	FALSE	6	1	-1.00619
hsa-mir-662	0.000212498	0.945971	FALSE	4	2	1.29995
OTUD7B	0.000212721	0.945971	FALSE	6	3	1.49602
ISG20L2	0.000216771	0.945971	FALSE	6	2	-0.532111
GPR113	0.000221502	0.956539	FALSE	6	3	1.5008
TMEM177	0.000223734	0.956539	FALSE	6	3	0.696862
KIAA1239	0.000223913	0.956539	FALSE	6	3	0.968534
ATP11A	0.000226177	0.956539	FALSE	6	2	0.344646
CNOT11	0.000226909	0.956539	FALSE	6	2	0.288881
NME3	0.000228866	0.956539	FALSE	6	2	0.644765
LYRM7	0.000230703	0.956539	FALSE	6	3	-0.340383
MRPS21	0.000234043	0.956539	FALSE	6	2	-0.621812
TAC3	0.000234196	0.956539	FALSE	6	3	0.289684
FAM92A1	0.000241757	0.956539	FALSE	6	3	0.141866
F13B	0.00024309	0.956539	FALSE	6	1	-1.07031
GZMH	0.000243269	0.956539	FALSE	6	3	0.281776
LOC100132146	0.000245079	0.956539	FALSE	6	2	-1.26524
ZP1	0.000245264	0.956539	FALSE	6	3	0.157848
XIRP1	0.000246887	0.956539	FALSE	6	3	0.474238
SERPINB7	0.000249286	0.956539	FALSE	6	3	0.380561
ACSM5	0.000254298	0.956539	FALSE	6	2	-1.6968
PPIL6	0.000255592	0.956539	FALSE	6	2	0.52095
GALP	0.000256959	0.956539	FALSE	6	4	1.36243
QRICH1	0.000263423	0.956539	FALSE	6	2	0.681128
MOSPD2	0.00026431	0.956539	FALSE	6	3	-0.0210525
DCHS1	0.000266318	0.956539	FALSE	6	3	0.62159
MYCBP	0.000266325	0.956539	FALSE	6	2	0.447609
EIF2AK2	0.000274552	0.956539	FALSE	6	3	1.1623
MID1IP1	0.000276782	0.956539	FALSE	6	4	1.09628
CRABP2	0.000277333	0.956539	FALSE	6	3	1.01777
BHMT2	0.000277688	0.956539	FALSE	6	4	1.12561
FBXO38	0.000278887	0.956539	FALSE	6	3	-0.21457
SLFN13	0.000283793	0.956539	FALSE	6	2	1.01317
CDKL5	0.000284886	0.956539	FALSE	6	2	0.688542
hsa-mir-3140	0.000293151	0.956539	FALSE	4	2	0.961326
HEPH	0.000293984	0.956539	FALSE	6	2	-0.277372
MTCH1	0.000295375	0.956539	FALSE	6	2	-0.0756078
STMN3	0.000298167	0.956539	FALSE	6	2	0.0444236
RAET1L	0.000299615	0.956539	FALSE	6	3	0.98981
OR52B6	0.000299811	0.956539	FALSE	6	1	-1.5104
SS18L1	0.00030005	0.956539	FALSE	6	3	1.57335
MIXL1	0.000301687	0.956539	FALSE	6	3	0.413322
LDOC1L	0.000301797	0.956539	FALSE	6	3	0.84208
PPM1E	0.00030181	0.956539	FALSE	6	3	0.35761
MAGEA12	0.000301866	0.956539	FALSE	6	4	1.24475
SLC35E3	0.000305487	0.956539	FALSE	6	2	-0.123887
ATAD3B	0.00030577	0.956539	FALSE	6	2	-0.767147
LEFTY2	0.000307914	0.956539	FALSE	6	1	0.0912213
KDELC1	0.000308629	0.956539	FALSE	6	3	0.658629
RPGRIP1L	0.00030918	0.956539	FALSE	6	2	-0.149234
hsa-mir-6894	0.000311078	0.956539	FALSE	4	3	1.83544
PTP4A3	0.00031175	0.956539	FALSE	6	2	-0.861722
CCDC65	0.000312083	0.956539	FALSE	6	3	0.400542
PRPH2	0.000312323	0.956539	FALSE	6	2	-0.490503
WNT11	0.000313091	0.956539	FALSE	6	3	1.06511
hsa-mir-4789	0.000314775	0.956539	FALSE	4	3	1.7573
SPIRE1	0.000316017	0.956539	FALSE	6	1	-1.00634
C22orf39	0.000317596	0.956539	FALSE	6	3	0.830001
DCAF16	0.000318366	0.956539	FALSE	6	2	0.822373
BPIFC	0.000324094	0.956539	FALSE	6	2	-0.542677
OR52H1	0.00032412	0.956539	FALSE	6	1	-1.01237
NRG4	0.000324434	0.956539	FALSE	6	3	0.958048
RWDD2B	0.000325468	0.956539	FALSE	6	3	0.278619
MRPS36	0.000332102	0.956539	FALSE	6	2	1.02695
LAMA3	0.000332693	0.956539	FALSE	6	2	0.473437
URB2	0.000334405	0.956539	FALSE	6	3	1.19492
SLC22A12	0.000336047	0.956539	FALSE	6	3	-1.00283
FGFR1OP	0.000336517	0.956539	FALSE	6	3	0.167058
NR1D2	0.000340295	0.956539	FALSE	6	3	0.396936
MAML3	0.000340326	0.956539	FALSE	6	1	-1.78287
MPEG1	0.000340532	0.956539	FALSE	6	3	0.559152
PLAT	0.000340722	0.956539	FALSE	6	2	0.378756
CALCB	0.000347935	0.956539	FALSE	6	3	1.11551
MFF	0.000348004	0.956539	FALSE	6	3	-0.0325877
WDR46	0.000348429	0.956539	FALSE	6	1	0.450214
PYURF	0.000350968	0.956539	FALSE	6	2	-2.36124
SRP72	0.000355537	0.956539	FALSE	6	2	0.0419389
METAP2	0.000356532	0.956539	FALSE	6	1	-1.05075
TACR2	0.000363308	0.956539	FALSE	6	3	1.3793
KRT14	0.000363527	0.956539	FALSE	6	2	-0.760644
KIFC3	0.000363679	0.956539	FALSE	6	3	0.386065
ECM2	0.000364635	0.956539	FALSE	6	1	0.511462
ST6GALNAC5	0.000367865	0.956539	FALSE	6	2	0.638799
HLA-DQB1	0.000370668	0.956539	FALSE	6	2	0.504339
GLIS1	0.000375677	0.956539	FALSE	6	2	-1.13713
LRCH3	0.000376586	0.956539	FALSE	6	3	1.36386
C6orf132	0.000380403	0.956539	FALSE	6	2	0.384113
CHIA	0.00038072	0.956539	FALSE	6	2	-0.446307
SOX2	0.000380841	0.956539	FALSE	6	1	-1.48264
CNOT2	0.000388944	0.956539	FALSE	6	1	-1.44921
GLTPD2	0.000390906	0.956539	FALSE	6	2	0.233623
USH2A	0.000394091	0.956539	FALSE	6	3	0.405325
DGCR8	0.000399605	0.956539	FALSE	6	2	1.39973
LRRTM4	0.000399929	0.956539	FALSE	6	2	-0.681929
OR8J1	0.000401876	0.956539	FALSE	6	2	-0.620816
RRP36	0.000401983	0.956539	FALSE	6	3	1.33531
NACA	0.000405109	0.956539	FALSE	6	2	0.508535
C5orf63	0.00040515	0.956539	FALSE	6	1	-1.036
KLLN	0.000409309	0.956539	FALSE	6	3	1.43708
DUSP15	0.000409845	0.956539	FALSE	6	3	0.711795
CREBBP	0.000410695	0.956539	FALSE	6	2	0.237872
REN	0.000410919	0.956539	FALSE	6	3	0.318303
THEMIS	0.000414976	0.956539	FALSE	6	2	0.839746
ZC3H12C	0.00041781	0.956539	FALSE	6	3	1.27313
MLF1IP	0.000421272	0.956539	FALSE	6	2	0.54502
PKIG	0.000423604	0.956539	FALSE	6	2	-0.207858
AQP11	0.000424605	0.956539	FALSE	6	2	-0.267115
GRIK5	0.000424777	0.956539	FALSE	6	3	1.11738
ALDH1L1	0.000429459	0.956539	FALSE	6	1	-0.454493
SSFA2	0.00042988	0.956539	FALSE	6	3	0.701435
SHISA6	0.000431983	0.956539	FALSE	6	2	-0.584046
LEKR1	0.000433332	0.956539	FALSE	6	2	-1.22608
TBX20	0.000433669	0.956539	FALSE	6	2	0.592556
C1QTNF9B-AS1	0.000436141	0.956539	FALSE	6	3	1.41054
GRK7	0.00043642	0.956539	FALSE	6	3	0.553141
CBFB	0.000437562	0.956539	FALSE	6	1	-1.51847
IGDCC4	0.000437728	0.956539	FALSE	6	2	-0.251051
SPTLC2	0.000442321	0.956539	FALSE	6	3	0.967417
ANKRD12	0.000445665	0.956539	FALSE	6	1	-1.74532
SDCCAG3	0.000447421	0.956539	FALSE	6	3	0.100428
TIPIN	0.000451052	0.956539	FALSE	6	2	-2.2978
RECK	0.000451701	0.956539	FALSE	6	3	0.574881
ILVBL	0.000453717	0.956539	FALSE	6	2	0.641727
GID4	0.000459039	0.956539	FALSE	6	3	0.668968
OPN1SW	0.000460922	0.956539	FALSE	6	3	0.507871
DLL3	0.000461871	0.956539	FALSE	6	1	-1.07234
ELF3	0.000465433	0.956539	FALSE	6	3	0.847866
CD24	0.000469919	0.956539	FALSE	6	2	-0.198496
C11orf80	0.000471297	0.956539	FALSE	6	3	0.482551
OR2L8	0.000474884	0.956539	FALSE	6	4	1.48802
MMADHC	0.000478102	0.956539	FALSE	6	3	1.15073
SUCLG1	0.000478399	0.956539	FALSE	6	3	0.521941
MMD2	0.000480071	0.956539	FALSE	6	2	-0.843055
VCAN	0.000480931	0.956539	FALSE	6	3	0.295935
ZBTB7C	0.000481528	0.956539	FALSE	6	3	0.815426
TAAR2	0.000482724	0.956539	FALSE	6	3	0.684726
AHSA2	0.000484372	0.956539	FALSE	6	3	0.528546
ARHGAP29	0.000487199	0.956539	FALSE	6	2	-1.86091
ZNF146	0.000489348	0.956539	FALSE	6	2	-0.736508
FAM110C	0.000494019	0.956539	FALSE	6	2	-0.644968
RBM46	0.000502386	0.956539	FALSE	6	1	-0.767669
SMCR8	0.00050274	0.956539	FALSE	6	3	0.964091
PPP2R1B	0.000503065	0.956539	FALSE	6	2	-0.153589
ZNF507	0.000503355	0.956539	FALSE	6	3	0.195304
RASAL3	0.000504433	0.956539	FALSE	6	3	0.639226
IFI44L	0.000510464	0.956539	FALSE	6	3	0.331907
hsa-mir-6507	0.000510489	0.956539	FALSE	4	1	0.807338
EMB	0.000510775	0.956539	FALSE	6	3	0.297215
GDAP2	0.000514044	0.956539	FALSE	6	3	0.0766744
OR7G3	0.000516973	0.956539	FALSE	6	2	-0.571788
AP1S3	0.000518448	0.956539	FALSE	6	2	-2.06165
TSTA3	0.000518592	0.956539	FALSE	6	1	-1.1634
SPRY2	0.000520294	0.956539	FALSE	6	2	0.159707
AICDA	0.000522829	0.956539	FALSE	6	3	0.601015
MROH9	0.000522987	0.956539	FALSE	6	3	0.741372
SENP8	0.000526695	0.956539	FALSE	6	1	0.722331
RHBDF1	0.000527341	0.956539	FALSE	6	2	-0.152454
TMEM230	0.000528459	0.956539	FALSE	6	2	-1.34357
BICD1	0.000533687	0.956539	FALSE	6	2	0.417645
SAMD4A	0.000539409	0.956539	FALSE	6	3	0.81284
AKAP11	0.000542313	0.956539	FALSE	6	3	1.01281
PLXNC1	0.000544221	0.956539	FALSE	6	2	0.641195
FGF23	0.000545553	0.956539	FALSE	6	3	0.911108
FAM26E	0.000548768	0.956539	FALSE	6	2	0.318329
SLC30A8	0.000550273	0.956539	FALSE	6	3	0.631499
CD97	0.000550667	0.956539	FALSE	6	2	0.287931
hsa-let-7a-3	0.000550928	0.956539	FALSE	4	2	0.599527
GEMIN2	0.00055109	0.956539	FALSE	6	3	0.234236
SIX6	0.000553053	0.956539	FALSE	6	3	0.846787
AP2B1	0.000553708	0.956539	FALSE	6	3	0.223372
APC2	0.000558311	0.956539	FALSE	6	3	0.00986389
SHMT1	0.000559107	0.956539	FALSE	6	1	1.13742
C15orf26	0.000562135	0.956539	FALSE	6	2	-0.0445358
SH2D4A	0.000562276	0.956539	FALSE	6	3	1.38574
RAB35	0.000565213	0.956539	FALSE	6	2	-1.14975
FIGNL2	0.00056637	0.956539	FALSE	6	2	-1.08857
BTG1	0.000566592	0.956539	FALSE	6	3	1.05099
C7orf73	0.00056713	0.956539	FALSE	5	2	0.601738
PPP1R32	0.00056721	0.956539	FALSE	6	1	-0.991122
C14orf79	0.000575313	0.956539	FALSE	6	1	-0.583365
MOGAT3	0.00057546	0.956539	FALSE	6	3	0.282634
ABCC12	0.000575797	0.956539	FALSE	6	3	0.0627104
JAM3	0.000576975	0.956539	FALSE	6	3	0.628511
KRTAP1-3	0.000577312	0.956539	FALSE	6	3	0.744671
ODF3L2	0.000579675	0.956539	FALSE	6	3	1.31282
GDNF	0.000582293	0.956539	FALSE	6	2	-0.423471
ALOXE3	0.000583416	0.956539	FALSE	6	1	-0.303379
BANP	0.000587388	0.956539	FALSE	6	2	0.0775736
DEFB118	0.00058896	0.956539	FALSE	6	2	-0.294193
SCO1	0.000590534	0.956539	FALSE	6	2	0.9424
SLC19A3	0.000591519	0.956539	FALSE	6	1	-0.404979
CR2	0.0005929	0.956539	FALSE	6	2	-0.271782
OR4Q3	0.000593466	0.956539	FALSE	6	3	0.133851
DAD1	0.000594479	0.956539	FALSE	6	2	0.425722
UAP1L1	0.00059527	0.956539	FALSE	6	2	0.696487
IQCH	0.000599622	0.956539	FALSE	6	1	-1.90739
PREX2	0.000600818	0.956539	FALSE	6	2	-0.0177715
PCBP2	0.000604875	0.956539	FALSE	6	3	1.38544
C9orf173	0.000607725	0.956539	FALSE	6	1	-0.578391
OR11H2	0.00061039	0.956539	FALSE	6	2	0.620195
KBTBD2	0.000611856	0.956539	FALSE	6	3	0.921828
hsa-mir-621	0.000611992	0.956539	FALSE	4	2	1.66152
GPR12	0.000613195	0.956539	FALSE	6	2	0.366807
hsa-mir-4765	0.000615828	0.956539	FALSE	4	1	-0.247482
TRADD	0.000616813	0.956539	FALSE	6	2	-0.751384
TPM1	0.000618714	0.956539	FALSE	6	3	1.50928
DENND2C	0.000624079	0.956539	FALSE	6	2	0.347471
ATP7B	0.000625294	0.956539	FALSE	6	2	-1.01727
RWDD4	0.000632034	0.956539	FALSE	6	1	-0.303391
NDUFA13	0.000633425	0.956539	FALSE	6	2	0.38443
RAG1	0.000636692	0.956539	FALSE	6	2	0.390528
ANKRD49	0.000638329	0.956539	FALSE	6	2	-1.83126
IL10RA	0.000640137	0.956539	FALSE	6	1	-2.26675
RALGAPA2	0.000641609	0.956539	FALSE	6	2	-0.21753
F2RL2	0.000645308	0.956539	FALSE	6	2	1.0443
MRPS30	0.000646132	0.956539	FALSE	6	2	0.577175
PCDH1	0.000650258	0.956539	FALSE	6	2	-0.590136
TPM3	0.000656343	0.956539	FALSE	6	1	-0.62712
KBTBD6	0.000658548	0.956539	FALSE	6	3	-0.201745
MAEA	0.000658916	0.956539	FALSE	6	3	0.998381
ABI1	0.000660943	0.956539	FALSE	6	3	0.805114
MACROD2	0.000666057	0.956539	FALSE	6	2	0.110799
TMEM33	0.000668568	0.956539	FALSE	6	2	-0.304924
RBM5	0.000671505	0.956539	FALSE	6	2	0.12668
CASS4	0.000679085	0.956539	FALSE	6	2	-0.150227
HELT	0.000679372	0.956539	FALSE	6	3	0.798104
OR2D2	0.000679508	0.956539	FALSE	6	2	-1.33407
KRTAP9-9	0.000680652	0.956539	FALSE	6	1	-1.04055
TCTEX1D4	0.000680776	0.956539	FALSE	6	2	-0.343127
ZNF181	0.000684268	0.956539	FALSE	6	3	1.27611
CECR2	0.00068559	0.956539	FALSE	6	3	-0.564897
MAFF	0.000687558	0.956539	FALSE	6	2	-1.19586
TFDP2	0.000688408	0.956539	FALSE	6	2	-0.55856
KCNS2	0.000689259	0.956539	FALSE	6	2	-1.72314
SERPINI2	0.000689946	0.956539	FALSE	6	3	0.263562
TLR6	0.00069375	0.956539	FALSE	6	3	1.20418
HIST1H2AA	0.000697758	0.956539	FALSE	6	3	1.16883
CC2D2A	0.000703801	0.956539	FALSE	6	2	-1.60993
RASIP1	0.000704961	0.956539	FALSE	6	1	-1.17668
TENC1	0.000705952	0.956539	FALSE	6	2	-0.56998
BAI1	0.000710264	0.956539	FALSE	6	2	-1.42791
ZIC5	0.000710696	0.956539	FALSE	6	2	0.00673308
TCERG1L	0.000711618	0.956539	FALSE	6	3	0.517867
LMOD3	0.000713064	0.956539	FALSE	6	1	-1.0852
GSN	0.000713291	0.956539	FALSE	6	2	-0.148566
hsa-mir-6503	0.000716667	0.956539	FALSE	4	3	1.99856
NOD2	0.000721167	0.956539	FALSE	6	1	-1.11875
FAT4	0.000723894	0.956539	FALSE	6	3	0.625128
hsa-mir-525	0.000725461	0.956539	FALSE	4	2	-1.02061
FCGR3B	0.000727035	0.956539	FALSE	6	3	0.813044
FBXW9	0.000732024	0.956539	FALSE	6	2	0.401184
SLC14A2	0.000732901	0.956539	FALSE	6	2	0.450164
ZNF576	0.000743471	0.956539	FALSE	6	3	0.497136
ROBO2	0.000745338	0.956539	FALSE	6	2	-0.741966
RAPGEF3	0.000745467	0.956539	FALSE	6	3	0.372838
GPT2	0.000746067	0.956539	FALSE	6	3	-0.0904529
SUMF2	0.000747007	0.956539	FALSE	6	2	-0.894467
DUSP1	0.000747894	0.956539	FALSE	6	2	1.20819
RHBDL2	0.000751479	0.956539	FALSE	6	3	0.629015
SEC11A	0.000752777	0.956539	FALSE	6	2	0.438078
WDR70	0.00075358	0.956539	FALSE	6	1	-1.20294
PHTF1	0.000757523	0.956539	FALSE	6	3	0.862791
TMEM41B	0.000760355	0.956539	FALSE	6	2	0.850842
GGH	0.000762591	0.956539	FALSE	6	2	1.0542
CDK5R1	0.000767668	0.956539	FALSE	6	3	1.13287
CDC42	0.000769318	0.956539	FALSE	6	2	0.337883
LYVE1	0.000769504	0.956539	FALSE	6	3	1.14268
ZNF598	0.000769768	0.956539	FALSE	6	2	-1.40946
hsa-mir-6508	0.000769786	0.956539	FALSE	4	1	-1.26593
OR2S2	0.000772468	0.956539	FALSE	6	2	0.821345
MAPKAP1	0.000773594	0.956539	FALSE	6	3	0.584634
HNRNPK	0.000774722	0.956539	FALSE	6	2	-0.75822
PGM2	0.000775029	0.956539	FALSE	6	3	0.692914
NFATC2IP	0.000775234	0.956539	FALSE	6	3	0.823233
PHLDA3	0.000776527	0.956539	FALSE	6	2	-1.65311
FER	0.000776979	0.956539	FALSE	6	2	-0.46518
SLC17A6	0.000777889	0.956539	FALSE	6	1	-0.394704
ADAP2	0.000779239	0.956539	FALSE	6	2	-0.324452
SESN2	0.000779962	0.956539	FALSE	6	3	0.612983
ANO10	0.00078058	0.956539	FALSE	6	3	0.711147
MAP3K12	0.000784089	0.956539	FALSE	6	3	0.64209
PKDREJ	0.000786986	0.956539	FALSE	6	3	0.638728
SIGIRR	0.000788768	0.956539	FALSE	6	2	-1.57133
CYP20A1	0.00078906	0.956539	FALSE	6	3	0.651384
YIPF2	0.000792414	0.956539	FALSE	6	2	-1.03188
DISP2	0.000793937	0.956539	FALSE	6	2	-0.938201
ZBTB8OS	0.000794095	0.956539	FALSE	6	1	-0.210221
EID2B	0.000802198	0.956539	FALSE	6	1	-1.36892
YIF1A	0.000805698	0.956539	FALSE	6	2	-1.1409
MED27	0.000806159	0.956539	FALSE	6	2	-0.669337
PVRL2	0.000807079	0.956539	FALSE	6	2	0.014092
hsa-mir-4531	0.000810301	0.956539	FALSE	4	1	-0.420535
ACTR10	0.00081169	0.956539	FALSE	6	2	-1.81722
TNXB	0.000813538	0.956539	FALSE	6	2	0.138409
hsa-mir-6076	0.000818404	0.956539	FALSE	4	1	-0.93019
CNFN	0.000820181	0.956539	FALSE	6	3	0.57341
AHDC1	0.000821415	0.956539	FALSE	6	2	0.0385322
USP37	0.000833028	0.956539	FALSE	6	3	0.565974
OR13D1	0.000840583	0.956539	FALSE	6	3	0.366796
HIF3A	0.000842449	0.956539	FALSE	6	2	0.197734
MMP21	0.000842713	0.956539	FALSE	6	1	-0.626691
PPA1	0.00084339	0.956539	FALSE	6	2	-0.0517553
C12orf40	0.000847748	0.956539	FALSE	6	3	0.947246
hsa-mir-3123	0.000848575	0.956539	FALSE	4	2	0.441059
NDST3	0.000852356	0.956539	FALSE	6	2	-0.644695
H2AFZ	0.000857093	0.956539	FALSE	6	2	-0.447433
ANKRD7	0.000858919	0.956539	FALSE	6	1	-1.77785
PLD4	0.000858992	0.956539	FALSE	6	2	-0.00610745
hsa-mir-4647	0.000865729	0.956539	FALSE	4	3	1.44896
CNN1	0.000867022	0.956539	FALSE	6	1	0.323546
FKTN	0.000867939	0.956539	FALSE	6	3	0.839689
PRDM2	0.000868041	0.956539	FALSE	6	2	-1.14575
NRIP2	0.000871039	0.956539	FALSE	6	3	0.263049
TAF1L	0.000874259	0.956539	FALSE	6	2	1.22673
MS4A10	0.000875125	0.956539	FALSE	6	1	-0.765714
TMEM184A	0.000876177	0.956539	FALSE	6	2	0.623978
SIPA1L1	0.000876816	0.956539	FALSE	6	3	0.823149
hsa-mir-3193	0.000877136	0.956539	FALSE	4	2	0.826339
ZNF444	0.000880018	0.956539	FALSE	6	2	-0.219139
KCNJ16	0.000885754	0.956539	FALSE	6	3	0.134083
GALC	0.000885797	0.956539	FALSE	6	2	0.00556499
HCAR3	0.000888448	0.956539	FALSE	6	3	0.869341
ZNF114	0.00089543	0.956539	FALSE	6	3	0.191383
KIAA1244	0.000897238	0.956539	FALSE	6	3	1.02266
LOC100129361	0.000899434	0.956539	FALSE	6	1	-1.76508
MCOLN2	0.000902222	0.956539	FALSE	6	3	0.681505
ZNF382	0.000907331	0.956539	FALSE	6	2	0.649577
SKIV2L2	0.000908611	0.956539	FALSE	6	2	0.0163327
UQCR11	0.0009091	0.956539	FALSE	6	2	0.904306
C14orf180	0.000912034	0.956539	FALSE	6	2	0.174079
RORA	0.000912246	0.956539	FALSE	6	3	0.749386
CCDC114	0.000913993	0.956539	FALSE	6	2	0.238547
WDR75	0.000914483	0.956539	FALSE	6	2	-0.296973
FOXD4	0.000915463	0.956539	FALSE	6	2	0.550466
PDLIM1	0.000915954	0.956539	FALSE	6	2	-0.556408
TRIML1	0.000919353	0.956539	FALSE	6	3	0.63682
STIP1	0.000921653	0.956539	FALSE	6	3	0.468051
SCAMP1	0.000921849	0.956539	FALSE	6	2	-0.234416
ANGPTL6	0.000923743	0.956539	FALSE	6	1	0.178612
ATP10D	0.000929244	0.956539	FALSE	6	2	0.111521
SPRYD7	0.000929966	0.956539	FALSE	6	3	0.360421
ROM1	0.000930892	0.956539	FALSE	6	3	1.01889
CCZ1B	0.000931846	0.956539	FALSE	6	1	0
SDHAF2	0.0009332	0.956539	FALSE	6	2	-1.12565
hsa-mir-300	0.000936669	0.956539	FALSE	4	2	0.22551
PLA2G4F	0.000939949	0.956539	FALSE	6	1	-0.621941
GABRP	0.000942061	0.956539	FALSE	6	3	-0.171667
HNRNPF	0.00094263	0.956539	FALSE	6	2	0.998391
SMAD3	0.000945618	0.956539	FALSE	6	2	0.036535
PPFIA1	0.000946038	0.956539	FALSE	6	3	0.757077
CYLD	0.000948052	0.956539	FALSE	6	1	-1.35943
SLC2A13	0.000949609	0.956539	FALSE	6	2	-0.501061
LYSMD1	0.000952608	0.956539	FALSE	6	2	0.421058
ARHGAP40	0.000954109	0.956539	FALSE	6	2	0.352415
GORASP1	0.000956155	0.956539	FALSE	6	1	0.511618
KIAA1919	0.000964258	0.956539	FALSE	6	1	-0.311107
SNAPC5	0.000967169	0.956539	FALSE	6	2	0.409171
EYS	0.000969897	0.956539	FALSE	6	3	0.783628
ZNF134	0.000972215	0.956539	FALSE	6	2	-0.425674
COL5A1	0.000972361	0.956539	FALSE	6	1	-1.02556
HIP1	0.000974743	0.956539	FALSE	6	2	-0.894444
SEC13	0.000975864	0.956539	FALSE	6	3	-0.693525
GNMT	0.000977781	0.956539	FALSE	6	2	1.21185
MIB2	0.000979302	0.956539	FALSE	6	2	0.631396
ZBTB45	0.000980464	0.956539	FALSE	6	1	-0.464278
PEA15	0.000981375	0.956539	FALSE	6	3	-0.152103
CECR5	0.000983364	0.956539	FALSE	6	2	-0.968713
hsa-mir-3163	0.000988322	0.956539	FALSE	4	2	0.707801
C19orf12	0.000988567	0.956539	FALSE	6	1	0.405164
EYA3	0.000993911	0.956539	FALSE	6	3	-1.09794
SPATA2L	0.00099667	0.956539	FALSE	6	1	-0.153973
AGTR2	0.00100477	0.956539	FALSE	6	1	-0.64583
PLA2G3	0.00100729	0.956539	FALSE	6	3	1.18381
LOC100505841	0.00101288	0.956539	FALSE	6	1	0
DBNDD2	0.00101358	0.956539	FALSE	6	2	-0.123119
DEFB135	0.00101807	0.956539	FALSE	6	3	-0.764414
KRTAP12-1	0.00102081	0.956539	FALSE	6	2	-1.46692
MYPN	0.00102237	0.956539	FALSE	6	2	0.418233
hsa-mir-1910	0.00102703	0.956539	FALSE	4	2	0.322003
TMEM92	0.00102755	0.956539	FALSE	6	2	0.698298
EVA1A	0.00102908	0.956539	FALSE	6	1	-0.168619
RSAD2	0.00102943	0.956539	FALSE	6	3	0.174825
OR51B6	0.0010339	0.956539	FALSE	6	3	0.309451
BPGM	0.00103415	0.956539	FALSE	6	3	0.678314
APPL2	0.00103484	0.956539	FALSE	6	2	0.784078
KRTAP9-4	0.00103718	0.956539	FALSE	6	1	-0.788521
GFRA1	0.00104287	0.956539	FALSE	6	3	1.30769
CCDC42B	0.00104529	0.956539	FALSE	6	2	0.00756569
SLC16A6	0.00104537	0.956539	FALSE	6	3	0.871548
CYBB	0.00104738	0.956539	FALSE	6	3	0.252122
ISCU	0.00105339	0.956539	FALSE	6	1	-0.642606
DGAT2L6	0.00105896	0.956539	FALSE	6	2	0.11368
GATA3	0.00106371	0.956539	FALSE	6	2	0.059767
NKX1-2	0.00106424	0.956539	FALSE	6	2	-1.15287
PSMD9	0.00106477	0.956539	FALSE	6	2	-0.768792
RNF213	0.00106583	0.956539	FALSE	6	2	0.040238
NR3C2	0.00106782	0.956539	FALSE	6	3	0.874208
ZNF37A	0.001069	0.956539	FALSE	6	2	-1.87172
LGALS3BP	0.00107112	0.956539	FALSE	6	2	-0.213737
TRIM69	0.00107596	0.956539	FALSE	6	3	1.08902
SKIV2L	0.0010777	0.956539	FALSE	6	1	-2.59684
NUCKS1	0.00107929	0.956539	FALSE	6	3	0.100763
RHOT2	0.00108364	0.956539	FALSE	6	3	0.916928
GH1	0.00108415	0.956539	FALSE	6	3	0.205975
WDYHV1	0.00108551	0.956539	FALSE	6	2	-0.122096
hsa-mir-3682	0.00109391	0.956539	FALSE	4	1	-1.48502
NPSR1	0.00109703	0.956539	FALSE	6	3	1.1761
C2orf42	0.00109832	0.956539	FALSE	6	3	0.819759
MS4A2	0.00109835	0.956539	FALSE	6	2	0.460385
GABARAPL1	0.00110049	0.956539	FALSE	6	2	0.441906
SYMPK	0.00110171	0.956539	FALSE	6	2	-1.22241
PRDM9	0.00110201	0.956539	FALSE	6	1	-1.84596
ACOT4	0.00110642	0.956539	FALSE	6	2	0.623218
ZNF692	0.00110696	0.956539	FALSE	6	2	0.490512
SFT2D1	0.00111011	0.956539	FALSE	6	1	-0.533788
CACNA1E	0.00111506	0.956539	FALSE	6	2	0.28726
CATSPERD	0.00112102	0.956539	FALSE	6	2	-0.299756
CCDC3	0.00112265	0.956539	FALSE	6	2	-0.0496863
PTPLA	0.00112632	0.956539	FALSE	6	1	-1.70006
WSB1	0.00112862	0.956539	FALSE	6	3	1.10864
hsa-mir-1247	0.00112972	0.956539	FALSE	4	2	1.56869
OR5B17	0.00113081	0.956539	FALSE	6	2	-0.0655885
hsa-mir-3659	0.00113244	0.956539	FALSE	4	2	1.59167
MDH1	0.00113442	0.956539	FALSE	6	1	-0.219333
ZCCHC14	0.00113572	0.956539	FALSE	6	2	0.0493843
KLHL31	0.00113707	0.956539	FALSE	6	3	1.06502
CRYL1	0.00114118	0.956539	FALSE	6	2	-0.0637963
IQUB	0.00114252	0.956539	FALSE	6	1	-1.80718
ALS2	0.00114722	0.956539	FALSE	6	2	0.443806
UBE3C	0.00114941	0.956539	FALSE	6	2	0.170334
DEFB131	0.0011501	0.956539	FALSE	6	3	0.627415
NELFB	0.00115106	0.956539	FALSE	6	2	0.743363
NBPF9	0.00115873	0.956539	FALSE	6	1	-1.23614
ICOS	0.00116215	0.956539	FALSE	6	3	0.360796
OR52N2	0.0011643	0.956539	FALSE	6	3	0.695862
PPT1	0.00116807	0.956539	FALSE	6	3	0.545878
HEATR1	0.00116817	0.956539	FALSE	6	2	-2.13286
APOC1	0.00116942	0.956539	FALSE	6	3	1.02358
ADAR	0.00117482	0.956539	FALSE	6	2	0.643579
ZNF280C	0.00118241	0.956539	FALSE	6	3	0.120374
CHD3	0.00118819	0.956539	FALSE	6	2	-0.292645
RHOXF1	0.00119114	0.956539	FALSE	6	1	-0.786279
CCDC150	0.00119359	0.956539	FALSE	6	3	0.199595
TMEM167B	0.00119491	0.956539	FALSE	6	2	-0.107364
LMO3	0.00119606	0.956539	FALSE	6	3	-0.722678
TMEM17	0.00119924	0.956539	FALSE	6	1	0.432329
IGF2BP2	0.0012022	0.956539	FALSE	6	2	-0.338925
TAF1	0.00120557	0.956539	FALSE	6	2	-1.37009
OR1F1	0.00120614	0.956539	FALSE	6	2	0.225915
KHDC1	0.00120726	0.956539	FALSE	6	2	0.797409
BDKRB1	0.00120735	0.956539	FALSE	6	1	-0.837025
SLC9A9	0.00120783	0.956539	FALSE	6	2	0.24399
DMXL1	0.00121403	0.956539	FALSE	6	2	-0.115497
FGF22	0.00121629	0.956539	FALSE	6	2	-0.836682
HMGB2	0.00122025	0.956539	FALSE	6	2	-0.33334
TMEM87B	0.00122195	0.956539	FALSE	6	2	-0.0633759
ALDH2	0.00122355	0.956539	FALSE	6	1	-0.0350884
CPN1	0.00122535	0.956539	FALSE	6	2	0.755169
C4orf3	0.00122932	0.956539	FALSE	6	2	-0.734546
KRT13	0.00123166	0.956539	FALSE	6	1	-0.383867
RNLS	0.00123678	0.956539	FALSE	6	3	-0.365347
TOX2	0.00123976	0.956539	FALSE	6	1	-3.05139
OCRL	0.00124414	0.956539	FALSE	6	2	-0.374826
MEIOB	0.0012466	0.956539	FALSE	6	3	0.738454
GLIPR1L1	0.00124786	0.956539	FALSE	6	1	-1.09667
CASKIN1	0.00125101	0.956539	FALSE	6	2	-0.262341
DLG5	0.00125196	0.956539	FALSE	6	3	1.27696
SPINT4	0.00125281	0.956539	FALSE	6	3	1.00516
POLR3G	0.00125597	0.956539	FALSE	6	1	-1.25403
OR51A2	0.00126927	0.956539	FALSE	6	3	0.354502
TBC1D9	0.00126984	0.956539	FALSE	6	3	0.795051
KCTD4	0.00127404	0.956539	FALSE	6	2	-0.792905
ZNF222	0.00127583	0.956539	FALSE	6	3	0.601422
OR8H3	0.00127612	0.956539	FALSE	6	3	0.827826
IL13	0.00127927	0.956539	FALSE	6	3	0.629888
OR1J1	0.00128027	0.956539	FALSE	6	1	-0.0109239
hsa-mir-6846	0.0012839	0.956539	FALSE	4	2	1.04848
OLFM2	0.00129018	0.956539	FALSE	6	3	0.187625
DGKQ	0.00129262	0.956539	FALSE	6	2	-0.543704
C2CD2L	0.0012948	0.956539	FALSE	6	3	1.27174
WNT5A	0.00129606	0.956539	FALSE	6	2	-0.593767
PPP1R17	0.00129648	0.956539	FALSE	6	1	0.416713
GDPGP1	0.00130138	0.956539	FALSE	6	2	0.519728
SULT1A1	0.00130606	0.956539	FALSE	6	2	0.268937
GNRH2	0.0013084	0.956539	FALSE	6	2	0.176403
FAM229B	0.00131424	0.956539	FALSE	6	3	0.223338
PPIL4	0.00131721	0.956539	FALSE	6	2	-0.0283617
GLRX3	0.00131862	0.956539	FALSE	6	3	-0.567223
ASNS	0.00132079	0.956539	FALSE	6	1	-1.2007
C11orf30	0.00132664	0.956539	FALSE	6	2	-0.563595
GLA	0.00132841	0.956539	FALSE	6	2	-0.919039
RBBP9	0.00133373	0.956539	FALSE	6	2	-0.758144
PKNOX1	0.00133432	0.956539	FALSE	6	2	0.496331
TRIM52	0.00133965	0.956539	FALSE	6	2	0.319704
DYNLL2	0.00134096	0.956539	FALSE	6	3	0.947639
HCCS	0.00134203	0.956539	FALSE	6	2	-0.23479
ELMOD3	0.00134392	0.956539	FALSE	6	3	0.194212
SPTBN5	0.0013444	0.956539	FALSE	6	2	0.253734
CACNG5	0.00134976	0.956539	FALSE	6	2	-0.141351
KCNQ4	0.00135452	0.956539	FALSE	6	2	0.568982
DPPA3	0.0013553	0.956539	FALSE	6	3	1.21366
FAM172A	0.0013593	0.956539	FALSE	6	2	-1.07687
ITGAD	0.00135937	0.956539	FALSE	6	3	1.18987
CWC22	0.0013599	0.956539	FALSE	6	2	-1.34135
CNOT1	0.0013613	0.956539	FALSE	6	1	-0.249151
PODXL2	0.00136176	0.956539	FALSE	6	3	0.422478
NUP153	0.00136348	0.956539	FALSE	6	2	-0.0565114
TSSK4	0.00136408	0.956539	FALSE	6	2	0.738018
MRPL30	0.00136595	0.956539	FALSE	6	3	-0.579955
FAM189B	0.00137014	0.956539	FALSE	6	3	1.13347
REG4	0.00137128	0.956539	FALSE	6	2	0.226048
RIOK2	0.00137788	0.956539	FALSE	6	2	-0.440848
ABCB8	0.0013833	0.956539	FALSE	6	2	0.524861
C14orf93	0.00138459	0.956539	FALSE	6	3	0.643179
GPR55	0.00138489	0.956539	FALSE	6	3	1.02195
C2orf44	0.00138511	0.956539	FALSE	6	2	-1.7259
ITGA2	0.00138549	0.956539	FALSE	6	3	0.897681
LOC100130301	0.0013867	0.956539	FALSE	6	3	0.28195
FBXO33	0.00138692	0.956539	FALSE	6	2	-0.49757
EXOC6B	0.00139841	0.956539	FALSE	6	2	-0.62333
FAM161A	0.00140182	0.956539	FALSE	6	1	-1.63389
ZDHHC21	0.00140691	0.956539	FALSE	6	2	0.58253
OGFOD3	0.00140752	0.956539	FALSE	6	2	0.418338
BFSP2	0.00141726	0.956539	FALSE	6	2	-0.275614
KRTAP10-4	0.00142827	0.956539	FALSE	6	2	0.631261
CYP4F3	0.00143069	0.956539	FALSE	6	3	0.883698
NEUROG3	0.001431	0.956539	FALSE	6	3	0.3583
WIPF1	0.00143423	0.956539	FALSE	6	1	-1.72402
DCDC2B	0.00143624	0.956539	FALSE	6	2	-0.875906
MANBAL	0.00143808	0.956539	FALSE	6	2	-0.043664
WBSCR22	0.00143931	0.956539	FALSE	6	2	-0.123977
GABRG1	0.00144177	0.956539	FALSE	6	2	-2.36671
ACP1	0.00144362	0.956539	FALSE	6	2	-0.24226
SCRT1	0.00144424	0.956539	FALSE	6	2	-0.888338
YWHAQ	0.00144608	0.956539	FALSE	6	2	-1.16574
TMOD1	0.00145349	0.956539	FALSE	6	2	0.242736
GSG2	0.00145596	0.956539	FALSE	6	2	-0.728589
hsa-mir-3159	0.00145658	0.956539	FALSE	4	2	0.662883
TET1	0.00145854	0.956539	FALSE	6	1	-0.389821
BCL9	0.00146664	0.956539	FALSE	6	1	-0.656002
CCPG1	0.00147208	0.956539	FALSE	6	2	0.117879
AOC2	0.00147475	0.956539	FALSE	6	1	-1.18835
RAD51C	0.00147706	0.956539	FALSE	6	2	-0.947291
EED	0.00148829	0.956539	FALSE	6	2	-0.261455
AMMECR1L	0.00148892	0.956539	FALSE	6	2	-0.779286
C1QTNF8	0.0014908	0.956539	FALSE	6	2	-1.74969
hsa-mir-3169	0.00149095	0.956539	FALSE	4	1	-1.17876
IFNA5	0.00149643	0.956539	FALSE	6	2	0.992892
RSPH6A	0.00149906	0.956539	FALSE	6	1	-1.59179
SLC6A11	0.00149957	0.956539	FALSE	6	2	-0.265899
NVL	0.00150716	0.956539	FALSE	6	1	-1.15944
LYPD4	0.00150963	0.956539	FALSE	6	2	-1.85991
PPP1R14C	0.00151089	0.956539	FALSE	6	2	0.0227292
TNPO2	0.00152278	0.956539	FALSE	6	2	-0.948611
SEMA4A	0.00152351	0.956539	FALSE	6	2	-1.04726
hsa-mir-4705	0.00152604	0.956539	FALSE	4	2	-0.235223
RNF146	0.00152668	0.956539	FALSE	6	2	-1.19239
FGFBP2	0.00152981	0.956539	FALSE	6	3	0.661306
R3HDML	0.00153111	0.956539	FALSE	6	2	0.269675
SYDE2	0.00153147	0.956539	FALSE	6	1	0.75764
KLHL11	0.00153239	0.956539	FALSE	6	3	-0.288072
ZBTB1	0.00153428	0.956539	FALSE	6	2	-1.39255
RPS9	0.00153957	0.956539	FALSE	6	1	-0.2357
OR5P3	0.00154255	0.956539	FALSE	6	2	-2.34694
NOS2	0.00154637	0.956539	FALSE	6	2	0.400421
ZFP91	0.0015486	0.956539	FALSE	6	3	-0.405466
NCR1	0.00155019	0.956539	FALSE	6	2	-0.819426
FUOM	0.00155402	0.956539	FALSE	6	2	0.492255
PDIA5	0.00155594	0.956539	FALSE	6	2	-0.584371
PM20D2	0.00155722	0.956539	FALSE	6	2	0.861083
DOHH	0.00155978	0.956539	FALSE	6	2	-0.678684
UBXN10	0.00156035	0.956539	FALSE	6	3	0.610275
NFIX	0.00156362	0.956539	FALSE	6	3	0.921828
WDR5B	0.00157149	0.956539	FALSE	6	3	0.970767
CDA	0.00157518	0.956539	FALSE	6	2	-0.0830103
AIG1	0.00157711	0.956539	FALSE	6	2	-2.49345
NOSTRIN	0.0015784	0.956539	FALSE	5	2	-1.04088
SEC61A2	0.00158009	0.956539	FALSE	6	1	-1.82682
TEX28	0.00158819	0.956539	FALSE	6	1	0.210102
ASPSCR1	0.00158936	0.956539	FALSE	6	2	-1.05562
DDX19B	0.00159389	0.956539	FALSE	6	2	0.887576
SLC22A31	0.00159629	0.956539	FALSE	6	1	0.672785
MTFMT	0.00159971	0.956539	FALSE	6	2	-0.0488974
KLC1	0.0016125	0.956539	FALSE	6	1	-0.0764666
SHPRH	0.00161401	0.956539	FALSE	6	2	-0.361505
LMCD1	0.00161922	0.956539	FALSE	6	2	-0.543529
POLR2D	0.0016206	0.956539	FALSE	6	1	-0.740706
SNTG1	0.0016264	0.956539	FALSE	6	2	-1.13911
TRIM47	0.00162836	0.956539	FALSE	6	2	0.0135785
KLHL15	0.0016287	0.956539	FALSE	6	1	0.297062
PRSS27	0.00162902	0.956539	FALSE	6	2	-0.672656
LIPJ	0.00163408	0.956539	FALSE	6	3	1.27693
AHCYL1	0.00163556	0.956539	FALSE	6	2	-1.00968
NTM	0.00163681	0.956539	FALSE	6	1	-0.927022
B3GNT3	0.00163753	0.956539	FALSE	6	2	-2.07009
SMIM19	0.00164015	0.956539	FALSE	6	2	-0.644904
TMEM128	0.00164286	0.956539	FALSE	6	3	0.422997
IL36RN	0.00164491	0.956539	FALSE	6	1	-2.12567
hsa-mir-4775	0.00164936	0.956539	FALSE	3	2	2.00632
MAP3K6	0.001651	0.956539	FALSE	6	3	0.946174
FBXO31	0.00165133	0.956539	FALSE	6	2	-0.206672
CSB-PGBD3	0.00165301	0.956539	FALSE	6	1	0
SMURF1	0.00165858	0.956539	FALSE	6	2	0.664915
ASAP2	0.0016599	0.956539	FALSE	6	2	-1.64691
EVL	0.00166255	0.956539	FALSE	6	2	-0.326765
SMARCD1	0.00166519	0.956539	FALSE	6	2	1.27312
FAM115A	0.00166916	0.956539	FALSE	6	2	0.658484
OR2A25	0.00166922	0.956539	FALSE	6	1	-1.13643
DCTPP1	0.00168003	0.956539	FALSE	6	3	1.11909
TNKS2	0.00168043	0.956539	FALSE	6	2	-0.9186
PROSER2	0.00168442	0.956539	FALSE	6	2	0.514581
CHAT	0.00169041	0.956539	FALSE	6	2	-1.7928
MMP20	0.00169175	0.956539	FALSE	6	2	-0.700369
DTX2	0.00169241	0.956539	FALSE	6	2	-0.813728
LRRC17	0.00169909	0.956539	FALSE	6	2	-0.36994
HAS1	0.00170038	0.956539	FALSE	6	3	0.689039
UBTF	0.00170163	0.956539	FALSE	6	1	-1.37955
KANK2	0.00170377	0.956539	FALSE	6	2	-0.592248
OR2T10	0.00170912	0.956539	FALSE	6	2	-5.32206
CLEC2B	0.00170973	0.956539	FALSE	6	1	-0.0965615
CTBP1	0.00171567	0.956539	FALSE	6	3	1.01844
HPD	0.00171852	0.956539	FALSE	6	2	-0.717951
ASCL5	0.00172053	0.956539	FALSE	6	2	0.850434
PPID	0.0017212	0.956539	FALSE	6	2	-0.650517
GNA13	0.00172188	0.956539	FALSE	6	2	-0.593932
LGALS16	0.00172389	0.956539	FALSE	6	2	-0.105536
LHB	0.00172594	0.956539	FALSE	6	1	-0.155862
NDUFAF6	0.00172659	0.956539	FALSE	6	2	-0.128197
DMTF1	0.00172861	0.956539	FALSE	6	2	-1.38362
LRIG2	0.00173468	0.956539	FALSE	6	2	-2.1709
TAS2R19	0.00173876	0.956539	FALSE	6	3	0.220823
AKAP8	0.00174008	0.956539	FALSE	6	2	1.17562
SIDT1	0.00174211	0.956539	FALSE	6	2	-0.217282
CTAGE9	0.00174215	0.956539	FALSE	6	1	0
PRMT8	0.00174482	0.956539	FALSE	6	2	-0.626741
KCNC1	0.00174685	0.956539	FALSE	6	2	0.506849
PDCD6	0.00175363	0.956539	FALSE	6	2	-0.611834
SMAD9	0.00175634	0.956539	FALSE	6	2	0.243152
SRSF9	0.0017577	0.956539	FALSE	6	2	-0.344903
CSN1S1	0.0017611	0.956539	FALSE	6	2	-0.362219
A1CF	0.00176382	0.956539	FALSE	6	2	0.364628
HMGXB4	0.00176646	0.956539	FALSE	6	1	-0.212281
PNPLA3	0.00176927	0.956539	FALSE	6	2	-0.196224
CREB3L1	0.00177132	0.956539	FALSE	6	2	0
WT1	0.00177268	0.956539	FALSE	6	2	-0.635367
SPATA19	0.00177456	0.956539	FALSE	6	1	-0.971747
ZNF547	0.00177541	0.956539	FALSE	6	2	0.362289
GM2A	0.00178019	0.956539	FALSE	6	2	0.637054
ACVR2B	0.00178266	0.956539	FALSE	6	1	-0.274785
METTL22	0.00178841	0.956539	FALSE	6	2	-1.18761
SARDH	0.00179202	0.956539	FALSE	6	3	-0.582526
MATN1	0.00179887	0.956539	FALSE	6	1	-0.191558
FAM103A1	0.00180424	0.956539	FALSE	6	3	0.736818
RAMP2	0.00180558	0.956539	FALSE	6	2	0.0146061
CCDC14	0.00180627	0.956539	FALSE	6	2	0.393953
HNF4G	0.00180697	0.956539	FALSE	6	1	-1.01969
REPIN1	0.00180834	0.956539	FALSE	6	2	0.0377177
C1QL4	0.00180903	0.956539	FALSE	6	2	-0.399738
ADH4	0.00180972	0.956539	FALSE	6	2	-0.7048
SCGB3A1	0.00181593	0.956539	FALSE	6	2	-1.23473
CXADR	0.00181731	0.956539	FALSE	6	2	0.269946
TMEM181	0.00182077	0.956539	FALSE	6	2	-0.0101049
GUCY2C	0.00182922	0.956539	FALSE	6	3	-0.950134
DDX58	0.00183044	0.956539	FALSE	6	2	0.511542
C1orf95	0.00183185	0.956539	FALSE	6	2	-0.0826505
METTL21C	0.00183323	0.956539	FALSE	6	2	0.441235
C15orf53	0.00183938	0.956539	FALSE	6	1	0.755005
NPRL2	0.00184296	0.956539	FALSE	6	2	0.565789
TST	0.00184636	0.956539	FALSE	6	3	0.531265
GK	0.00184749	0.956539	FALSE	6	1	-1.5322
PEX5L	0.00185271	0.956539	FALSE	6	2	0.170316
CACYBP	0.00185559	0.956539	FALSE	6	1	0.486076
TMPRSS5	0.0018604	0.956539	FALSE	6	2	-1.57093
PSTPIP2	0.00186103	0.956539	FALSE	6	3	0.868555
PHF2	0.00186369	0.956539	FALSE	6	1	-0.613372
RASL10B	0.00186879	0.956539	FALSE	6	2	-1.7928
MROH7	0.0018743	0.956539	FALSE	6	3	0.977497
FAXDC2	0.00188283	0.956539	FALSE	6	2	-1.39783
ABTB1	0.00188353	0.956539	FALSE	6	2	0.332137
TCTN1	0.00188541	0.956539	FALSE	6	3	0.824236
hsa-mir-4258	0.00188635	0.956539	FALSE	4	2	1.39441
DNAH5	0.001888	0.956539	FALSE	6	1	-0.811201
TRNT1	0.00188987	0.956539	FALSE	6	2	0.0333164
USP10	0.00189057	0.956539	FALSE	6	2	-0.112793
NFAT5	0.0018941	0.956539	FALSE	6	2	0.407623
CKLF	0.00189551	0.956539	FALSE	6	2	0.0307815
PTDSS2	0.00190421	0.956539	FALSE	6	1	-2.07765
AXIN1	0.00190752	0.956539	FALSE	6	2	-0.208261
RHBDF2	0.00191036	0.956539	FALSE	6	2	0.682421
ANKK1	0.00191231	0.956539	FALSE	6	1	-1.48504
OR4S1	0.0019139	0.956539	FALSE	6	2	-0.191326
MRGPRG	0.00191532	0.956539	FALSE	6	2	0.364013
KCNC4	0.00191787	0.956539	FALSE	6	3	-0.0800479
KCNK9	0.00191815	0.956539	FALSE	6	2	0.666006
FAM19A2	0.00191957	0.956539	FALSE	6	2	-1.04638
LIPC	0.00192041	0.956539	FALSE	6	1	-1.55766
PRLH	0.00192099	0.956539	FALSE	6	2	-3.0851
GBA2	0.00192739	0.956539	FALSE	6	2	0.330365
MNDA	0.00192852	0.956539	FALSE	6	1	-0.428155
APOBR	0.00193024	0.956539	FALSE	6	2	-0.844552
HHLA2	0.00193166	0.956539	FALSE	6	2	-0.747427
SLC37A4	0.0019338	0.956539	FALSE	6	2	0.519431
GOLGA8O	0.00193662	0.956539	FALSE	6	1	-0.806636
PRTFDC1	0.00193879	0.956539	FALSE	6	2	0.975926
GATA4	0.00193951	0.956539	FALSE	6	2	0.0901398
TRIM64C	0.00194308	0.956539	FALSE	6	2	0.548237
DHRS1	0.00194594	0.956539	FALSE	6	2	-0.25405
RARRES1	0.00194737	0.956539	FALSE	6	2	0.66427
KRT25	0.00195282	0.956539	FALSE	6	1	-3.89662
C19orf38	0.0019545	0.956539	FALSE	6	3	0.612665
ZDHHC22	0.00195452	0.956539	FALSE	6	2	-1.00777
OR56A4	0.00196093	0.956539	FALSE	6	1	0.230153
ATCAY	0.00196529	0.956539	FALSE	6	2	-0.505931
PLCH2	0.00196744	0.956539	FALSE	6	2	0.300343
HOXC5	0.00196903	0.956539	FALSE	6	1	-0.517212
ZNF71	0.00197104	0.956539	FALSE	6	2	0.186846
TFRC	0.00197248	0.956539	FALSE	6	2	0.139464
AAR2	0.00197663	0.956539	FALSE	6	3	0.192134
BAG5	0.00197713	0.956539	FALSE	6	1	-0.422444
SMARCA5	0.00198257	0.956539	FALSE	6	2	-0.676019
RBM45	0.00198401	0.956539	FALSE	6	2	-0.92562
TAP1	0.00198429	0.956539	FALSE	6	3	-0.0727243
hsa-mir-181b-2	0.00198473	0.956539	FALSE	4	2	1.00612
ABCG8	0.00198524	0.956539	FALSE	6	1	-0.0979169
CCNO	0.0019866	0.956539	FALSE	6	3	-0.737789
EPB41	0.0019869	0.956539	FALSE	6	2	0.683988
GLRA1	0.00198907	0.956539	FALSE	6	2	-0.952716
GRIN2B	0.00199198	0.956539	FALSE	6	3	1.07805
FCN2	0.0019963	0.956539	FALSE	6	2	-0.906171
CCSER1	0.00200144	0.956539	FALSE	6	1	-0.909186
PDS5A	0.00200955	0.956539	FALSE	6	1	-0.751486
PXMP4	0.0020109	0.956539	FALSE	6	3	-0.0542162
PTH2	0.00201663	0.956539	FALSE	6	2	-0.00175763
SEC14L2	0.00201765	0.956539	FALSE	6	1	0.242568
UBE2D1	0.00202099	0.956539	FALSE	6	2	-0.442407
FREM2	0.00202318	0.956539	FALSE	6	2	1.09591
KLHDC10	0.0020261	0.956539	FALSE	6	2	-0.0188059
hsa-mir-1237	0.00203267	0.956539	FALSE	4	2	0.333139
MRGPRX4	0.00203385	0.956539	FALSE	6	1	-1.07181
STX5	0.00203486	0.956539	FALSE	6	2	0.944259
DCLK3	0.00203779	0.956539	FALSE	6	2	0.0892544
C9orf96	0.00203852	0.956539	FALSE	6	2	-0.0222368
NMRAL1	0.00204047	0.956539	FALSE	6	3	0.943268
OR10H2	0.00204196	0.956539	FALSE	6	1	-1.63131
VANGL1	0.00204364	0.956539	FALSE	6	2	-0.348214
SNED1	0.00204511	0.956539	FALSE	6	2	0.326985
UNC13D	0.00205816	0.956539	FALSE	6	1	-2.15029
GTF3C1	0.00206421	0.956539	FALSE	6	2	0.626731
SACM1L	0.00206627	0.956539	FALSE	6	1	-2.01505
PPY	0.00206876	0.956539	FALSE	6	3	1.12064
TBATA	0.0020701	0.956539	FALSE	6	2	-1.54976
ZNF614	0.00207231	0.956539	FALSE	6	2	-0.974267
OLFML2B	0.00207305	0.956539	FALSE	6	2	-1.07717
PDCD5	0.00207311	0.956539	FALSE	6	3	0.0351275
RBM34	0.00207379	0.956539	FALSE	6	2	0.115338
IMPA1	0.00207437	0.956539	FALSE	6	1	0.0463211
POU3F3	0.00208932	0.956539	FALSE	6	2	-0.975316
SLC44A1	0.00208948	0.956539	FALSE	6	2	0.0908429
RPAP3	0.00209058	0.956539	FALSE	6	1	-1.17445
SEC14L4	0.00209373	0.956539	FALSE	6	3	1.17101
CSDC2	0.00209451	0.956539	FALSE	6	2	0.844489
GAS8	0.00209747	0.956539	FALSE	6	2	-1.19088
RAB7L1	0.00209868	0.956539	FALSE	6	1	-1.0905
TMEM170A	0.00210267	0.956539	FALSE	6	2	0.289097
EIF1	0.00210565	0.956539	FALSE	6	2	-0.200346
ABL1	0.00210678	0.956539	FALSE	6	1	-0.606685
C21orf2	0.00212009	0.956539	FALSE	6	3	0.643299
RPL22	0.00212299	0.956539	FALSE	6	1	-0.400108
ALG10	0.00212353	0.956539	FALSE	6	2	1.06934
SMCO3	0.00212732	0.956539	FALSE	6	3	0.981047
ATP2C2	0.00213109	0.956539	FALSE	6	1	-0.649613
C19orf48	0.00213475	0.956539	FALSE	6	2	0.333919
TTLL6	0.0021355	0.956539	FALSE	6	2	-0.601025
NBPF1	0.00214524	0.956539	FALSE	6	2	-0.0451868
hsa-mir-130b	0.00214675	0.956539	FALSE	4	2	0.892613
LDHA	0.0021473	0.956539	FALSE	6	1	-0.106533
COL6A5	0.00215032	0.956539	FALSE	6	3	1.01389
POLR2B	0.0021635	0.956539	FALSE	6	1	-1.01547
HADHA	0.00217462	0.956539	FALSE	6	2	-0.336344
SEC24A	0.00217915	0.956539	FALSE	6	2	-1.1276
C5orf30	0.00218218	0.956539	FALSE	6	2	0.677942
PYGO1	0.00219052	0.956539	FALSE	6	2	0.973392
C7orf25	0.00219591	0.956539	FALSE	6	1	-0.276982
hsa-mir-5699	0.00220115	0.956539	FALSE	4	2	1.39381
PSMG2	0.00220402	0.956539	FALSE	6	1	-1.99123
NDUFV3	0.00220647	0.956539	FALSE	6	2	-0.741982
RHOQ	0.00221212	0.956539	FALSE	6	1	-1.42921
DIP2A	0.00221333	0.956539	FALSE	6	2	-0.923563
NMNAT3	0.00221486	0.956539	FALSE	6	2	-0.991102
hsa-mir-6801	0.00222096	0.956539	FALSE	4	2	1.05083
SPINK7	0.00223626	0.956539	FALSE	6	2	-0.719517
C3orf67	0.00224393	0.956539	FALSE	6	2	-0.000787555
PPP2R5D	0.00224453	0.956539	FALSE	6	1	0.222276
SRBD1	0.00224777	0.956539	FALSE	6	2	0.204679
hsa-mir-8057	0.00225085	0.956539	FALSE	4	2	-0.613245
POGK	0.00225162	0.956539	FALSE	6	2	-1.48472
ZC3H13	0.00225315	0.956539	FALSE	6	2	0.794847
GABRA5	0.00225358	0.956539	FALSE	6	3	0.554681
ITGB4	0.00225818	0.956539	FALSE	6	3	0.587429
ITGA11	0.00226074	0.956539	FALSE	6	1	-0.597411
CCL20	0.00226195	0.956539	FALSE	6	3	0.850618
NCDN	0.00226317	0.956539	FALSE	6	2	0.323652
RNGTT	0.00226884	0.956539	FALSE	6	1	-2.83249
hsa-mir-4259	0.00227694	0.956539	FALSE	4	1	1.08418
CNKSR1	0.00227706	0.956539	FALSE	6	2	-1.15835
P2RX4	0.00227939	0.956539	FALSE	6	2	0.350113
FCRLB	0.0022848	0.956539	FALSE	6	2	-0.0768794
GRID1	0.00228505	0.956539	FALSE	6	1	-2.43818
APOC2	0.00228558	0.956539	FALSE	6	2	-0.767291
SLMO2	0.00229315	0.956539	FALSE	6	1	-0.872767
ZNF600	0.00229986	0.956539	FALSE	6	3	0.719274
FAM211A	0.00230125	0.956539	FALSE	6	1	-1.11943
RAB10	0.00230936	0.956539	FALSE	6	1	-0.732868
SLC6A14	0.00231044	0.956539	FALSE	6	2	0.977851
DRAP1	0.00231122	0.956539	FALSE	6	2	-0.328689
hsa-mir-6876	0.00231512	0.956539	FALSE	4	2	1.57152
PWP1	0.00232292	0.956539	FALSE	6	2	-0.532567
VMO1	0.0023237	0.956539	FALSE	6	2	-2.00979
ATP6AP2	0.00232761	0.956539	FALSE	6	2	-0.0645101
ZFP69B	0.00232917	0.956539	FALSE	6	2	-1.49645
hsa-mir-588	0.00233074	0.956539	FALSE	4	2	1.1953
hsa-mir-7161	0.0023323	0.956539	FALSE	4	2	1.04517
C12orf43	0.00234014	0.956539	FALSE	6	2	0.033795
IL18RAP	0.00234092	0.956539	FALSE	6	2	-0.4345
HIATL1	0.00234177	0.956539	FALSE	6	1	-0.779596
TOMM20L	0.0023472	0.956539	FALSE	6	2	-0.941727
BROX	0.00234798	0.956539	FALSE	6	2	-2.06141
TNFRSF10B	0.00234987	0.956539	FALSE	6	1	0.294694
CLDN18	0.00235106	0.956539	FALSE	6	3	0.405337
hsa-mir-1197	0.00235112	0.956539	FALSE	4	2	1.08912
ASAH2B	0.00235584	0.956539	FALSE	6	2	-1.50945
SYT2	0.00235797	0.956539	FALSE	6	1	-1.47552
SYNPO2L	0.0023645	0.956539	FALSE	6	2	-0.174388
ZFAND2B	0.00236468	0.956539	FALSE	6	2	-0.130863
IL1RN	0.00236571	0.956539	FALSE	6	3	-0.215708
CTSW	0.00236608	0.956539	FALSE	6	1	-0.731738
hsa-mir-1256	0.00237318	0.956539	FALSE	4	2	-1.59918
MAP2K1	0.00238029	0.956539	FALSE	6	2	-0.906206
SERPINA4	0.00239039	0.956539	FALSE	6	1	-0.616203
AKAP12	0.0023917	0.956539	FALSE	6	3	0.915302
RAB36	0.00239613	0.956539	FALSE	6	2	-0.452803
SLC45A3	0.00239692	0.956539	FALSE	6	2	-0.543346
hsa-mir-4459	0.00239849	0.956539	FALSE	4	1	-0.133855
ATP11B	0.0024001	0.956539	FALSE	6	2	-0.603703
hsa-mir-6838	0.00240566	0.956539	FALSE	4	2	-0.105706
CDC37	0.00240884	0.956539	FALSE	6	2	-0.751977
EPC1	0.0024147	0.956539	FALSE	6	1	-0.954398
YEATS2	0.00241759	0.956539	FALSE	6	2	-0.339826
TAS1R2	0.00242238	0.956539	FALSE	6	2	-0.851879
PLB1	0.00242637	0.956539	FALSE	6	2	-0.100505
CLCN6	0.0024309	0.956539	FALSE	6	1	-1.22255
DYNC1I1	0.002439	0.956539	FALSE	6	1	-0.790964
WDR13	0.00244957	0.956539	FALSE	6	2	1.00486
ELMSAN1	0.00244999	0.956539	FALSE	6	3	0.588631
C17orf105	0.00245118	0.956539	FALSE	6	2	-0.820081
TP53TG5	0.00245521	0.956539	FALSE	6	1	-1.52506
PLK3	0.0024576	0.956539	FALSE	6	2	-0.912584
CWH43	0.00246001	0.956539	FALSE	6	2	0.535065
hsa-mir-7159	0.00246081	0.956539	FALSE	4	2	1.39886
MYH1	0.00246331	0.956539	FALSE	6	1	-1.06668
KRTAP5-7	0.00246484	0.956539	FALSE	6	2	0.412953
DRC1	0.00247128	0.956539	FALSE	6	2	-1.06872
MKNK2	0.00247142	0.956539	FALSE	6	1	-0.527503
SUPT5H	0.00247208	0.956539	FALSE	6	2	1.17117
AMICA1	0.00247952	0.956539	FALSE	6	1	0.303554
TESK1	0.00248176	0.956539	FALSE	6	2	-0.718163
METTL4	0.00248418	0.956539	FALSE	6	2	-0.987951
hsa-mir-600	0.00248762	0.956539	FALSE	4	1	-2.11989
MTCP1	0.00248822	0.956539	FALSE	6	2	-0.328146
CAV1	0.0024955	0.956539	FALSE	6	2	0.117315
AP2S1	0.00249573	0.956539	FALSE	6	1	-2.04967
IFT52	0.00250118	0.956539	FALSE	6	2	-0.573238
GXYLT1	0.00250383	0.956539	FALSE	6	1	-0.424105
S1PR1	0.00251985	0.956539	FALSE	6	2	-0.41033
SNX12	0.00252718	0.956539	FALSE	6	2	-1.37765
ARHGAP32	0.00252799	0.956539	FALSE	6	2	-0.594252
NUP54	0.00252814	0.956539	FALSE	6	1	0.188399
hsa-mir-302e	0.00252962	0.956539	FALSE	4	2	1.26046
RAD51AP1	0.00253288	0.956539	FALSE	6	2	-2.1259
TMC1	0.00253624	0.956539	FALSE	6	1	-0.422252
M1AP	0.00254434	0.956539	FALSE	6	1	-2.42418
TCP10L2	0.00255245	0.956539	FALSE	6	1	-0.0226654
PIGZ	0.00255905	0.956539	FALSE	6	2	-0.725924
SMIM6	0.00256055	0.956539	FALSE	6	1	-2.12116
LRRC56	0.00256069	0.956539	FALSE	6	2	1.03424
MFSD4	0.00256233	0.956539	FALSE	6	2	-1.26726
CCDC47	0.00256865	0.956539	FALSE	6	1	-0.347476
PRDM1	0.00256972	0.956539	FALSE	6	2	-1.58794
ZSWIM1	0.00257301	0.956539	FALSE	6	2	1.14526
SERPINE3	0.0025751	0.956539	FALSE	6	2	0.832007
RBPJ	0.00257676	0.956539	FALSE	6	1	0.274194
MED1	0.00258206	0.956539	FALSE	6	2	0.214577
ADAMTS16	0.00258947	0.956539	FALSE	6	2	-1.16578
ACADM	0.0025903	0.956539	FALSE	6	2	0.118565
ZNF407	0.00259296	0.956539	FALSE	6	1	-2.14244
VWA8	0.00259442	0.956539	FALSE	6	2	0.224888
DRD2	0.00259773	0.956539	FALSE	6	2	0.76447
TOMM5	0.00260186	0.956539	FALSE	6	2	-0.590815
TBL1X	0.00260599	0.956539	FALSE	6	2	-0.697476
CABLES2	0.00260682	0.956539	FALSE	6	2	0
AAK1	0.00260917	0.956539	FALSE	6	1	-0.372325
RPL18A	0.00261593	0.956539	FALSE	6	2	0.350278
hsa-mir-1321	0.00261727	0.956539	FALSE	4	1	-0.907785
hsa-mir-202	0.00262257	0.956539	FALSE	4	2	1.17301
EIF4G1	0.00262537	0.956539	FALSE	6	1	-0.296232
CTNNBIP1	0.00262921	0.956539	FALSE	6	2	-0.0850498
PGAM1	0.00263348	0.956539	FALSE	6	1	-2.19768
IDUA	0.00264502	0.956539	FALSE	6	2	-0.108297
CTDNEP1	0.00264919	0.956539	FALSE	6	2	0.0784967
IMPACT	0.00264968	0.956539	FALSE	6	1	-1.67527
TMEM150A	0.00265002	0.956539	FALSE	6	2	-1.69616
DYX1C1	0.00265253	0.956539	FALSE	6	2	-1.45727
IGFBP1	0.00265602	0.956539	FALSE	6	2	-0.637035
MAD1L1	0.00266005	0.956539	FALSE	6	2	0.902006
DCAF4L1	0.00266506	0.956539	FALSE	6	2	-1.24931
ARHGAP1	0.00266841	0.956539	FALSE	6	2	-1.82729
SLC35A3	0.00267092	0.956539	FALSE	6	2	0.299001
SLA	0.0026722	0.956539	FALSE	6	2	0.27576
TRIM37	0.00268209	0.956539	FALSE	6	1	0.783942
DCXR	0.00268686	0.956539	FALSE	6	2	-0.132547
FN1	0.0026902	0.956539	FALSE	6	1	0.482909
IL11	0.00269274	0.956539	FALSE	6	2	-0.964363
NAB2	0.00269611	0.956539	FALSE	6	2	0.134709
UBQLN1	0.0026983	0.956539	FALSE	6	1	-0.577028
BRWD1	0.00270032	0.956539	FALSE	6	2	0.388311
TMEM115	0.00270453	0.956539	FALSE	6	2	-0.831381
MDM2	0.00271719	0.956539	FALSE	6	2	-0.885793
BSX	0.00272261	0.956539	FALSE	6	1	-0.669793
ATXN10	0.00272479	0.956539	FALSE	6	2	-1.76305
GDF3	0.00273694	0.956539	FALSE	6	2	0.960823
NRG3	0.0027375	0.956539	FALSE	6	2	0.0776788
FAXC	0.00273835	0.956539	FALSE	6	2	-1.84353
ZNF728	0.00273882	0.956539	FALSE	6	1	-1.16867
GSDMA	0.00274089	0.956539	FALSE	6	2	-0.384986
PPM1D	0.00274692	0.956539	FALSE	6	1	-0.974756
PAX7	0.00275363	0.956539	FALSE	6	2	-2.30191
hsa-mir-6793	0.00275502	0.956539	FALSE	4	1	-1.03758
TECPR2	0.00276312	0.956539	FALSE	6	1	-1.55184
DIO3	0.0027664	0.956539	FALSE	6	2	-0.496759
RMDN3	0.00276726	0.956539	FALSE	6	2	0.139498
MBLAC1	0.00276811	0.956539	FALSE	6	2	0.62657
hsa-mir-6782	0.00276931	0.956539	FALSE	4	2	0.695278
NANOGNB	0.00276981	0.956539	FALSE	6	2	-0.443301
hsa-mir-192	0.0027775	0.956539	FALSE	4	2	0.996484
LZTFL1	0.0027792	0.956539	FALSE	6	2	-0.719168
LURAP1	0.00277933	0.956539	FALSE	6	1	-1.61329
NOLC1	0.00278348	0.956539	FALSE	6	2	0.541169
KLC2	0.00278519	0.956539	FALSE	6	2	-2.00464
ZNF580	0.00278549	0.956539	FALSE	6	2	-0.287642
GPATCH2L	0.0027869	0.956539	FALSE	6	2	0.496975
SEMA3E	0.00278743	0.956539	FALSE	6	1	-0.346438
HTR3B	0.00279032	0.956539	FALSE	6	2	0.226302
ADAM7	0.00279554	0.956539	FALSE	6	1	0
NID1	0.00279717	0.956539	FALSE	6	2	0.417616
RBM47	0.00280364	0.956539	FALSE	6	1	-1.68902
MYO5A	0.00280489	0.956539	FALSE	6	2	-1.82106
BCHE	0.00281174	0.956539	FALSE	6	1	-1.98485
MADD	0.00281262	0.956539	FALSE	6	2	-1.23616
JAK2	0.00281778	0.956539	FALSE	6	2	0.0494145
OR52N1	0.00281786	0.956539	FALSE	6	2	-0.23755
CHST9	0.00281985	0.956539	FALSE	6	1	-2.21814
SNCAIP	0.00282381	0.956539	FALSE	6	2	-0.985756
TEX38	0.00282639	0.956539	FALSE	6	2	-1.73863
SP1	0.00282812	0.956539	FALSE	6	2	-1.48622
BAG1	0.0028307	0.956539	FALSE	6	2	-1.90291
LGI4	0.00283243	0.956539	FALSE	6	2	-1.37232
ADCY1	0.00283605	0.956539	FALSE	6	1	-0.293719
OR52A5	0.00284415	0.956539	FALSE	6	1	-0.161925
HAUS1	0.00284624	0.956539	FALSE	6	2	-0.257258
KCTD20	0.00285403	0.956539	FALSE	6	2	0.0450272
ACAT1	0.00285923	0.956539	FALSE	6	2	0.469822
SLC2A5	0.00286036	0.956539	FALSE	6	1	-0.900148
BAI2	0.00286096	0.956539	FALSE	6	2	-0.569288
SGSH	0.00286616	0.956539	FALSE	6	2	0.22387
SLC30A2	0.0028679	0.956539	FALSE	6	2	0.574733
TIMM21	0.0028705	0.956539	FALSE	6	2	-0.721175
SV2C	0.00287571	0.956539	FALSE	6	2	0.742374
RNASE11	0.00287657	0.956539	FALSE	6	1	-1.49025
C6orf7	0.00287919	0.956539	FALSE	6	2	0.471655
SLC25A53	0.00288259	0.956539	FALSE	6	2	0.833807
HOXB4	0.00288267	0.956539	FALSE	6	2	-0.235977
SIAH2	0.0029001	0.956539	FALSE	6	2	0.723934
KCNK5	0.00290621	0.956539	FALSE	6	2	0.0810668
NOC4L	0.00291321	0.956539	FALSE	6	2	-2.24104
METTL12	0.00291408	0.956539	FALSE	6	2	-0.247123
BTBD3	0.00291496	0.956539	FALSE	6	2	0.0676903
HNRNPH3	0.00291583	0.956539	FALSE	6	2	-1.03154
MPP5	0.00291708	0.956539	FALSE	6	1	-0.314294
NAA20	0.00291846	0.956539	FALSE	6	2	-1.2223
GSPT2	0.0029316	0.956539	FALSE	6	2	-1.50494
KXD1	0.00293336	0.956539	FALSE	6	2	0.530303
TM4SF18	0.00293511	0.956539	FALSE	6	2	0.0758799
XPO5	0.00293951	0.956539	FALSE	6	2	-1.58214
OR10R2	0.00294566	0.956539	FALSE	6	2	-1.03593
hsa-mir-548f-5	0.00294654	0.956539	FALSE	4	2	0.748085
FOLR3	0.00294949	0.956539	FALSE	6	1	-0.790004
GOLM1	0.0029576	0.956539	FALSE	6	1	0.106559
ZBED3	0.00296063	0.956539	FALSE	6	2	-1.90624
KIAA1279	0.00296592	0.956539	FALSE	6	2	-1.60334
SLC25A23	0.00296857	0.956539	FALSE	6	2	-0.860134
RHOG	0.00296946	0.956539	FALSE	6	2	0.399647
ZNF687	0.00297918	0.956539	FALSE	6	2	-1.16288
POU2F1	0.00298191	0.956539	FALSE	6	1	-1.0045
OR52E4	0.00299043	0.956539	FALSE	6	3	0.975946
LCE2D	0.00299811	0.956539	FALSE	6	1	-1.69237
TXNDC9	0.00300489	0.956539	FALSE	6	2	-0.736378
RASSF2	0.00300622	0.956539	FALSE	6	1	-1.0229
TSPAN15	0.003012	0.956539	FALSE	6	2	-0.6785
SLC22A14	0.00301733	0.956539	FALSE	6	2	-0.780086
OXCT1	0.00302823	0.956539	FALSE	6	2	-0.0392229
LY6H	0.00303052	0.956539	FALSE	6	1	-1.29955
SNRPC	0.00303338	0.956539	FALSE	4	2	0.412782
YTHDC1	0.00305305	0.956539	FALSE	6	2	-0.570324
EYA1	0.00305483	0.956539	FALSE	6	1	-1.48021
SMARCE1	0.00305573	0.956539	FALSE	6	2	-0.12386
ATP5J2	0.00305753	0.956539	FALSE	6	2	-0.10596
GDF6	0.00306291	0.956539	FALSE	6	2	0.530204
MED19	0.0030638	0.956539	FALSE	6	2	0.116327
ST18	0.00307104	0.956539	FALSE	6	1	-0.456965
HSD11B1L	0.00307637	0.956539	FALSE	6	2	0.270407
ZBTB20	0.00307914	0.956539	FALSE	6	1	-1.42127
YME1L1	0.00308725	0.956539	FALSE	6	1	-2.01972
KCNK10	0.00309348	0.956539	FALSE	6	2	-0.592112
SPATA4	0.00309535	0.956539	FALSE	6	1	-1.10977
GPR107	0.00309889	0.956539	FALSE	6	2	-0.634054
ZNF362	0.00310069	0.956539	FALSE	6	2	0.300688
CPNE3	0.0031034	0.956539	FALSE	6	2	0.540665
PTMA	0.00311155	0.956539	FALSE	6	1	-0.523858
FOCAD	0.00311515	0.956539	FALSE	6	2	0.643388
hsa-mir-7978	0.00311966	0.956539	FALSE	1	1	3.66111
hsa-mir-1289-2	0.00312776	0.956539	FALSE	4	1	-1.92277
GNS	0.00313508	0.956539	FALSE	6	2	-0.676152
FCGRT	0.00313586	0.956539	FALSE	6	1	-2.38687
PRR14	0.0031378	0.956539	FALSE	6	2	-0.422729
SLC45A4	0.00314234	0.956539	FALSE	6	2	-0.339838
GGT7	0.00314397	0.956539	FALSE	6	1	-1.90706
PCDH8	0.00314779	0.956539	FALSE	6	2	0.881452
PBDC1	0.0031487	0.956539	FALSE	6	2	0.28254
TRAPPC9	0.00315143	0.956539	FALSE	6	2	1.04315
hsa-mir-936	0.00315207	0.956539	FALSE	4	1	-2.75533
EMID1	0.00315507	0.956539	FALSE	6	2	0.236032
SMPD2	0.00315689	0.956539	FALSE	6	2	-0.0286846
MOB3C	0.00315963	0.956539	FALSE	6	2	-0.719442
REEP2	0.00316017	0.956539	FALSE	6	1	-1.92262
DPEP3	0.00316418	0.956539	FALSE	6	2	-1.53736
VPS26A	0.00316828	0.956539	FALSE	6	1	-0.650101
MEF2D	0.00317239	0.956539	FALSE	6	2	-0.411372
LCE6A	0.00317604	0.956539	FALSE	6	2	-1.01876
IFNW1	0.00318448	0.956539	FALSE	6	1	-0.943674
PROK1	0.00318884	0.956539	FALSE	6	2	0.29189
COL6A3	0.00319067	0.956539	FALSE	6	2	0.754989
CARHSP1	0.00319258	0.956539	FALSE	6	1	-1.42189
HENMT1	0.00319525	0.956539	FALSE	6	2	-1.00724
NEK8	0.00320075	0.956539	FALSE	6	2	-0.386158
ROS1	0.00322924	0.956539	FALSE	6	2	-0.096216
KRTAP19-6	0.0032331	0.956539	FALSE	6	1	-1.75059
CD244	0.00323477	0.956539	FALSE	6	2	0.322469
STRBP	0.00323661	0.956539	FALSE	6	2	-2.33706
CPSF6	0.0032412	0.956539	FALSE	6	1	-0.15344
hsa-mir-454	0.00324931	0.956539	FALSE	4	1	-0.217896
ITSN2	0.00325741	0.956539	FALSE	6	1	-0.968403
ZNF799	0.00326551	0.956539	FALSE	6	1	0
NCK1	0.00326618	0.956539	FALSE	6	2	0.440174
DEFB1	0.00327452	0.956539	FALSE	6	2	0.942105
CD207	0.00328172	0.956539	FALSE	6	1	-0.88362
SLC22A18	0.00328982	0.956539	FALSE	6	1	-0.307558
SEMA4B	0.00329123	0.956539	FALSE	6	2	0.825683
LRP1	0.00329309	0.956539	FALSE	6	2	0.954937
OR6B3	0.00329381	0.956539	FALSE	6	3	0.221295
BIRC7	0.00329792	0.956539	FALSE	6	1	-0.390991
SSRP1	0.00329868	0.956539	FALSE	6	2	0.483941
HYAL4	0.00330333	0.956539	FALSE	6	2	-0.809231
CCDC83	0.00330892	0.956539	FALSE	6	2	0.635534
ZNF713	0.00331452	0.956539	FALSE	6	2	-1.8492
RAI1	0.00331947	0.956539	FALSE	6	2	0.581604
FEZ1	0.00332105	0.956539	FALSE	6	2	-0.252732
ZMYND15	0.00332853	0.956539	FALSE	6	2	-1.58181
RPA3	0.00333034	0.956539	FALSE	6	1	-1.35883
SLC7A10	0.00333508	0.956539	FALSE	6	2	0.0277141
CELSR1	0.00333844	0.956539	FALSE	6	1	-0.340418
BCAT1	0.00334163	0.956539	FALSE	6	2	-1.02614
ALG1	0.00334444	0.956539	FALSE	6	2	0.934176
hsa-mir-4698	0.00334538	0.956539	FALSE	4	2	-0.306188
KRTAP5-2	0.00334654	0.956539	FALSE	6	1	0.0218169
TEKT2	0.00336133	0.956539	FALSE	6	2	-0.367906
CENPW	0.00336227	0.956539	FALSE	6	2	0.709191
GABPB1	0.00336275	0.956539	FALSE	6	1	-0.651518
MCM4	0.00336415	0.956539	FALSE	6	2	-0.921558
LOC643802	0.00337027	0.956539	FALSE	6	3	0.972113
WDR67	0.00337085	0.956539	FALSE	6	1	0.274969
ZNF555	0.00337168	0.956539	FALSE	6	2	0.555251
SOCS4	0.00337732	0.956539	FALSE	6	2	-1.16727
TDO2	0.00337895	0.956539	FALSE	6	1	-0.336703
C2orf57	0.00337921	0.956539	FALSE	6	2	0.309172
SLC2A7	0.00338419	0.956539	FALSE	6	2	-1.05876
ICA1	0.00338958	0.956539	FALSE	6	2	-0.191689
SERP2	0.00339516	0.956539	FALSE	6	1	-0.87724
FAM71C	0.00340186	0.956539	FALSE	6	2	-1.26844
HDGFRP3	0.0034028	0.956539	FALSE	6	2	-0.213535
TMEM176B	0.00340326	0.956539	FALSE	6	1	-1.44764
CACNA2D3	0.00340753	0.956539	FALSE	6	2	-1.01683
FABP3	0.00341037	0.956539	FALSE	6	2	-2.55705
ZNF239	0.00341131	0.956539	FALSE	6	2	-0.0614756
XRCC5	0.00341137	0.956539	FALSE	6	1	-0.812217
SLC3A2	0.00341226	0.956539	FALSE	6	2	0.0836174
GOSR2	0.00341889	0.956539	FALSE	6	2	-1.1963
EXOC4	0.00341947	0.956539	FALSE	6	1	0.0569228
KCTD14	0.00342742	0.956539	FALSE	6	2	-0.414769
SRP14	0.00342757	0.956539	FALSE	6	1	-3.02023
CD1E	0.00343027	0.956539	FALSE	6	2	-0.114491
DDIT4L	0.00343567	0.956539	FALSE	6	1	-1.37748
SLMAP	0.00343977	0.956539	FALSE	6	2	-1.42301
SYNGR3	0.00344378	0.956539	FALSE	6	1	-0.179909
PLS1	0.00344452	0.956539	FALSE	6	2	-0.253134
GCNT2	0.00344548	0.956539	FALSE	6	2	-0.242503
SYNGR4	0.00345188	0.956539	FALSE	6	1	-0.417024
hsa-mir-22	0.00345214	0.956539	FALSE	4	2	1.34469
FRMD8	0.00345309	0.956539	FALSE	6	2	0.806413
MMRN1	0.00345976	0.956539	FALSE	6	2	0.160047
SELE	0.00345998	0.956539	FALSE	6	1	-1.18751
RPRM	0.00346071	0.956539	FALSE	6	2	0.804486
TTC33	0.00346453	0.956539	FALSE	6	2	-1.43674
PHKG2	0.00346809	0.956539	FALSE	6	1	0.135651
DDX49	0.00347619	0.956539	FALSE	6	1	-2.20457
RNF31	0.00348172	0.956539	FALSE	6	2	0.797443
NEFH	0.00348363	0.956539	FALSE	6	2	-0.280912
hsa-mir-4431	0.00348429	0.956539	FALSE	4	1	0.279326
UHMK1	0.00348842	0.956539	FALSE	6	2	0.3103
NDUFA2	0.0034924	0.956539	FALSE	6	1	-0.312628
CD93	0.00349743	0.956539	FALSE	6	2	-0.493789
SLPI	0.00349799	0.956539	FALSE	6	2	-2.16311
HIST1H3A	0.0035086	0.956539	FALSE	6	1	-2.1362
PROL1	0.0035095	0.956539	FALSE	6	2	-0.881751
ABHD4	0.00351239	0.956539	FALSE	6	2	-0.872675
RPL28	0.00352481	0.956539	FALSE	6	1	-1.49728
hsa-mir-6512	0.00353291	0.956539	FALSE	4	1	0.724871
MAGEB18	0.00353547	0.956539	FALSE	6	2	-0.068466
ADRA2B	0.00354126	0.956539	FALSE	6	2	0.426523
NTNG1	0.00354912	0.956539	FALSE	6	1	-0.122611
RFC3	0.00355381	0.956539	FALSE	6	2	-0.753867
RIPPLY2	0.00355477	0.956539	FALSE	6	2	-0.561451
HNRNPUL2	0.00355722	0.956539	FALSE	6	1	-0.131926
HIST1H4D	0.00356057	0.956539	FALSE	6	2	0.929395
FANCI	0.00356444	0.956539	FALSE	6	2	0.485178
STX12	0.00356532	0.956539	FALSE	6	1	-1.76656
DMRT3	0.00357832	0.956539	FALSE	6	2	-0.148129
DEFB127	0.00358188	0.956539	FALSE	6	2	-0.443655
KIRREL3	0.00358576	0.956539	FALSE	6	2	0.839109
PMS1	0.00359353	0.96015	FALSE	6	2	-0.430235
hsa-mir-320e	0.00359773	0.96015	FALSE	4	1	-2.06593
ZNF414	0.00359936	0.96015	FALSE	6	2	-0.611845
BIN2	0.00360584	0.96015	FALSE	6	1	-1.30708
NPFFR2	0.00361394	0.96015	FALSE	6	1	-1.54223
TAS2R43	0.00362078	0.96015	FALSE	6	2	-0.42109
FATE1	0.00363015	0.96015	FALSE	6	1	0.265112
C5orf54	0.00363151	0.96015	FALSE	6	2	-0.516375
RANBP10	0.00363249	0.96015	FALSE	6	2	0.62777
SEC14L5	0.00363825	0.96015	FALSE	6	1	-0.171759
SKAP1	0.00364618	0.96015	FALSE	6	2	0.452232
RAB11A	0.00364635	0.96015	FALSE	6	1	-0.354011
ADAD2	0.00365793	0.96015	FALSE	6	2	-1.17425
C15orf62	0.0036592	0.96015	FALSE	6	2	-0.248391
TRAF3IP2	0.00365989	0.96015	FALSE	6	2	-0.363672
MTHFR	0.00366256	0.96015	FALSE	6	1	-0.0400382
GATSL2	0.00367066	0.96015	FALSE	6	1	0
TMEM30A	0.00367167	0.96015	FALSE	6	2	0.767864
ALPK1	0.00367363	0.960613	FALSE	6	2	-0.277409
LCA5L	0.00367854	0.960613	FALSE	6	2	-0.41628
ZNF385A	0.00367876	0.960613	FALSE	6	1	-0.64823
SLC38A3	0.00368149	0.960613	FALSE	6	2	0.11759
RNMTL1	0.00368248	0.960613	FALSE	6	2	0.128915
MEST	0.00369133	0.960613	FALSE	6	2	-1.0841
LHFPL1	0.00369144	0.960613	FALSE	6	3	0.781985
C17orf107	0.0036933	0.960613	FALSE	6	2	0.442678
COG4	0.00370307	0.960613	FALSE	6	1	-2.8512
ISX	0.00370316	0.960613	FALSE	6	2	-1.16201
hsa-mir-1260b	0.00370612	0.960613	FALSE	4	2	1.45818
TMEM25	0.00371006	0.960613	FALSE	6	2	0.332916
HDGFRP2	0.00371118	0.960613	FALSE	6	1	-2.4811
SPANXN2	0.00371204	0.960613	FALSE	6	2	-1.31533
HSPA5	0.00371928	0.960613	FALSE	6	1	-0.296559
LRRC1	0.00372738	0.960613	FALSE	6	1	0.322272
GRIN3A	0.00373875	0.960613	FALSE	6	2	0.370161
NEUROD4	0.00373974	0.960613	FALSE	6	2	-0.340945
PISD	0.00374172	0.960613	FALSE	6	2	0.479138
DUS1L	0.00374359	0.960613	FALSE	6	1	-2.19341
GJB6	0.00374965	0.960613	FALSE	6	2	-2.56586
ACSS2	0.00375169	0.960613	FALSE	6	1	0
HSPA4	0.00376058	0.960613	FALSE	6	2	-0.760489
ADK	0.0037679	0.960613	FALSE	6	1	0.116452
SLC38A11	0.00377351	0.960613	FALSE	6	2	0.107796
NFXL1	0.0037755	0.960613	FALSE	6	2	-1.53068
CAPZA1	0.003776	0.960613	FALSE	6	1	-1.54454
hsa-mir-490	0.00378148	0.960613	FALSE	4	2	1.2735
S100A7A	0.00378347	0.960613	FALSE	6	2	-1.16909
CAPSL	0.00378945	0.960613	FALSE	6	2	-0.938715
TPMT	0.00379221	0.960613	FALSE	6	1	0.0981376
KPRP	0.00381544	0.960613	FALSE	6	2	-0.509806
POLDIP2	0.00381652	0.960613	FALSE	6	1	0.0040387
SLC22A25	0.00381744	0.960613	FALSE	6	2	-1.52261
RENBP	0.00382044	0.960613	FALSE	6	2	0.174671
hsa-mir-1304	0.00382462	0.960613	FALSE	4	1	-0.0853648
ATXN2L	0.00382846	0.960613	FALSE	6	2	-0.397148
C16orf72	0.00382946	0.960613	FALSE	6	2	-0.559983
BBS9	0.00383247	0.960613	FALSE	6	2	-0.402294
RHOXF2B	0.00383272	0.960613	FALSE	6	1	0
FRMD7	0.00383448	0.960613	FALSE	6	2	-1.29833
hsa-mir-6090	0.00384082	0.960613	FALSE	4	1	-1.23929
TP53TG3D	0.00384854	0.960613	FALSE	6	2	0.657267
TNS4	0.00385055	0.960613	FALSE	6	2	-0.570082
RBMX	0.00385659	0.960613	FALSE	6	2	-0.41426
DNAJB7	0.00385961	0.972559	FALSE	6	2	-0.153404
BCMO1	0.00386464	0.972559	FALSE	6	2	-0.671437
RPS19	0.00386513	0.972559	FALSE	6	1	-1.20004
CELA2A	0.00386867	0.972559	FALSE	6	2	-0.866094
TBX18	0.00386968	0.972559	FALSE	6	2	-0.161509
FSCN1	0.00387069	0.972559	FALSE	6	2	-2.53365
CASQ1	0.00387324	0.973364	FALSE	6	1	-0.706572
PCDHB3	0.00387472	0.973364	FALSE	6	2	-0.867592
RRH	0.00388134	0.973364	FALSE	6	1	-0.377047
ACOX3	0.00388944	0.973364	FALSE	6	1	-0.521478
PDGFA	0.00389493	0.973364	FALSE	6	2	-0.587249
TNK1	0.00389755	0.973364	FALSE	6	1	0.121389
CUL5	0.00390565	0.973364	FALSE	6	1	-1.41029
PLEKHF1	0.00392127	0.973364	FALSE	6	2	-0.424311
IFITM3	0.00392185	0.973364	FALSE	6	1	-2.69111
LPIN3	0.00392996	0.973364	FALSE	6	1	0.246541
LOC100287177	0.00393345	0.973364	FALSE	6	2	0
IFITM2	0.00394363	0.973364	FALSE	6	2	-0.559518
LINS	0.00394616	0.973364	FALSE	6	1	-1.56676
PSMD11	0.00394668	0.973364	FALSE	6	2	-0.367581
SLC38A7	0.00394973	0.973364	FALSE	6	2	-0.967106
HP1BP3	0.00395075	0.973364	FALSE	6	2	-0.167344
MYL3	0.00395585	0.973364	FALSE	6	2	0.308544
IFITM10	0.00395993	0.973364	FALSE	6	2	-0.182045
CAMTA2	0.00397047	0.973364	FALSE	6	1	-2.28347
ARL14EP	0.00397115	0.973364	FALSE	6	2	0.184077
hsa-mir-6845	0.00397728	0.973364	FALSE	4	2	0.900211
PLEKHG7	0.0039783	0.973364	FALSE	6	2	0.627495
OR2T34	0.00398546	0.973364	FALSE	6	2	-1.34543
hsa-mir-8062	0.00398668	0.973364	FALSE	4	1	-0.606673
PRDM7	0.00399263	0.973364	FALSE	6	2	-0.0494984
hsa-mir-3120	0.00399478	0.973364	FALSE	4	1	0
RASEF	0.0039957	0.973364	FALSE	6	2	-0.65054
P4HTM	0.00399775	0.973364	FALSE	6	2	0.893501
SIKE1	0.00400288	0.973364	FALSE	6	1	-2.32907
ZNF446	0.00400492	0.973364	FALSE	6	2	0.17584
ABR	0.00401099	0.973364	FALSE	6	1	-1.10418
ARHGEF17	0.00401416	0.973364	FALSE	6	2	-0.0843174
MYLIP	0.00401724	0.973364	FALSE	6	2	0.495109
TBX1	0.00401909	0.973364	FALSE	6	1	-0.698175
LRIT1	0.00402546	0.973364	FALSE	6	2	0.735928
RUFY1	0.00402855	0.973364	FALSE	6	2	-0.137405
ERGIC3	0.0040353	0.973364	FALSE	6	1	-1.82902
SMAD6	0.00403987	0.973364	FALSE	6	2	0.0207078
ATP6AP1L	0.0040434	0.973364	FALSE	6	1	-1.43284
TMEM63A	0.00404399	0.973364	FALSE	6	2	-0.294009
GOLPH3	0.0040474	0.973364	FALSE	6	2	0.290705
AMOT	0.00404811	0.973364	FALSE	6	2	-1.66233
GRIN2A	0.00405121	0.973364	FALSE	6	2	1.31592
C1orf174	0.0040543	0.973364	FALSE	6	2	1.16512
CNTROB	0.00405961	0.973364	FALSE	6	1	-1.47626
PSMC3IP	0.00406256	0.973364	FALSE	6	2	1.11811
POU6F2	0.0040636	0.973364	FALSE	6	2	-1.17125
RAD9B	0.00406771	0.973364	FALSE	6	1	-0.49529
GFRA4	0.00406876	0.973364	FALSE	6	2	0.694468
KISS1R	0.00407497	0.973364	FALSE	6	2	-0.0307339
LMBR1L	0.00407581	0.973364	FALSE	6	1	-1.95301
SZRD1	0.00407807	0.973364	FALSE	6	2	-0.645309
ACO2	0.00408014	0.973364	FALSE	6	2	-0.5537
PRAF2	0.00408739	0.973364	FALSE	6	2	-0.377742
hsa-mir-4725	0.00408843	0.973364	FALSE	4	2	0.445388
MRPL1	0.00409202	0.973364	FALSE	6	1	0.0493089
TMEM131	0.00409257	0.973364	FALSE	6	2	-1.29429
RUNX1	0.00409361	0.973364	FALSE	6	2	-2.998
ZFP36L1	0.00409776	0.973364	FALSE	6	2	-1.35661
C5orf52	0.00410087	0.973364	FALSE	6	2	-0.619514
USP54	0.00410822	0.973364	FALSE	6	1	-1.10598
SLC35A2	0.00412478	0.973364	FALSE	6	2	0.321626
VSTM2L	0.0041279	0.973364	FALSE	6	2	0.673195
PLA2G7	0.00413207	0.973364	FALSE	6	2	0.114741
hsa-mir-4672	0.00414064	0.973364	FALSE	4	1	-2.70059
C2orf71	0.00414353	0.973364	FALSE	6	2	0.381742
RESP18	0.00414875	0.973364	FALSE	6	2	-0.10724
CSNK2A2	0.00415684	0.973364	FALSE	6	1	-1.2075
UBXN11	0.0041571	0.973364	FALSE	6	2	-0.209056
IRF2	0.00416651	0.973364	FALSE	6	2	-0.69611
LOC728819	0.00416756	0.973364	FALSE	6	2	-0.359701
hsa-mir-17	0.00416861	0.973364	FALSE	4	2	-0.134237
SCGB1D1	0.00417305	0.973364	FALSE	6	1	-1.17447
TEX13A	0.00417593	0.973364	FALSE	6	2	0.317211
HIST1H3D	0.00418012	0.973364	FALSE	6	2	0.921164
UGGT2	0.00418115	0.973364	FALSE	6	1	-2.55927
FAM50A	0.00418327	0.973364	FALSE	6	2	0.176346
OSBPL7	0.00419061	0.973364	FALSE	6	2	-0.0737469
P2RX2	0.00419481	0.973364	FALSE	6	2	-1.37455
C9orf116	0.00419736	0.973364	FALSE	6	1	-0.486979
LCP2	0.00419901	0.973364	FALSE	6	2	0.555901
PTPN23	0.00420216	0.973364	FALSE	6	2	-0.714979
TTC23L	0.00420321	0.973364	FALSE	6	2	-1.42139
CCDC73	0.00420546	0.973364	FALSE	5	1	-0.822503
CES1	0.00421477	0.973364	FALSE	6	2	-2.26395
RB1	0.00422109	0.973364	FALSE	6	2	-0.659785
EPB41L4A	0.00422167	0.973364	FALSE	6	1	-0.360221
BTAF1	0.00422319	0.973364	FALSE	6	2	-0.355116
hsa-mir-579	0.00422635	0.973364	FALSE	4	2	-0.0865823
GUF1	0.00422977	0.973364	FALSE	6	1	-1.33109
HSPA1A	0.00423162	0.973364	FALSE	6	2	-0.560566
GULP1	0.00425408	0.973364	FALSE	6	1	-0.954369
LRTM1	0.00425485	0.973364	FALSE	6	2	0.196733
CHST12	0.00425908	0.973364	FALSE	6	2	-0.823416
hsa-mir-4268	0.00426013	0.973364	FALSE	4	2	1.13647
ADAT3	0.00426218	0.973364	FALSE	6	1	-0.476275
IFNA2	0.00426331	0.973364	FALSE	6	2	-0.0785064
OPALIN	0.00427028	0.973364	FALSE	6	1	-2.50747
NES	0.0042739	0.973364	FALSE	6	2	-0.63591
TFIP11	0.00427708	0.973364	FALSE	6	2	-0.523528
hsa-mir-448	0.00428768	0.973364	FALSE	4	2	-0.245489
KCNK3	0.00430255	0.973364	FALSE	6	2	0.518731
ABCD1	0.0043108	0.973364	FALSE	6	1	-2.69331
TKTL1	0.00431319	0.973364	FALSE	6	2	-1.16955
TMEM14A	0.0043189	0.973364	FALSE	6	1	-0.457501
DNMT3A	0.00432597	0.973364	FALSE	6	2	-1.5021
RLTPR	0.00433511	0.973364	FALSE	6	1	-0.395506
ARPP21	0.0043385	0.973364	FALSE	6	2	-2.00587
hsa-mir-205	0.00434321	0.973364	FALSE	4	1	-1.35945
CASC10	0.00435131	0.973364	FALSE	6	1	0.310802
CD160	0.00435467	0.973364	FALSE	6	2	0.380029
H2AFJ	0.00435942	0.973364	FALSE	6	1	-0.169401
OR1N1	0.00436336	0.973364	FALSE	6	2	-0.803796
KRT24	0.00436657	0.973364	FALSE	6	2	0.483864
FGF5	0.00436752	0.973364	FALSE	6	1	0.416104
ADAM21	0.00436871	0.973364	FALSE	6	2	-0.963172
LOC100130451	0.00437084	0.973364	FALSE	6	2	-1.28647
C5orf20	0.00437192	0.973364	FALSE	6	2	-0.616508
RFX7	0.00437562	0.973364	FALSE	6	1	-1.20168
PIGV	0.00438373	0.973364	FALSE	6	1	-0.953438
PCDHB15	0.00439016	0.973364	FALSE	6	2	0.983651
PIGB	0.00439875	0.973364	FALSE	6	2	-1.23725
CYP2E1	0.00439993	0.973364	FALSE	6	1	-2.27372
POP4	0.00440951	0.973364	FALSE	6	2	-0.600135
C1orf162	0.00441166	0.973364	FALSE	6	2	-2.49636
hsa-mir-6125	0.00441614	0.973364	FALSE	4	1	-0.360554
SORCS2	0.00442135	0.973364	FALSE	6	2	-1.46735
SOAT2	0.00442459	0.973364	FALSE	6	2	1.31257
KCNS3	0.00443234	0.973364	FALSE	6	1	-0.638887
HID1	0.00444045	0.973364	FALSE	6	1	-0.12501
TMEM87A	0.00444855	0.973364	FALSE	6	1	-0.472904
MORC1	0.00447286	0.973364	FALSE	6	1	-1.69816
hsa-mir-921	0.00447431	0.973364	FALSE	4	2	0.664861
MYB	0.00448096	0.973364	FALSE	6	1	-1.37763
LEAP2	0.00448408	0.973364	FALSE	6	2	0.00122794
SBNO2	0.00448516	0.973364	FALSE	6	2	-1.13458
TMX2	0.00449717	0.973364	FALSE	6	1	-0.0835525
SLC46A1	0.00450146	0.973364	FALSE	6	2	-0.247546
PSMD10	0.00450527	0.973364	FALSE	6	1	-0.195958
CLCNKB	0.00450907	0.973364	FALSE	6	2	0.123064
PRR22	0.00451342	0.973364	FALSE	6	2	0.68625
hsa-mir-196a-1	0.00451669	0.973364	FALSE	4	2	1.46332
MOSPD3	0.00452105	0.973364	FALSE	6	2	0.609673
GPR158	0.00452323	0.973364	FALSE	6	2	-0.650844
HTR2B	0.0045265	0.973364	FALSE	6	2	0.758359
LSMD1	0.00452958	0.973364	FALSE	6	1	-0.0795837
FAM169B	0.00453768	0.973364	FALSE	6	1	-0.0463299
MAPKAPK3	0.00454724	0.973364	FALSE	6	2	1.1429
TMEM182	0.00455389	0.973364	FALSE	6	1	-0.0617429
DNASE2	0.00455598	0.973364	FALSE	6	2	0.544678
EIF4ENIF1	0.00456146	0.973364	FALSE	6	2	-0.756849
DUS2L	0.00456199	0.973364	FALSE	6	1	0
SPATA9	0.00456803	0.973364	FALSE	6	2	0.120063
SMARCC1	0.0045701	0.973364	FALSE	6	1	-0.962439
H1FNT	0.00457241	0.973364	FALSE	6	2	-1.64408
COX11	0.0045735	0.973364	FALSE	6	2	-1.04043
OR1A1	0.0045782	0.973364	FALSE	6	1	-1.76771
ARHGAP36	0.00458447	0.973364	FALSE	6	2	-0.616027
TMIE	0.00458776	0.973364	FALSE	6	2	-0.949075
ZBTB42	0.0045944	0.973364	FALSE	6	1	-1.85462
FRMD5	0.00459765	0.973364	FALSE	6	2	-0.312227
RAB2A	0.00460424	0.973364	FALSE	6	2	-0.0105511
KRT83	0.00461855	0.973364	FALSE	6	2	0
HSPH1	0.00461965	0.973364	FALSE	6	2	0.902672
USP34	0.00462626	0.973364	FALSE	6	2	-0.840894
MBD6	0.00462955	0.973364	FALSE	6	2	0.813578
AADAC	0.0046395	0.973364	FALSE	6	2	0.296732
ZNF174	0.00464171	0.973364	FALSE	6	2	-0.0241431
RALA	0.00464302	0.973364	FALSE	6	1	-1.42873
BBS5	0.00464723	0.973364	FALSE	6	2	-2.34204
C14orf177	0.00465113	0.973364	FALSE	6	1	-0.321058
HEPHL1	0.00465275	0.973364	FALSE	6	2	0.396533
GEMIN4	0.00465923	0.973364	FALSE	6	1	-2.38743
hsa-mir-3974	0.0046605	0.973364	FALSE	4	2	0.99745
NKX2-8	0.00466603	0.973364	FALSE	6	2	-0.457134
STAP2	0.00466733	0.973364	FALSE	6	1	-1.11866
CCNE2	0.00466824	0.973364	FALSE	6	2	-0.21404
RERG	0.00467489	0.973364	FALSE	6	2	0.123839
SH2D5	0.004676	0.973364	FALSE	6	2	-0.141028
TXNIP	0.00468265	0.976831	FALSE	6	2	0.0153019
KLHDC8B	0.00468354	0.976831	FALSE	6	1	-0.352403
CHRDL1	0.00468376	0.976831	FALSE	6	2	-0.502702
AGO3	0.00468487	0.976831	FALSE	6	2	-0.247014
ECHDC1	0.00468598	0.976831	FALSE	6	2	-0.171496
PPAP2A	0.0046893	0.976831	FALSE	6	2	0.585869
DGCR14	0.00469164	0.976831	FALSE	6	1	-0.381653
CYB5R2	0.00469974	0.976831	FALSE	6	1	-0.292902
NANP	0.00470041	0.976831	FALSE	6	2	-1.55024
SPATS2	0.00470152	0.976831	FALSE	6	2	-0.544707
hsa-mir-635	0.00470785	0.976831	FALSE	4	1	-1.63712
C10orf120	0.00471041	0.976831	FALSE	6	2	-0.821889
VDR	0.00471595	0.976831	FALSE	6	1	-2.03641
KCNC3	0.00472823	0.976831	FALSE	6	2	1.25751
TUBB6	0.00473046	0.976831	FALSE	6	2	-0.53108
ZNF670	0.0047338	0.976831	FALSE	6	2	-0.459768
hsa-mir-1251	0.00473492	0.976831	FALSE	4	2	0.607877
MYOM3	0.00476172	0.983365	FALSE	6	2	-0.351342
C7orf61	0.00476457	0.983365	FALSE	6	1	-0.47567
ZFP90	0.00476507	0.983365	FALSE	6	2	0.417123
TCFL5	0.00477179	0.983365	FALSE	6	2	-0.193261
GPR143	0.00477627	0.983365	FALSE	6	2	-0.300816
JKAMP	0.00477851	0.983365	FALSE	6	2	0.494835
PYCR1	0.00478077	0.983365	FALSE	6	1	-2.43041
SCFD1	0.00478411	0.983365	FALSE	6	2	0.554058
PTGIS	0.00478635	0.983365	FALSE	6	2	-1.21001
ST3GAL5	0.00479084	0.983365	FALSE	6	2	-0.472727
TM2D3	0.00479532	0.983365	FALSE	6	2	-2.27772
MAGEB4	0.00479698	0.983365	FALSE	6	1	-1.2471
C11orf74	0.00480508	0.988647	FALSE	6	1	-1.2488
IARS	0.00480768	0.988647	FALSE	6	2	0.16252
ANKRD24	0.00481105	0.988647	FALSE	6	2	-1.27408
HPR	0.00481217	0.988647	FALSE	6	2	-1.54827
POPDC3	0.00481555	0.988647	FALSE	6	2	0.502521
FAM208A	0.00481667	0.988647	FALSE	6	2	0.336089
N4BP2L2	0.00482129	0.988647	FALSE	6	1	-0.468463
HEMGN	0.00482455	0.988647	FALSE	6	2	-0.447723
TRIB2	0.0048268	0.988647	FALSE	6	2	-2.36935
LAPTM4A	0.00482939	0.988647	FALSE	6	1	-0.99258
ABAT	0.00483749	0.988647	FALSE	6	1	-1.42269
CDH17	0.00483919	0.988647	FALSE	6	2	-0.29261
PTGER4	0.00483973	0.988647	FALSE	6	2	-0.636095
UTP14C	0.0048456	0.988647	FALSE	6	1	-0.137711
SPNS2	0.00484596	0.988647	FALSE	6	2	-0.184015
ZNF350	0.00484934	0.988647	FALSE	6	2	0.307568
PRMT2	0.00485725	0.988647	FALSE	6	2	-3.4386
CYB561D2	0.0048618	0.988647	FALSE	6	1	-1.33713
CIITA	0.00486742	0.988647	FALSE	6	2	0.727568
ITGB6	0.00486968	0.988647	FALSE	6	2	-1.96391
CTRC	0.00487194	0.988647	FALSE	6	2	-0.460656
GNA11	0.00487801	0.988647	FALSE	6	1	0.449207
DPYS	0.00489006	0.988647	FALSE	6	2	-1.07937
hsa-mir-4779	0.00489346	0.988647	FALSE	4	2	1.17246
ADSSL1	0.0049014	0.988647	FALSE	6	2	-1.41804
NAT14	0.00490366	0.988647	FALSE	6	2	0.0557731
SMAD4	0.0049048	0.988647	FALSE	6	2	-1.44672
RASAL2	0.00491161	0.988647	FALSE	6	2	-0.783731
EME1	0.00491616	0.988647	FALSE	6	2	0.806962
hsa-mir-4792	0.00491843	0.988647	FALSE	4	2	0.989635
PAH	0.00491852	0.988647	FALSE	6	1	-2.29948
GPM6B	0.00492411	0.988647	FALSE	6	2	0.599891
CYP2C19	0.00492663	0.988647	FALSE	6	1	-0.484478
C16orf97	0.00493473	0.988647	FALSE	6	1	-0.884052
FGD5	0.00493549	0.988647	FALSE	6	2	0.574603
C15orf43	0.00493891	0.988647	FALSE	6	2	0.56754
MFAP1	0.00494283	0.994897	FALSE	6	1	-1.61909
DDB2	0.00494802	0.994897	FALSE	6	2	-2.62695
SCRN1	0.00495715	0.994897	FALSE	6	2	-0.490076
RSL24D1	0.00496285	0.994897	FALSE	6	2	-0.613061
hsa-mir-6847	0.00496714	0.994897	FALSE	4	1	-0.74262
NQO1	0.00497428	0.994897	FALSE	6	2	-5.1888
hsa-mir-1298	0.00497525	0.994897	FALSE	4	1	-0.999564
RNF103	0.00497656	0.994897	FALSE	6	2	-0.488352
RAET1G	0.00498114	0.994897	FALSE	6	2	-0.286631
ADIG	0.00498335	0.994897	FALSE	6	1	-0.996879
PPP3CC	0.00499373	0.994897	FALSE	6	2	-0.469617
IRF1	0.00499716	0.994897	FALSE	6	2	0.697187
KHDC1L	0.00500766	1	FALSE	6	1	-1.0838
FBXO11	0.00500863	1	FALSE	6	2	0.16751
SHC3	0.00501207	1	FALSE	6	2	1.11648
GNRH1	0.00501436	1	FALSE	6	2	-0.127309
NEDD4	0.00501576	1	FALSE	6	1	-0.0190962
hsa-mir-4783	0.0050224	1	FALSE	4	2	0.704123
RAB11B	0.00502386	1	FALSE	6	1	0.462917
ATG10	0.00502814	1	FALSE	6	2	0.590746
CRY1	0.00503372	1	FALSE	6	2	-0.307288
LCE1C	0.00504007	1	FALSE	6	1	-1.09559
SLC22A7	0.00504655	1	FALSE	6	2	-0.389557
OR2H2	0.0050523	1	FALSE	6	2	0.164888
LOC100506688	0.00505628	1	FALSE	6	1	-1.56652
FAM90A1	0.00505691	1	FALSE	6	2	0.213127
OR8D4	0.00506152	1	FALSE	6	2	0.0380018
TMEM42	0.00506498	1	FALSE	6	2	0.737507
DAAM1	0.00507191	1	FALSE	6	2	-0.674668
C19orf25	0.00507248	1	FALSE	6	1	-3.22284
TNK2	0.00507421	1	FALSE	6	2	0.42006
PTPN6	0.00507883	1	FALSE	6	2	0.394434
RGSL1	0.00508345	1	FALSE	6	2	-1.48159
FUT9	0.00508577	1	FALSE	6	2	-0.523806
TARBP2	0.00508692	1	FALSE	6	2	-0.0145914
ZKSCAN8	0.00508808	1	FALSE	6	2	-1.48909
BTBD17	0.00508869	1	FALSE	6	1	-1.54273
C12orf77	0.00508923	1	FALSE	6	2	0.545953
ABHD2	0.00509039	1	FALSE	6	2	0.73796
NANOS1	0.00509679	1	FALSE	6	1	-0.883338
RNF39	0.00509964	1	FALSE	6	2	0.736254
ZNF208	0.00510489	1	FALSE	6	1	0.204155
SEC31A	0.00511354	1	FALSE	6	2	0.315922
TCP11L2	0.00511586	1	FALSE	6	2	-1.43158
SOHLH1	0.0051292	1	FALSE	6	1	0.0861614
ISL2	0.00513731	1	FALSE	6	1	-0.883768
DCD	0.00515418	1	FALSE	6	2	-1.08513
FMOD	0.00516	1	FALSE	6	2	-0.943432
IQCA1	0.00516161	1	FALSE	6	1	-0.105144
AGAP3	0.00517281	1	FALSE	6	2	-0.311524
PCCA	0.00517748	1	FALSE	6	2	0.0932228
FAM65A	0.00517782	1	FALSE	6	1	0.571019
TRAF3	0.00517864	1	FALSE	6	2	0.0538136
XDH	0.00518214	1	FALSE	6	2	-0.348107
CBL	0.00518592	1	FALSE	6	1	-1.56944
PAX6	0.00518681	1	FALSE	6	2	0.596273
PPP2R5C	0.00519265	1	FALSE	6	2	0.309416
APRT	0.00519403	1	FALSE	6	1	-1.38337
TUBA3D	0.00519498	1	FALSE	6	2	-0.0366828
PNN	0.00520199	1	FALSE	6	2	-1.00163
ZNF841	0.00521023	1	FALSE	6	1	-0.74337
TRIM16	0.0052172	1	FALSE	6	2	-0.768377
TARSL2	0.00521834	1	FALSE	6	1	-2.4352
PMPCA	0.00522071	1	FALSE	6	2	-0.344334
GAST	0.00522644	1	FALSE	6	1	-0.762956
MAP3K4	0.00523243	1	FALSE	6	2	-0.666616
NOTCH3	0.00523454	1	FALSE	6	1	-1.50031
SRSF6	0.00524264	1	FALSE	6	1	0.255687
HNMT	0.00525003	1	FALSE	6	2	-0.020051
KRT77	0.00525885	1	FALSE	6	1	-2.92251
ARHGAP9	0.00526295	1	FALSE	6	2	-0.24953
SAR1A	0.00526883	1	FALSE	6	2	-1.30138
KLK12	0.00527236	1	FALSE	6	2	-0.698705
EPHB4	0.00527825	1	FALSE	6	2	1.0134
BRCC3	0.0052806	1	FALSE	6	2	1.24627
CRISPLD1	0.00528296	1	FALSE	6	2	0.34743
OSBPL11	0.00528316	1	FALSE	6	1	0.578149
AGPAT9	0.00529003	1	FALSE	6	2	0.656329
FBXO43	0.00529356	1	FALSE	6	2	-1.88418
PIK3CG	0.00530182	1	FALSE	6	2	-1.5851
SNRPN	0.00530747	1	FALSE	6	1	0.989284
SUN5	0.0053089	1	FALSE	6	2	1.36092
RHNO1	0.00531481	1	FALSE	6	2	-0.846408
SUMO1	0.00531557	1	FALSE	6	1	-1.62685
MATN2	0.00531717	1	FALSE	6	2	0.793653
SRD5A3	0.00532367	1	FALSE	6	1	-1.05255
AGR3	0.00532427	1	FALSE	6	2	0.0510684
CRYGD	0.00532545	1	FALSE	6	2	-0.800881
hsa-mir-10b	0.00533178	1	FALSE	4	1	-0.142895
ZNF410	0.00533491	1	FALSE	6	2	-2.04628
DPF2	0.00534676	1	FALSE	6	2	0.0670157
BPIFB4	0.00534798	1	FALSE	6	1	-1.07075
SMN2	0.00535506	1	FALSE	6	2	0
C16orf3	0.00535609	1	FALSE	6	1	-0.624055
WNT6	0.00536217	1	FALSE	6	2	0.147833
hsa-mir-6086	0.00536419	1	FALSE	3	1	0.183714
RRAGC	0.0053693	1	FALSE	6	2	0.078256
ASB11	0.00537048	1	FALSE	6	2	-0.65959
FCRL6	0.00537167	1	FALSE	6	2	0.618481
RETNLB	0.0053788	1	FALSE	6	2	-0.280241
CCDC155	0.0053804	1	FALSE	6	1	-0.747084
TMEM150B	0.0053966	1	FALSE	6	1	-1.08162
NEFL	0.00540022	1	FALSE	6	2	0.182064
SPOCK3	0.00540855	1	FALSE	6	2	-0.314135
CORT	0.00541213	1	FALSE	6	2	-0.898631
ITLN1	0.00541452	1	FALSE	6	2	-0.539657
PAPSS1	0.00541571	1	FALSE	6	2	0.399897
SERPINA7	0.00542091	1	FALSE	6	1	0.158889
INHBB	0.00542165	1	FALSE	6	2	1.24672
LONP2	0.00542167	1	FALSE	6	2	0.00213355
SBNO1	0.00542406	1	FALSE	6	2	0.42473
ZNF121	0.00542764	1	FALSE	6	2	-0.770309
AWAT2	0.00542901	1	FALSE	6	1	-1.236
C1orf229	0.00543481	1	FALSE	6	2	0.101258
SERPINC1	0.005436	1	FALSE	6	2	-0.502261
CENPQ	0.00543712	1	FALSE	6	1	-0.747287
UBA52	0.00545332	1	FALSE	6	1	0.23415
FAM57B	0.00545394	1	FALSE	6	2	-1.31069
SPIRE2	0.00546143	1	FALSE	6	1	-2.14395
ZNF354A	0.00546711	1	FALSE	6	2	0.448807
STRN	0.00546953	1	FALSE	6	1	-1.78338
TARS2	0.00547763	1	FALSE	6	1	-1.43686
HS3ST6	0.0054791	1	FALSE	6	2	-3.3271
XKR3	0.0054827	1	FALSE	6	2	0.911644
MEX3D	0.00549384	1	FALSE	6	1	-0.348892
NARR	0.00550194	1	FALSE	6	1	0
ANKRD53	0.00550312	1	FALSE	6	2	-0.917193
hsa-mir-891a	0.00551004	1	FALSE	4	1	1.08444
ZNF175	0.00551815	1	FALSE	6	1	-1.64182
SH2D7	0.00552117	1	FALSE	6	2	-1.97395
ARIH1	0.00552625	1	FALSE	6	1	-0.587998
BEST2	0.00553435	1	FALSE	6	1	0.632292
TM6SF1	0.00554166	1	FALSE	6	2	0.706341
C19orf59	0.00554407	1	FALSE	6	2	-1.87221
CACNB4	0.00555056	1	FALSE	6	1	0.0346041
ABCF2	0.00555373	1	FALSE	6	2	-0.459259
KLHL21	0.00555494	1	FALSE	6	2	-0.403512
PTPN13	0.00556098	1	FALSE	6	2	-0.879019
ANTXR2	0.00556219	1	FALSE	6	2	-1.78996
ESYT3	0.00556339	1	FALSE	6	2	-0.592598
hsa-mir-320c-2	0.00556676	1	FALSE	4	1	1.09506
VPS13B	0.00557065	1	FALSE	6	2	1.01573
NDRG2	0.00557186	1	FALSE	6	2	-0.617581
NUCB1	0.00557428	1	FALSE	6	2	0.27356
TVP23A	0.00557487	1	FALSE	6	1	-0.223306
FAM161B	0.00559107	1	FALSE	6	1	-0.851571
RNASE12	0.00559244	1	FALSE	6	2	-1.36094
NR2C2AP	0.00559918	1	FALSE	6	1	0.493553
TMEM45B	0.00559972	1	FALSE	6	2	0.988848
MTRNR2L6	0.00560578	1	FALSE	6	2	-1.00807
TRPM4	0.00560728	1	FALSE	6	1	-0.787116
MSRA	0.00561306	1	FALSE	6	2	0.668675
OR5B12	0.00561538	1	FALSE	6	1	0.261908
PLS3	0.00561671	1	FALSE	6	2	-0.430979
ERI3	0.00562349	1	FALSE	6	1	-1.24435
SIN3A	0.00563159	1	FALSE	6	1	-0.273507
LNP1	0.00563737	1	FALSE	6	2	-1.28284
RPUSD1	0.00563969	1	FALSE	6	1	-0.485598
HBM	0.00564468	1	FALSE	6	2	-0.235731
SLITRK2	0.0056479	1	FALSE	6	2	0.799506
NOX1	0.00565564	1	FALSE	6	2	-0.789048
RPL37A	0.0056559	1	FALSE	6	1	-0.348448
RANBP9	0.005664	1	FALSE	6	1	0.184877
RAPGEF2	0.00567028	1	FALSE	6	2	-0.140777
IFI30	0.0056721	1	FALSE	6	1	-0.872481
FSTL3	0.00568615	1	FALSE	6	2	-0.838318
CTSL	0.00568831	1	FALSE	6	1	0
RIC8A	0.00568982	1	FALSE	6	2	-0.648459
ZBTB24	0.00569638	1	FALSE	6	2	0.422159
OSGIN2	0.00569641	1	FALSE	6	1	0.481193
ZNF770	0.00570205	1	FALSE	6	2	0.935869
SLC26A11	0.00570452	1	FALSE	6	1	-1.01283
ZFAND2A	0.00571429	1	FALSE	6	2	0.100317
RPL7	0.00572072	1	FALSE	6	1	0.0288952
CPNE6	0.005729	1	FALSE	6	2	-0.555802
OPHN1	0.00573146	1	FALSE	6	2	0.582703
CLDN7	0.00573636	1	FALSE	6	2	0.0915039
TM4SF19	0.00573882	1	FALSE	6	2	-0.065025
FAM76B	0.00574128	1	FALSE	6	2	-0.94436
S100B	0.0057425	1	FALSE	6	2	0.864556
DCLRE1C	0.00574503	1	FALSE	6	1	-1.49414
MUM1L1	0.00574742	1	FALSE	6	2	0.706797
STX1B	0.00575313	1	FALSE	6	1	-0.575602
RAMP1	0.00575479	1	FALSE	6	2	0.810102
SH3PXD2B	0.00576102	1	FALSE	6	2	-0.161226
TEAD2	0.00576124	1	FALSE	6	1	-2.1583
ABCD2	0.0057634	1	FALSE	6	2	-0.528394
ZNF333	0.00576709	1	FALSE	6	2	-1.32782
CNEP1R1	0.00577202	1	FALSE	6	2	-0.320063
DYNLT1	0.0057794	1	FALSE	6	2	-0.738278
TRAF3IP1	0.00578555	1	FALSE	6	1	0.298427
RNF185	0.00579173	1	FALSE	6	2	0.343949
GSC	0.00579296	1	FALSE	6	2	0.311826
CISH	0.00579334	1	FALSE	6	2	-0.611762
PCYT2	0.00579365	1	FALSE	6	1	-2.00647
KCNJ9	0.00580175	1	FALSE	6	1	0.79061
CLCN3	0.00580654	1	FALSE	6	2	-0.605379
C9orf91	0.00581766	1	FALSE	6	2	-1.22569
hsa-mir-570	0.00581796	1	FALSE	4	1	-1.03924
TRIM10	0.0058189	1	FALSE	6	2	-1.56204
KLF17	0.00582606	1	FALSE	6	1	-3.56739
PSMD12	0.00583003	1	FALSE	6	2	-0.801833
NDUFA3	0.00583374	1	FALSE	6	2	-0.31821
STK31	0.00583416	1	FALSE	6	1	-0.0323229
COG2	0.00583498	1	FALSE	6	2	0.347895
ZNF654	0.00583622	1	FALSE	6	2	-2.72606
GPRASP2	0.00583745	1	FALSE	6	2	-0.697258
CA8	0.00585847	1	FALSE	6	1	-0.694831
UBD	0.00586658	1	FALSE	6	1	-0.429266
T	0.00586845	1	FALSE	6	2	-0.565048
LBH	0.00588278	1	FALSE	6	1	-1.84672
SCPEP1	0.00588336	1	FALSE	6	2	0.540783
POLD4	0.0058846	1	FALSE	6	2	-0.167946
C19orf71	0.00588584	1	FALSE	6	2	1.13842
hsa-mir-4639	0.00589953	1	FALSE	4	2	1.19355
DENND6B	0.00590709	1	FALSE	6	1	-1.22683
FAM20B	0.00592196	1	FALSE	6	2	-0.292614
AKR1E2	0.0059226	1	FALSE	6	2	-1.20799
TMEM225	0.0059233	1	FALSE	6	1	-0.00280979
NME2	0.00592694	1	FALSE	6	2	0
SH3BP1	0.0059314	1	FALSE	6	1	-0.907661
LOC100130357	0.00593443	1	FALSE	6	2	-0.473662
SOWAHA	0.0059395	1	FALSE	6	1	-1.39746
SPARC	0.00594068	1	FALSE	6	2	0.464875
hsa-mir-708	0.00595317	1	FALSE	4	2	0.175862
HDDC3	0.00595568	1	FALSE	6	2	-0.901617
KLHL12	0.00595693	1	FALSE	6	2	1.18904
TBCD	0.00596819	1	FALSE	6	2	0.16935
PCGF3	0.00596944	1	FALSE	6	2	0.337625
LPAR6	0.00597191	1	FALSE	6	1	-0.374213
CLN5	0.00598573	1	FALSE	6	2	-0.304478
SCN2A	0.00598812	1	FALSE	6	1	-1.36466
EVI5L	0.00598824	1	FALSE	6	2	-1.38582
KMT2A	0.00599075	1	FALSE	6	2	0
UBAP1L	0.00599576	1	FALSE	6	2	-1.45871
GCKR	0.00599622	1	FALSE	6	1	-1.62942
TM4SF5	0.00599827	1	FALSE	6	2	-1.30524
SEC22A	0.00600078	1	FALSE	6	2	0.708434
MRO	0.0060033	1	FALSE	6	2	0.432558
FBRSL1	0.00601243	1	FALSE	6	1	0.0508929
MOK	0.00601586	1	FALSE	6	2	-0.607772
PDZRN3	0.00602053	1	FALSE	6	1	-1.89983
NLRX1	0.0060234	1	FALSE	6	2	1.13752
PAPD7	0.00602466	1	FALSE	6	2	-1.00791
SLC6A7	0.00602864	1	FALSE	6	1	-0.992254
CDKN1B	0.00603571	1	FALSE	6	2	-0.45626
FOXH1	0.0060448	1	FALSE	6	2	-1.01435
SLCO1A2	0.00604484	1	FALSE	6	1	0.224325
FBP2	0.00604732	1	FALSE	6	2	1.10704
CHD6	0.00604858	1	FALSE	6	2	-0.55575
PLXNA4	0.00605295	1	FALSE	6	1	-0.661695
TECTB	0.00605741	1	FALSE	6	2	0.281823
HIST1H3H	0.00605867	1	FALSE	6	2	0.489162
VIT	0.00606105	1	FALSE	6	1	-0.846546
USP53	0.00606246	1	FALSE	6	2	0.352774
PPP3CA	0.00606498	1	FALSE	6	2	-1.85034
hsa-mir-99b	0.00607256	1	FALSE	4	2	0.716703
SLC6A17	0.00607725	1	FALSE	6	1	-1.64853
HPDL	0.00608014	1	FALSE	6	2	-0.157442
TRO	0.00608393	1	FALSE	6	2	-0.107178
ARID3A	0.00608418	1	FALSE	6	2	0.683449
HMOX2	0.00608536	1	FALSE	6	1	-0.97495
STAG1	0.00609025	1	FALSE	6	2	-0.24353
ZNF268	0.00609346	1	FALSE	6	1	-0.651097
HSD17B3	0.00609404	1	FALSE	6	2	0.108883
PITPNM2	0.0060991	1	FALSE	6	2	0.810162
ATP2B3	0.00610037	1	FALSE	6	2	-0.864624
ERMARD	0.00610164	1	FALSE	6	2	0.990666
hsa-mir-4299	0.00610797	1	FALSE	4	2	-0.437091
C1orf50	0.00611777	1	FALSE	6	1	-1.45703
MMP26	0.00612444	1	FALSE	6	2	-0.408183
DAZL	0.00612587	1	FALSE	6	1	0.0722856
SRSF4	0.00613398	1	FALSE	6	1	-1.36127
FUT6	0.00614094	1	FALSE	6	2	-0.546016
ENAH	0.00615018	1	FALSE	6	1	-0.389294
ARHGEF28	0.00615238	1	FALSE	6	2	0.529071
NLRC4	0.00615828	1	FALSE	6	1	-1.02091
ANKRD13C	0.00615873	1	FALSE	6	2	0.113156
CELA3A	0.00616255	1	FALSE	6	2	-0.70363
OR5D14	0.0061651	1	FALSE	6	2	0.473046
GNL3L	0.00616639	1	FALSE	6	1	-2.04705
ITPR3	0.00617449	1	FALSE	6	1	-1.31203
SOS1	0.00617528	1	FALSE	6	2	0.264074
SIT1	0.0061893	1	FALSE	6	2	0.922862
MASP1	0.0061907	1	FALSE	6	1	0.102425
SOX10	0.00621501	1	FALSE	6	1	-2.17091
hsa-mir-320a	0.00622311	1	FALSE	4	1	-0.591555
ZIC1	0.00625449	1	FALSE	6	2	-0.536163
UBE2J1	0.00625705	1	FALSE	6	2	-0.516925
AGPAT1	0.0062609	1	FALSE	6	2	0.420407
ZNF721	0.00626362	1	FALSE	6	1	-0.765599
TTC16	0.00628793	1	FALSE	6	1	-1.40871
FAM184A	0.00628914	1	FALSE	6	2	-0.598701
ZNF700	0.00629171	1	FALSE	6	2	-0.31588
hsa-mir-4322	0.006293	1	FALSE	4	2	1.03685
TMEM201	0.00629557	1	FALSE	6	2	-0.028184
CRCT1	0.00630071	1	FALSE	6	2	1.01954
CLDN8	0.00630414	1	FALSE	6	1	-0.0723176
hsa-mir-3944	0.00630586	1	FALSE	4	2	1.4134
SHC4	0.00631745	1	FALSE	6	2	0.913141
PHLPP2	0.00631874	1	FALSE	6	2	-0.488834
DIRAS1	0.00632131	1	FALSE	6	2	0.384143
ENOX1	0.00632518	1	FALSE	6	2	0.77755
hsa-mir-27a	0.00632845	1	FALSE	4	1	-0.519824
MUC20	0.00633163	1	FALSE	6	2	0
ZNF565	0.00633655	1	FALSE	6	1	-1.71262
MZB1	0.00634066	1	FALSE	6	2	-0.0339162
ATOX1	0.00635276	1	FALSE	6	1	-1.57367
DHRS7	0.00635357	1	FALSE	6	2	-0.278103
PSG3	0.00635615	1	FALSE	6	2	0.539016
MYOZ3	0.00636003	1	FALSE	6	2	-0.638379
CHST10	0.00636132	1	FALSE	6	2	0.393823
TBPL2	0.00636391	1	FALSE	6	2	-0.994782
ANKRD18B	0.0063652	1	FALSE	6	2	-1.05973
SLC7A14	0.00636908	1	FALSE	6	2	-0.691995
MYEOV	0.00638331	1	FALSE	6	2	-0.632662
ADAMTS10	0.00638517	1	FALSE	6	1	-2.33967
LONRF3	0.00639327	1	FALSE	6	1	-1.9158
GGCX	0.00639497	1	FALSE	6	2	-1.26537
ZNF385B	0.00640016	1	FALSE	6	2	-1.02882
AADAT	0.00640137	1	FALSE	6	1	-1.05801
CKMT2	0.00640145	1	FALSE	6	2	-1.53097
ECE1	0.00640794	1	FALSE	6	2	-0.235881
ING2	0.00640948	1	FALSE	6	1	-1.23433
RASA4	0.00641572	1	FALSE	6	2	0
AWAT1	0.00643391	1	FALSE	6	2	-0.0410577
WDR47	0.00643959	1	FALSE	6	2	-0.0955145
SYCE3	0.00644189	1	FALSE	6	1	-1.34583
SLC25A39	0.00644431	1	FALSE	6	2	-0.250959
CHCHD7	0.00644561	1	FALSE	6	2	-1.58399
LRRC10	0.00645603	1	FALSE	6	2	-0.192923
CEACAM3	0.0064581	1	FALSE	6	1	-0.730791
GRPR	0.00646514	1	FALSE	6	2	0.704535
ALG8	0.00646645	1	FALSE	6	2	-0.422614
hsa-mir-6087	0.0064743	1	FALSE	4	1	-0.197078
TAB3	0.0064821	1	FALSE	6	2	-0.155958
MIPOL1	0.0064824	1	FALSE	6	1	-0.755919
STXBP3	0.00649051	1	FALSE	6	1	-0.419651
PTER	0.0065056	1	FALSE	6	2	-0.516534
PRDM16	0.00650691	1	FALSE	6	2	0.284745
ALDH7A1	0.00652292	1	FALSE	6	1	-1.46316
GTF2H3	0.00652915	1	FALSE	6	2	-1.60491
ZNF200	0.00653102	1	FALSE	6	1	0.189556
BRI3BP	0.00653439	1	FALSE	6	2	0.43185
ZNF395	0.00653651	1	FALSE	6	2	0
ST3GAL4	0.00653913	1	FALSE	6	1	-1.09452
AGO1	0.00654356	1	FALSE	6	2	-1.37251
BBC3	0.0065475	1	FALSE	6	2	-0.641595
ARID3C	0.00654881	1	FALSE	6	2	-0.97925
BEGAIN	0.00655274	1	FALSE	6	2	-0.180123
CFHR1	0.00655533	1	FALSE	6	1	-0.518629
SEC61B	0.00656456	1	FALSE	6	2	0.842036
MCTP2	0.0065685	1	FALSE	6	2	-0.94252
CST6	0.00657901	1	FALSE	6	2	-0.826783
C10orf111	0.00657964	1	FALSE	6	1	-2.14645
BTG4	0.00658953	1	FALSE	6	2	-1.42203
CRBN	0.00659479	1	FALSE	6	2	-0.269196
NOTUM	0.00659585	1	FALSE	6	1	-0.662471
CLIC3	0.00660269	1	FALSE	6	2	-0.832142
RAB11FIP1	0.00660395	1	FALSE	6	1	-0.0277968
OBFC1	0.00660664	1	FALSE	6	2	-1.01678
BRD2	0.00661205	1	FALSE	6	1	-1.08346
PALMD	0.00661982	1	FALSE	6	2	-0.270145
C1orf63	0.00662016	1	FALSE	6	1	-1.47817
HDC	0.00662114	1	FALSE	6	2	-0.506269
HIF1A	0.00662246	1	FALSE	6	2	-0.484624
AGPAT2	0.00663037	1	FALSE	6	2	0.0787995
FAM83E	0.00663343	1	FALSE	6	2	0.255134
DEPDC1	0.00663636	1	FALSE	6	1	-0.354216
EFCAB9	0.00665257	1	FALSE	6	1	-0.423867
ANLN	0.00665944	1	FALSE	6	2	-0.287379
CCDC43	0.00666067	1	FALSE	6	1	-0.466409
LRTOMT	0.00666473	1	FALSE	6	2	-0.732038
TMPRSS3	0.00666737	1	FALSE	6	2	0.254532
SAA2	0.00666877	1	FALSE	6	1	0
hsa-mir-8060	0.00668061	1	FALSE	4	2	0.537024
CLEC4E	0.00668498	1	FALSE	6	1	-1.17506
CASP14	0.00668724	1	FALSE	6	2	-0.10698
TNKS	0.00670182	1	FALSE	6	2	1.00651
DUSP9	0.00671244	1	FALSE	6	2	1.04323
TTC24	0.00671377	1	FALSE	6	2	-0.761987
SNRPA1	0.00672549	1	FALSE	6	1	-0.777433
ZNF850	0.00672705	1	FALSE	6	2	-0.636873
NFATC1	0.0067336	1	FALSE	6	1	0
CEBPG	0.0067337	1	FALSE	6	2	-0.192645
GSTM1	0.00673902	1	FALSE	6	2	0.167253
OR52W1	0.00674035	1	FALSE	6	2	0.244956
SEPTIN3	0.0067417	1	FALSE	6	1	0.684004
ZNF548	0.00674701	1	FALSE	6	2	-0.410439
EIF4EBP1	0.00674967	1	FALSE	6	2	-0.515365
ZNF837	0.0067498	1	FALSE	6	1	-0.0937757
ZNF517	0.00676033	1	FALSE	6	2	-0.346065
SSTR3	0.00676432	1	FALSE	6	2	0.472732
ANGEL1	0.00676566	1	FALSE	6	2	0.883939
ZCCHC24	0.00676601	1	FALSE	6	1	-0.715248
SLC43A1	0.00676699	1	FALSE	6	2	-0.0811105
hsa-mir-3619	0.00677411	1	FALSE	4	1	0.236004
FGF19	0.00677499	1	FALSE	6	2	-0.0526706
CXCL14	0.00678222	1	FALSE	6	1	0.0534874
UBE2C	0.00679032	1	FALSE	6	1	-0.389319
LIN28A	0.00679501	1	FALSE	6	2	-1.90848
IL20RA	0.00679842	1	FALSE	6	1	-1.68569
BRMS1	0.00680169	1	FALSE	6	2	0.0456894
[truncated: 19,916 more rows]
