# Supplementary material for: BRD9 is a druggable component of interferon‐stimulated gene expression and antiviral activity
Source: EMBO Rep. 2021 Aug 16;22(10):e52823. doi: 10.15252/embr.202152823 (PMC8490982; doi:10.15252/embr.202152823)
Supplement: Supplementary file 4 — Dataset EV2 [file EMBR-22-e52823-s005.xlsx]

## Sheet: Information
	Dataset EV2: Results from the Transcriptomic Analyses to Identify Gene Expression Profiles Altered by dBRD9-A
	Tab 'DMSO plus IFN'
	Transcriptome analysis of A549 cells treated for 6h with 1.25ul of DMSO/ mL DMEM, before media and compound were refreshed and 100IU/mL IFN-α2 was added (or not). RNA was harvested after 6h.
	Samples were analysed as described in Methods section, pair-wise comparison of DMSO plus IFN samples over DMSO treated samples
	Samples were prepared as three independent replicates
	Blue: downregulated genes
	Red: upregulated genes			Cut-off: p value < 0.001, FC>= 2
	Tab 'dBRD9-A no IFN'
	Transcriptome analysis of A549 cells treated for 6h with 125nM dBRD9-A or equal amounts of DMSO, before media and compound were refreshed and RNA harvested after 6h.
	Samples were analysed as described in Methods section, pair-wise comparison of dBRD9-A samples over DMSO treated samples
	Samples were prepared as three independent replicates
	Blue: downregulated genes
				Cut-off: p value < 0.001, FC>= 2
	Tab 'dBRD9-A plus IFN'
	Transcriptome analysis of A549 cells treated for 6h with 125nM dBRD9-A or equal amounts of DMSO, before media and compound were refreshed and 100IU/mL IFN-α2 was added to each sample. RNA was harvested after 6h.
	Samples were analysed as described in Methods section, pair-wise comparison of dBRD9-A plus IFN samples over DMSO plus IFN treated samples
	Samples were prepared as three independent replicates
	Blue: downregulated genes
				Cut-off: p value < 0.001, FC>= 2
	IDENTIFIER and TRANSCRIPT_ID columns indicate respective Ensembl gene or transcript IDs.
	GENE column indicates official HGNC Symbol for encoded genes.
	Indicated p-values and false discovery rate (FDR) were calculated using edgeR.
	log2 ratio indicates log2 fold change between compared groups as described above.

## Sheet: DMSO plus IFN
IDENTIFIER	TRANSCRIPT_ID	GENE NAMES	DESCRIPTION	P-VALUE	FDR	FC log2ratio
ENSG00000185745	ENST00000371804; ENST00000546318	IFIT1	interferon induced protein with tetratricopeptide repeats 1 [Source:HGNC Symbol;Acc:HGNC:5407]	5.77e-32	3.851e-28	9.57
ENSG00000157601	ENST00000288383; ENST00000398598; ENST00000398600; ENST00000413778; ENST00000417963; ENST00000419044; ENST00000424365; ENST00000427464; ENST00000441677; ENST00000455164; ENST00000467510; ENST00000468506; ENST00000478268; ENST00000484465; ENST00000486275; ENST00000490220; ENST00000491110; ENST00000619682	MX1	MX dynamin like GTPase 1 [Source:HGNC Symbol;Acc:HGNC:7532]	1.697e-32	2.265e-28	9.48
ENSG00000111335	ENST00000342315; ENST00000392583; ENST00000449768; ENST00000548941; ENST00000551603; ENST00000552756; ENST00000620097	OAS2	2'-5'-oligoadenylate synthetase 2 [Source:HGNC Symbol;Acc:HGNC:8087]	1.908e-29	4.374e-26	9.352
ENSG00000132530	ENST00000346752; ENST00000361842; ENST00000571135; ENST00000571217; ENST00000571673; ENST00000572107; ENST00000572495; ENST00000572546; ENST00000573518; ENST00000573760; ENST00000574394; ENST00000574907; ENST00000574962; ENST00000575147; ENST00000575267; ENST00000575369; ENST00000576341; ENST00000576459; ENST00000576724	XAF1	XIAP associated factor 1 [Source:HGNC Symbol;Acc:HGNC:30932]	6.383e-28	7.747e-25	8.716
ENSG00000134326	ENST00000256722; ENST00000404168; ENST00000458098; ENST00000465619; ENST00000470479; ENST00000478738; ENST00000491738	CMPK2	cytidine/uridine monophosphate kinase 2 [Source:HGNC Symbol;Acc:HGNC:27015]	1.966e-29	4.374e-26	7.926
ENSG00000135114	ENST00000257570; ENST00000339275; ENST00000543677; ENST00000620239	OASL	2'-5'-oligoadenylate synthetase like [Source:HGNC Symbol;Acc:HGNC:8090]	2.63e-29	5.015e-26	7.816
ENSG00000119917	ENST00000371811; ENST00000371818	IFIT3	interferon induced protein with tetratricopeptide repeats 3 [Source:HGNC Symbol;Acc:HGNC:5411]	1.635e-31	7.276e-28	7.792
ENSG00000119922	ENST00000371826; ENST00000611722; ENST00000638108	IFIT2	interferon induced protein with tetratricopeptide repeats 2 [Source:HGNC Symbol;Acc:HGNC:5409]	1.219e-30	4.067e-27	7.711
ENSG00000126709	ENST00000339145; ENST00000361157; ENST00000362020	IFI6	interferon alpha inducible protein 6 [Source:HGNC Symbol;Acc:HGNC:4054]	7.688e-28	7.895e-25	6.563
ENSG00000183486	ENST00000330714; ENST00000398632; ENST00000416447; ENST00000418103; ENST00000435611; ENST00000436410; ENST00000474368; ENST00000481838; ENST00000482953; ENST00000493753; ENST00000494252; ENST00000495892; ENST00000496774	MX2	MX dynamin like GTPase 2 [Source:HGNC Symbol;Acc:HGNC:7533]	7.497e-26	3.849e-23	6.548
ENSG00000187608	ENST00000379389; ENST00000624652; ENST00000624697	ISG15	ISG15 ubiquitin-like modifier [Source:HGNC Symbol;Acc:HGNC:4053]	4.437e-24	1.445e-21	6.524
ENSG00000132274	ENST00000379965; ENST00000414641; ENST00000414897; ENST00000425490; ENST00000429063; ENST00000444844; ENST00000450670; ENST00000454828; ENST00000460454; ENST00000480395; ENST00000493494	TRIM22	tripartite motif containing 22 [Source:HGNC Symbol;Acc:HGNC:16379]	5.104e-26	2.725e-23	6.404
ENSG00000115267	ENST00000263642; ENST00000421365; ENST00000464129	IFIH1	interferon induced with helicase C domain 1 [Source:HGNC Symbol;Acc:HGNC:18873]	5.556e-29	9.272e-26	6.312
ENSG00000168062	ENST00000301887; ENST00000435842; ENST00000527454; ENST00000527716; ENST00000534177	BATF2	basic leucine zipper ATF-like transcription factor 2 [Source:HGNC Symbol;Acc:HGNC:25163]	9.664e-27	6.79e-24	6.018
ENSG00000117228	ENST00000370473; ENST00000459831; ENST00000468959; ENST00000469194; ENST00000479889; ENST00000484970; ENST00000493139; ENST00000495131	GBP1	guanylate binding protein 1 [Source:HGNC Symbol;Acc:HGNC:4182]	1.335e-25	6.603e-23	5.997
ENSG00000177409	ENST00000318238; ENST00000411955; ENST00000414791; ENST00000437805; ENST00000439952; ENST00000446033; ENST00000446959; ENST00000477816; ENST00000610760	SAMD9L	sterile alpha motif domain containing 9 like [Source:HGNC Symbol;Acc:HGNC:1349]	1.127e-26	7.165e-24	5.964
ENSG00000165949	ENST00000555081; ENST00000555819; ENST00000557700; ENST00000611954; ENST00000612499; ENST00000612813; ENST00000614204; ENST00000614288; ENST00000614648; ENST00000616764; ENST00000618200; ENST00000618863; ENST00000620066; ENST00000620396; ENST00000621160	IFI27	interferon alpha inducible protein 27 [Source:HGNC Symbol;Acc:HGNC:5397]	1.542e-23	4.287e-21	5.933
ENSG00000137965	ENST00000370747; ENST00000438486; ENST00000446486; ENST00000467790; ENST00000470323; ENST00000472152; ENST00000476911; ENST00000485662; ENST00000495254	IFI44	interferon induced protein 44 [Source:HGNC Symbol;Acc:HGNC:16938]	4.26e-24	1.422e-21	5.928
ENSG00000185507	ENST00000330243; ENST00000348655; ENST00000397566; ENST00000397570; ENST00000397574; ENST00000469048; ENST00000525445; ENST00000525750; ENST00000527160; ENST00000528413; ENST00000531912; ENST00000532096; ENST00000532326; ENST00000532788; ENST00000533182; ENST00000533190	IRF7	interferon regulatory factor 7 [Source:HGNC Symbol;Acc:HGNC:6122]	9.674e-24	2.935e-21	5.921
ENSG00000134321	ENST00000382040; ENST00000442639; ENST00000474872; ENST00000477834; ENST00000489749	RSAD2	radical S-adenosyl methionine domain containing 2 [Source:HGNC Symbol;Acc:HGNC:30908]	5.279e-24	1.678e-21	5.918
ENSG00000178685	ENST00000313028; ENST00000313059; ENST00000524918; ENST00000525486; ENST00000525773; ENST00000525879; ENST00000526007; ENST00000526985; ENST00000527262; ENST00000528136; ENST00000528580; ENST00000528625; ENST00000528914; ENST00000528963; ENST00000529311; ENST00000529842; ENST00000530478; ENST00000531537; ENST00000531707; ENST00000532311; ENST00000532660; ENST00000533665; ENST00000534737	PARP10	poly(ADP-ribose) polymerase family member 10 [Source:HGNC Symbol;Acc:HGNC:25895]	5.994e-23	1.38e-20	5.873
ENSG00000185885	ENST00000328221; ENST00000408968; ENST00000525554; ENST00000528780	IFITM1	interferon induced transmembrane protein 1 [Source:HGNC Symbol;Acc:HGNC:5412]	4.476e-22	8.919e-20	5.558
ENSG00000107201	ENST00000379868; ENST00000379883	DDX58	DExD/H-box helicase 58 [Source:HGNC Symbol;Acc:HGNC:19102]	6.896e-29	1.023e-25	5.489
ENSG00000205413	ENST00000379958; ENST00000446617; ENST00000620985	SAMD9	sterile alpha motif domain containing 9 [Source:HGNC Symbol;Acc:HGNC:1348]	1.21e-27	1.077e-24	5.489
ENSG00000100342	ENST00000319136; ENST00000397278; ENST00000397279; ENST00000422471; ENST00000422706; ENST00000426053; ENST00000427990; ENST00000431184; ENST00000433768; ENST00000438034; ENST00000439680; ENST00000475519	APOL1	apolipoprotein L1 [Source:HGNC Symbol;Acc:HGNC:618]	2.462e-27	1.826e-24	5.435
ENSG00000121858	ENST00000241261; ENST00000420541; ENST00000430881; ENST00000466777; ENST00000472804; ENST00000494851	TNFSF10	TNF superfamily member 10 [Source:HGNC Symbol;Acc:HGNC:11925]	2.938e-21	5.094e-19	5.392
ENSG00000162654	ENST00000355754; ENST00000471938; ENST00000481397	GBP4	guanylate binding protein 4 [Source:HGNC Symbol;Acc:HGNC:20480]	3.484e-21	5.963e-19	5.301
ENSG00000182179	ENST00000333486; ENST00000460516; ENST00000460703; ENST00000473992; ENST00000478688; ENST00000478875; ENST00000483751; ENST00000488536; ENST00000489826; ENST00000494212; ENST00000497908	UBA7	ubiquitin like modifier activating enzyme 7 [Source:HGNC Symbol;Acc:HGNC:12471]	1.3e-24	4.69e-22	5.279
ENSG00000163565	ENST00000295809; ENST00000340979; ENST00000359709; ENST00000368131; ENST00000368132; ENST00000426592; ENST00000447473; ENST00000448393; ENST00000474473; ENST00000483916; ENST00000493884; ENST00000562225; ENST00000566111; ENST00000567661	IFI16	interferon gamma inducible protein 16 [Source:HGNC Symbol;Acc:HGNC:5395]	1.673e-24	5.878e-22	5.205
ENSG00000221963	ENST00000409652	APOL6	apolipoprotein L6 [Source:HGNC Symbol;Acc:HGNC:14870]	9.184e-28	8.757e-25	5.192
ENSG00000137959	ENST00000370751; ENST00000450498; ENST00000452835; ENST00000459784; ENST00000462041; ENST00000474002; ENST00000476521; ENST00000476876; ENST00000486882; ENST00000494910	IFI44L	interferon induced protein 44 like [Source:HGNC Symbol;Acc:HGNC:17817]	7.328e-21	1.179e-18	5.153
ENSG00000131203	ENST00000253513; ENST00000518237; ENST00000518804; ENST00000519154; ENST00000521480; ENST00000521636; ENST00000522495; ENST00000522840; ENST00000523779	IDO1	indoleamine 2,3-dioxygenase 1 [Source:HGNC Symbol;Acc:HGNC:6059]	2.381e-20	3.532e-18	5.12
ENSG00000130303	ENST00000252593; ENST00000527220; ENST00000533098	BST2	bone marrow stromal cell antigen 2 [Source:HGNC Symbol;Acc:HGNC:1119]	2.582e-19	3.38e-17	5.068
ENSG00000168016	ENST00000429976; ENST00000463764; ENST00000463984	TRANK1	tetratricopeptide repeat and ankyrin repeat containing 1 [Source:HGNC Symbol;Acc:HGNC:29011]	7.027e-28	7.817e-25	5.065
ENSG00000078081	ENST00000265598; ENST00000466939; ENST00000470251; ENST00000476015; ENST00000486686	LAMP3	lysosomal associated membrane protein 3 [Source:HGNC Symbol;Acc:HGNC:14582]	9.014e-23	2.04e-20	5.001
ENSG00000089127	ENST00000202917; ENST00000445409; ENST00000452357; ENST00000540589; ENST00000549820; ENST00000550689; ENST00000550883; ENST00000551241; ENST00000552526; ENST00000553152; ENST00000553185	OAS1	2'-5'-oligoadenylate synthetase 1 [Source:HGNC Symbol;Acc:HGNC:8086]	4.315e-28	5.761e-25	4.921
ENSG00000146859	ENST00000275767; ENST00000466307	TMEM140	transmembrane protein 140 [Source:HGNC Symbol;Acc:HGNC:21870]	1.622e-23	4.389e-21	4.908
ENSG00000105559	ENST00000263265; ENST00000355496; ENST00000593696; ENST00000594100; ENST00000594195; ENST00000595867; ENST00000596713; ENST00000596982; ENST00000597129; ENST00000597406; ENST00000601146	PLEKHA4	pleckstrin homology domain containing A4 [Source:HGNC Symbol;Acc:HGNC:14339]	5.821e-22	1.126e-19	4.905
ENSG00000130775	ENST00000328928; ENST00000373921; ENST00000373925; ENST00000373927; ENST00000427466; ENST00000442118; ENST00000456990; ENST00000466068; ENST00000467258; ENST00000482828; ENST00000492877	THEMIS2	thymocyte selection associated family member 2 [Source:HGNC Symbol;Acc:HGNC:16839]	2.631e-23	6.386e-21	4.877
ENSG00000130589	ENST00000370082; ENST00000427522; ENST00000454223; ENST00000467148; ENST00000478861; ENST00000479540	HELZ2	helicase with zinc finger 2 [Source:HGNC Symbol;Acc:HGNC:30021]	1.319e-23	3.829e-21	4.871
ENSG00000128284	ENST00000349314; ENST00000361710; ENST00000397287; ENST00000397289; ENST00000397293; ENST00000422426; ENST00000424878; ENST00000426939; ENST00000432700; ENST00000472303; ENST00000485453; ENST00000487355; ENST00000487423; ENST00000487783; ENST00000525184; ENST00000528740; ENST00000530895; ENST00000531095; ENST00000531195; ENST00000533061; ENST00000534251	APOL3	apolipoprotein L3 [Source:HGNC Symbol;Acc:HGNC:14868]	2.376e-20	3.532e-18	4.803
ENSG00000079385	ENST00000161559; ENST00000344391; ENST00000352591; ENST00000358394; ENST00000377806; ENST00000403136; ENST00000403444; ENST00000403461; ENST00000465051; ENST00000471298; ENST00000485605; ENST00000488639; ENST00000599389; ENST00000600172	CEACAM1	carcinoembryonic antigen related cell adhesion molecule 1 [Source:HGNC Symbol;Acc:HGNC:1814]	2.747e-21	4.825e-19	4.649
ENSG00000140853	ENST00000262510; ENST00000399221; ENST00000436936; ENST00000534927; ENST00000534931; ENST00000535284; ENST00000535658; ENST00000536231; ENST00000537056; ENST00000538059; ENST00000538110; ENST00000538273; ENST00000538453; ENST00000538778; ENST00000538805; ENST00000538930; ENST00000539144; ENST00000539881; ENST00000540182; ENST00000541020; ENST00000543030; ENST00000543049; ENST00000543103; ENST0000…	NLRC5	NLR family CARD domain containing 5 [Source:HGNC Symbol;Acc:HGNC:29933]	3.787e-26	2.107e-23	4.604
ENSG00000164342	ENST00000296795; ENST00000504367; ENST00000508051; ENST00000512264; ENST00000513189	TLR3	toll like receptor 3 [Source:HGNC Symbol;Acc:HGNC:11849]	5.263e-22	1.033e-19	4.577
ENSG00000138496	ENST00000360356; ENST00000462315; ENST00000466126; ENST00000471785; ENST00000477522; ENST00000489652; ENST00000492382	PARP9	poly(ADP-ribose) polymerase family member 9 [Source:HGNC Symbol;Acc:HGNC:24118]	1.48e-27	1.235e-24	4.547
ENSG00000137628	ENST00000393743; ENST00000505393; ENST00000507815; ENST00000511317; ENST00000513997; ENST00000514995	DDX60	DExD/H-box helicase 60 [Source:HGNC Symbol;Acc:HGNC:25942]	1.212e-23	3.594e-21	4.394
ENSG00000142089	ENST00000399808; ENST00000526811; ENST00000531688; ENST00000602735	IFITM3	interferon induced transmembrane protein 3 [Source:HGNC Symbol;Acc:HGNC:5414]	2.013e-23	5.225e-21	4.278
ENSG00000135899	ENST00000258381; ENST00000258382; ENST00000358662; ENST00000392048; ENST00000409815; ENST00000455674; ENST00000462232; ENST00000463022; ENST00000477068; ENST00000480916; ENST00000483067; ENST00000486146; ENST00000489597; ENST00000490880; ENST00000540870	SP110	SP110 nuclear body protein [Source:HGNC Symbol;Acc:HGNC:5401]	2.539e-26	1.474e-23	4.269
ENSG00000173193	ENST00000460683; ENST00000474629; ENST00000474669; ENST00000475640; ENST00000483611; ENST00000494811	PARP14	poly(ADP-ribose) polymerase family member 14 [Source:HGNC Symbol;Acc:HGNC:29232]	2.261e-27	1.775e-24	4.254
ENSG00000243649	ENST00000425368; ENST00000452035; ENST00000460718; ENST00000461483; ENST00000465750; ENST00000467150; ENST00000467360; ENST00000472581; ENST00000475617; ENST00000482312; ENST00000482886; ENST00000483004; ENST00000497841; ENST00000498317	CFB	complement factor B [Source:HGNC Symbol;Acc:HGNC:1037]	1.261e-20	1.98e-18	4.246
ENSG00000108771	ENST00000251642; ENST00000413196; ENST00000430773; ENST00000586522; ENST00000589979; ENST00000590637; ENST00000591220; ENST00000592024	DHX58	DExH-box helicase 58 [Source:HGNC Symbol;Acc:HGNC:29517]	9.649e-20	1.342e-17	4.221
ENSG00000133106	ENST00000313624; ENST00000313640; ENST00000398762; ENST00000476830; ENST00000535677; ENST00000536042; ENST00000537828; ENST00000538562; ENST00000540470; ENST00000542706	EPSTI1	epithelial stromal interaction 1 [Source:HGNC Symbol;Acc:HGNC:16465]	5.948e-19	7.352e-17	4.199
ENSG00000117226	ENST00000235878; ENST00000370481; ENST00000370482; ENST00000445969; ENST00000461384; ENST00000475853; ENST00000489444; ENST00000493594; ENST00000564037; ENST00000564665; ENST00000568006	GBP3	guanylate binding protein 3 [Source:HGNC Symbol;Acc:HGNC:4184]	1.878e-22	4.178e-20	4.179
ENSG00000244255	ENST00000456570; ENST00000477310	AL645922.1		1.513e-20	2.349e-18	4.139
ENSG00000149131	ENST00000278407; ENST00000340687; ENST00000378323; ENST00000378324; ENST00000403558; ENST00000405496; ENST00000457869; ENST00000528996; ENST00000530113; ENST00000531133; ENST00000531605; ENST00000531797; ENST00000619430	SERPING1	serpin family G member 1 [Source:HGNC Symbol;Acc:HGNC:1228]	5.583e-19	7.098e-17	4.122
ENSG00000163840	ENST00000296161; ENST00000383661	DTX3L	deltex E3 ubiquitin ligase 3L [Source:HGNC Symbol;Acc:HGNC:30323]	1.104e-26	7.165e-24	4.11
ENSG00000138646	ENST00000264350; ENST00000502913; ENST00000508159; ENST00000508695; ENST00000510223	HERC5	HECT and RLD domain containing E3 ubiquitin protein ligase 5 [Source:HGNC Symbol;Acc:HGNC:24368]	8.819e-24	2.738e-21	4.076
ENSG00000181381	ENST00000260184; ENST00000503190; ENST00000504793; ENST00000505150; ENST00000505696; ENST00000505863; ENST00000505890; ENST00000510590; ENST00000511577; ENST00000512371; ENST00000512958; ENST00000513103; ENST00000513901; ENST00000514580; ENST00000514748; ENST00000515088	DDX60L	DExD/H-box 60 like [Source:HGNC Symbol;Acc:HGNC:26429]	2.014e-25	8.671e-23	4.033
ENSG00000130813	ENST00000253110; ENST00000397881; ENST00000585919; ENST00000586730; ENST00000586889; ENST00000587609; ENST00000587710; ENST00000590378; ENST00000591813; ENST00000592551; ENST00000593131	C19orf66	chromosome 19 open reading frame 66 [Source:HGNC Symbol;Acc:HGNC:25649]	4.454e-25	1.802e-22	4.031
ENSG00000156587	ENST00000287156; ENST00000340573; ENST00000526659; ENST00000527022; ENST00000528275	UBE2L6	ubiquitin conjugating enzyme E2 L6 [Source:HGNC Symbol;Acc:HGNC:12490]	1.883e-25	8.379e-23	4.029
ENSG00000120217	ENST00000381573; ENST00000381577; ENST00000474218; ENST00000492923; ENST00000498261	CD274	CD274 molecule [Source:HGNC Symbol;Acc:HGNC:17635]	4.104e-22	8.3e-20	4.028
ENSG00000170581	ENST00000314128; ENST00000418572; ENST00000555488; ENST00000555519; ENST00000555646; ENST00000556140; ENST00000556539; ENST00000557156; ENST00000557199; ENST00000557235; ENST00000557252; ENST00000557417	STAT2	signal transducer and activator of transcription 2 [Source:HGNC Symbol;Acc:HGNC:11363]	1.577e-26	9.57e-24	3.972
ENSG00000068079	ENST00000246911; ENST00000396722; ENST00000415816; ENST00000438323; ENST00000534876; ENST00000536969; ENST00000538473; ENST00000546325	IFI35	interferon induced protein 35 [Source:HGNC Symbol;Acc:HGNC:5399]	1.57e-25	7.229e-23	3.963
ENSG00000110446	ENST00000227880; ENST00000536491; ENST00000536784; ENST00000537307; ENST00000538739; ENST00000540272; ENST00000541505; ENST00000543406; ENST00000544101	SLC15A3	solute carrier family 15 member 3 [Source:HGNC Symbol;Acc:HGNC:18068]	7.166e-17	7.139e-15	3.92
ENSG00000059378	ENST00000263549; ENST00000466597; ENST00000467638; ENST00000470515; ENST00000473341; ENST00000484111; ENST00000488726; ENST00000489383; ENST00000489809; ENST00000491598; ENST00000493262; ENST00000496624	PARP12	poly(ADP-ribose) polymerase family member 12 [Source:HGNC Symbol;Acc:HGNC:21919]	1.518e-25	7.229e-23	3.853
ENSG00000184979	ENST00000215794	USP18	ubiquitin specific peptidase 18 [Source:HGNC Symbol;Acc:HGNC:12616]	1.35e-23	3.833e-21	3.814
ENSG00000197536	ENST00000337752; ENST00000378947; ENST00000378953; ENST00000407797; ENST00000461203; ENST00000612967; ENST00000621237	C5orf56	chromosome 5 open reading frame 56 [Source:HGNC Symbol;Acc:HGNC:33838]	2.646e-20	3.839e-18	3.795
ENSG00000141574	ENST00000269389; ENST00000580437; ENST00000581691; ENST00000581864; ENST00000581954; ENST00000582290; ENST00000582563; ENST00000583093	SECTM1	secreted and transmembrane 1 [Source:HGNC Symbol;Acc:HGNC:10707]	5.787e-17	5.809e-15	3.606
ENSG00000128335	ENST00000249066; ENST00000358502; ENST00000451256; ENST00000454728; ENST00000473549; ENST00000476579; ENST00000484830; ENST00000489186; ENST00000529194	APOL2	apolipoprotein L2 [Source:HGNC Symbol;Acc:HGNC:619]	4.308e-25	1.797e-22	3.568
ENSG00000152689	ENST00000402538; ENST00000403687; ENST00000407811; ENST00000419772; ENST00000423159; ENST00000425210; ENST00000437184; ENST00000442390; ENST00000444784; ENST00000468856; ENST00000477927; ENST00000479528; ENST00000482731; ENST00000482857; ENST00000484909; ENST00000490150; ENST00000494927; ENST00000497723	RASGRP3	RAS guanyl releasing protein 3 [Source:HGNC Symbol;Acc:HGNC:14545]	5.583e-18	6.37e-16	3.548
ENSG00000125347	ENST00000245414; ENST00000405885; ENST00000437654; ENST00000439555; ENST00000458069; ENST00000459982; ENST00000463784; ENST00000472045; ENST00000476613; ENST00000493208; ENST00000613424	IRF1	interferon regulatory factor 1 [Source:HGNC Symbol;Acc:HGNC:6116]	8.329e-25	3.177e-22	3.541
ENSG00000010030	ENST00000339796; ENST00000340181; ENST00000373737; ENST00000373738; ENST00000538992; ENST00000615781; ENST00000620358; ENST00000627426	ETV7	ETS variant 7 [Source:HGNC Symbol;Acc:HGNC:18160]	2.285e-16	2.21e-14	3.452
ENSG00000111331	ENST00000228928; ENST00000546638; ENST00000546800; ENST00000546973; ENST00000548514; ENST00000549918; ENST00000551007	OAS3	2'-5'-oligoadenylate synthetase 3 [Source:HGNC Symbol;Acc:HGNC:8088]	5.25e-25	2.061e-22	3.407
ENSG00000133321	ENST00000255688; ENST00000354445; ENST00000439013; ENST00000537871; ENST00000544107	RARRES3	retinoic acid receptor responder 3 [Source:HGNC Symbol;Acc:HGNC:9869]	3.823e-18	4.4e-16	3.389
ENSG00000240065	ENST00000374859; ENST00000395330; ENST00000414474; ENST00000464863; ENST00000467593	PSMB9	proteasome subunit beta 9 [Source:HGNC Symbol;Acc:HGNC:9546]	2.365e-22	5.033e-20	3.356
ENSG00000185404	ENST00000243810; ENST00000396563; ENST00000415673; ENST00000444636; ENST00000458341; ENST00000462156; ENST00000466656; ENST00000483728; ENST00000496870; ENST00000497212	SP140L	SP140 nuclear body protein like [Source:HGNC Symbol;Acc:HGNC:25105]	6.83e-21	1.126e-18	3.328
ENSG00000102524	ENST00000375887; ENST00000430559; ENST00000479435; ENST00000486502; ENST00000493765; ENST00000542136	TNFSF13B	TNF superfamily member 13b [Source:HGNC Symbol;Acc:HGNC:11929]	2.019e-15	1.833e-13	3.325
ENSG00000172183	ENST00000306072; ENST00000379224; ENST00000546338; ENST00000557824; ENST00000558236; ENST00000558942; ENST00000558992; ENST00000559876; ENST00000560573; ENST00000560741; ENST00000560746	ISG20	interferon stimulated exonuclease gene 20 [Source:HGNC Symbol;Acc:HGNC:6130]	8.772e-21	1.394e-18	3.306
ENSG00000163644	ENST00000295908; ENST00000505022; ENST00000506423; ENST00000508256; ENST00000509340; ENST00000510548; ENST00000511506; ENST00000513546; ENST00000514204; ENST00000608933	PPM1K	protein phosphatase, Mg2+/Mn2+ dependent 1K [Source:HGNC Symbol;Acc:HGNC:25415]	1.026e-19	1.412e-17	3.306
ENSG00000188313	ENST00000342435; ENST00000448787; ENST00000462666; ENST00000463777; ENST00000468985; ENST00000469266; ENST00000470496; ENST00000472349; ENST00000477974; ENST00000478267; ENST00000483300; ENST00000484560; ENST00000486631; ENST00000487389; ENST00000488253; ENST00000489775; ENST00000490745; ENST00000493432; ENST00000494568	PLSCR1	phospholipid scramblase 1 [Source:HGNC Symbol;Acc:HGNC:9092]	2.105e-24	7.206e-22	3.303
ENSG00000168394	ENST00000354258; ENST00000486332; ENST00000487296	TAP1	transporter 1, ATP binding cassette subfamily B member [Source:HGNC Symbol;Acc:HGNC:43]	1.292e-24	4.69e-22	3.257
ENSG00000122643	ENST00000242210; ENST00000381626; ENST00000396152; ENST00000405342; ENST00000409467; ENST00000409787; ENST00000449201; ENST00000456458; ENST00000461851; ENST00000464840; ENST00000473083; ENST00000497542; ENST00000610140; ENST00000620705	NT5C3A	5'-nucleotidase, cytosolic IIIA [Source:HGNC Symbol;Acc:HGNC:17820]	3.22e-20	4.622e-18	3.183
ENSG00000135363	ENST00000257818; ENST00000395833; ENST00000411482; ENST00000464025; ENST00000465614; ENST00000493667	LMO2	LIM domain only 2 [Source:HGNC Symbol;Acc:HGNC:6642]	3.299e-15	2.956e-13	3.117
ENSG00000204642	ENST00000259951; ENST00000334668; ENST00000376861; ENST00000429294; ENST00000434407; ENST00000444621; ENST00000462777; ENST00000465459; ENST00000475996; ENST00000482257; ENST00000484704; ENST00000485513; ENST00000486194; ENST00000489502; ENST00000606273	HLA-F	major histocompatibility complex, class I, F [Source:HGNC Symbol;Acc:HGNC:4963]	1.189e-18	1.417e-16	3.104
ENSG00000168961	ENST00000302228; ENST00000313648; ENST00000395473; ENST00000448970; ENST00000467111; ENST00000481514; ENST00000486774; ENST00000577392; ENST00000578944; ENST00000579402; ENST00000579930; ENST00000580779; ENST00000581710; ENST00000583671; ENST00000584386; ENST00000584661	LGALS9	galectin 9 [Source:HGNC Symbol;Acc:HGNC:6570]	2.442e-17	2.567e-15	3.085
ENSG00000140464	ENST00000268058; ENST00000268059; ENST00000354026; ENST00000359928; ENST00000395132; ENST00000395135; ENST00000435786; ENST00000436891; ENST00000562086; ENST00000563500; ENST00000564428; ENST00000564725; ENST00000565239; ENST00000565317; ENST00000565898; ENST00000566068; ENST00000567543; ENST00000567606; ENST00000569161; ENST00000569477; ENST00000569965; ENST00000570213	PML	promyelocytic leukemia [Source:HGNC Symbol;Acc:HGNC:9113]	2.166e-21	3.855e-19	3.064
ENSG00000101347	ENST00000262878; ENST00000465985	SAMHD1	SAM and HD domain containing deoxynucleoside triphosphate triphosphohydrolase 1 [Source:HGNC Symbol;Acc:HGNC:15925]	1.644e-23	4.389e-21	3.035
ENSG00000164308	ENST00000379904; ENST00000437043; ENST00000507346; ENST00000508077; ENST00000510309; ENST00000510373; ENST00000512869; ENST00000513084; ENST00000513368; ENST00000515095; ENST00000515387	ERAP2	endoplasmic reticulum aminopeptidase 2 [Source:HGNC Symbol;Acc:HGNC:29499]	6.532e-19	8e-17	2.988
ENSG00000138642	ENST00000264346; ENST00000273960; ENST00000380265; ENST00000502870; ENST00000504905; ENST00000506714; ENST00000506842; ENST00000515365	HERC6	HECT and RLD domain containing E3 ubiquitin protein ligase family member 6 [Source:HGNC Symbol;Acc:HGNC:26072]	9.162e-22	1.699e-19	2.982
ENSG00000132109	ENST00000254436; ENST00000533692	TRIM21	tripartite motif containing 21 [Source:HGNC Symbol;Acc:HGNC:11312]	4.039e-23	9.629e-21	2.965
ENSG00000124256	ENST00000371173; ENST00000395822; ENST00000432548; ENST00000453793; ENST00000461547; ENST00000480037; ENST00000538947; ENST00000541799; ENST00000546110	ZBP1	Z-DNA binding protein 1 [Source:HGNC Symbol;Acc:HGNC:16176]	4.903e-13	3.256e-11	2.961
ENSG00000112773	ENST00000320172; ENST00000369754; ENST00000369756; ENST00000412306; ENST00000423467	FAM46A	family with sequence similarity 46 member A [Source:HGNC Symbol;Acc:HGNC:18345]	5.644e-19	7.107e-17	2.96
ENSG00000134470	ENST00000379971; ENST00000379972; ENST00000379974; ENST00000379977; ENST00000397246; ENST00000397248; ENST00000397250; ENST00000397251; ENST00000397255; ENST00000429135; ENST00000435171; ENST00000447291; ENST00000453922; ENST00000525219; ENST00000528354; ENST00000530685; ENST00000532039; ENST00000532948; ENST00000534292; ENST00000620345; ENST00000620865; ENST00000622442	IL15RA	interleukin 15 receptor subunit alpha [Source:HGNC Symbol;Acc:HGNC:5978]	2.262e-17	2.397e-15	2.913
ENSG00000204264	ENST00000374881; ENST00000374882; ENST00000395339; ENST00000484003; ENST00000490613	PSMB8	proteasome subunit beta 8 [Source:HGNC Symbol;Acc:HGNC:9545]	6.329e-22	1.207e-19	2.908
ENSG00000213928	ENST00000324076; ENST00000396864; ENST00000557894; ENST00000559229; ENST00000559284; ENST00000559863; ENST00000560275; ENST00000560311; ENST00000560365; ENST00000560542; ENST00000560852; ENST00000561009; ENST00000561342; ENST00000561412; ENST00000561415	IRF9	interferon regulatory factor 9 [Source:HGNC Symbol;Acc:HGNC:6131]	1.922e-22	4.205e-20	2.902
ENSG00000137752	ENST00000353247; ENST00000436863; ENST00000446369; ENST00000525825; ENST00000526511; ENST00000526568; ENST00000527625; ENST00000527979; ENST00000528424; ENST00000528974; ENST00000529871; ENST00000531166; ENST00000532439; ENST00000532520; ENST00000533400; ENST00000534497; ENST00000640184	CASP1	caspase 1 [Source:HGNC Symbol;Acc:HGNC:1499]	5.031e-14	3.794e-12	2.902
ENSG00000106785	ENST00000341469; ENST00000342043; ENST00000375098; ENST00000475147; ENST00000478401; ENST00000478530	TRIM14	tripartite motif containing 14 [Source:HGNC Symbol;Acc:HGNC:16283]	2.343e-23	5.791e-21	2.877
ENSG00000115415	ENST00000361099; ENST00000392322; ENST00000392323; ENST00000409465; ENST00000415035; ENST00000423282; ENST00000424722; ENST00000432058; ENST00000452281; ENST00000454414; ENST00000464072; ENST00000540176	STAT1	signal transducer and activator of transcription 1 [Source:HGNC Symbol;Acc:HGNC:11362]	2.129e-23	5.362e-21	2.844
ENSG00000173821	ENST00000319921; ENST00000411702; ENST00000427003; ENST00000508628; ENST00000558116; ENST00000558488; ENST00000559070; ENST00000559603; ENST00000559864; ENST00000560083; ENST00000560694; ENST00000570776; ENST00000571908; ENST00000572622; ENST00000573038; ENST00000573548; ENST00000573919; ENST00000574060; ENST00000574909; ENST00000582970	RNF213	ring finger protein 213 [Source:HGNC Symbol;Acc:HGNC:14539]	2.035e-23	5.225e-21	2.84
ENSG00000136514	ENST00000259030	RTP4	receptor transporter protein 4 [Source:HGNC Symbol;Acc:HGNC:23992]	2.622e-13	1.862e-11	2.832
ENSG00000185338	ENST00000332029	SOCS1	suppressor of cytokine signaling 1 [Source:HGNC Symbol;Acc:HGNC:19383]	1.219e-12	7.897e-11	2.804
ENSG00000124201	ENST00000371744; ENST00000371752; ENST00000371754; ENST00000396105; ENST00000455070; ENST00000469991	ZNFX1	zinc finger NFX1-type containing 1 [Source:HGNC Symbol;Acc:HGNC:29271]	4.066e-22	8.3e-20	2.771
ENSG00000234745	ENST00000412585; ENST00000434333; ENST00000463574; ENST00000474381; ENST00000481849; ENST00000497377; ENST00000498007; ENST00000639848; ENST00000640094; ENST00000640615	HLA-B	major histocompatibility complex, class I, B [Source:HGNC Symbol;Acc:HGNC:4932]	1.415e-19	1.908e-17	2.744
ENSG00000196116	ENST00000355295; ENST00000492428	TDRD7	tudor domain containing 7 [Source:HGNC Symbol;Acc:HGNC:30831]	6.975e-22	1.311e-19	2.708
ENSG00000090554	ENST00000204637; ENST00000593422; ENST00000594009; ENST00000595510; ENST00000596435; ENST00000597551; ENST00000597914; ENST00000598472; ENST00000598555; ENST00000600084; ENST00000600429; ENST00000601800	FLT3LG	fms related tyrosine kinase 3 ligand [Source:HGNC Symbol;Acc:HGNC:3766]	1.425e-14	1.174e-12	2.695
ENSG00000280248	ENST00000622931	AC124319.4		1.127e-18	1.355e-16	2.681
ENSG00000067066	ENST00000264052; ENST00000340126; ENST00000409112; ENST00000409341; ENST00000409824; ENST00000409897; ENST00000413284; ENST00000427101; ENST00000431952; ENST00000432979; ENST00000452345; ENST00000459786; ENST00000462751; ENST00000466710; ENST00000470940; ENST00000488180; ENST00000492546; ENST00000494508; ENST00000494901	SP100	SP100 nuclear antigen [Source:HGNC Symbol;Acc:HGNC:11206]	3.53e-22	7.363e-20	2.676
ENSG00000100918	ENST00000557806; ENST00000558191; ENST00000558381; ENST00000559797; ENST00000559939; ENST00000560032; ENST00000560501; ENST00000560823; ENST00000611366; ENST00000619111; ENST00000619284; ENST00000619469; ENST00000620473	REC8	REC8 meiotic recombination protein [Source:HGNC Symbol;Acc:HGNC:16879]	5.56e-19	7.098e-17	2.663
ENSG00000025708	ENST00000252029; ENST00000395678; ENST00000395680; ENST00000395681; ENST00000425169; ENST00000476284; ENST00000487162; ENST00000487577	TYMP	thymidine phosphorylase [Source:HGNC Symbol;Acc:HGNC:3148]	9.519e-17	9.366e-15	2.66
ENSG00000152778	ENST00000371795	IFIT5	interferon induced protein with tetratricopeptide repeats 5 [Source:HGNC Symbol;Acc:HGNC:13328]	6.171e-21	1.043e-18	2.64
ENSG00000121060	ENST00000316881; ENST00000537230; ENST00000570473; ENST00000570749; ENST00000572021; ENST00000572550; ENST00000573108; ENST00000574234; ENST00000574997	TRIM25	tripartite motif containing 25 [Source:HGNC Symbol;Acc:HGNC:12932]	4.902e-23	1.148e-20	2.637
ENSG00000106560	ENST00000223293; ENST00000474605; ENST00000487388	GIMAP2	GTPase, IMAP family member 2 [Source:HGNC Symbol;Acc:HGNC:21789]	1.773e-12	1.132e-10	2.625
ENSG00000204592	ENST00000376630; ENST00000484194; ENST00000493699	HLA-E	major histocompatibility complex, class I, E [Source:HGNC Symbol;Acc:HGNC:4962]	2.375e-22	5.033e-20	2.613
ENSG00000258659	ENST00000429814; ENST00000491385; ENST00000495668; ENST00000514226	TRIM34	tripartite motif containing 34 [Source:HGNC Symbol;Acc:HGNC:10063]	2.012e-19	2.686e-17	2.608
ENSG00000133401	ENST00000397559; ENST00000438447; ENST00000502489; ENST00000502824; ENST00000503961; ENST00000509256; ENST00000510285; ENST00000513184; ENST00000513490; ENST00000513852; ENST00000513910; ENST00000515115	PDZD2	PDZ domain containing 2 [Source:HGNC Symbol;Acc:HGNC:18486]	4.087e-13	2.769e-11	2.607
ENSG00000112343	ENST00000357085	TRIM38	tripartite motif containing 38 [Source:HGNC Symbol;Acc:HGNC:10059]	7.271e-21	1.179e-18	2.602
ENSG00000281100	ENST00000631338	AC105749.1		1.075e-12	6.999e-11	2.582
ENSG00000188282	ENST00000344321; ENST00000374155; ENST00000457754; ENST00000463618; ENST00000463872; ENST00000465568; ENST00000472496; ENST00000480164; ENST00000495721; ENST00000497857	RUFY4	RUN and FYVE domain containing 4 [Source:HGNC Symbol;Acc:HGNC:24804]	6.902e-12	4.132e-10	2.561
ENSG00000123609	ENST00000243346; ENST00000414946; ENST00000477072; ENST00000491771	NMI	N-myc and STAT interactor [Source:HGNC Symbol;Acc:HGNC:7854]	2.288e-20	3.471e-18	2.551
ENSG00000055332	ENST00000233057; ENST00000390013; ENST00000395127; ENST00000405334; ENST00000411537; ENST00000462861; ENST00000496059	EIF2AK2	eukaryotic translation initiation factor 2 alpha kinase 2 [Source:HGNC Symbol;Acc:HGNC:9437]	2.228e-20	3.419e-18	2.51
ENSG00000204267	ENST00000374897; ENST00000374899; ENST00000464100; ENST00000485701; ENST00000620123	TAP2	transporter 2, ATP binding cassette subfamily B member [Source:HGNC Symbol;Acc:HGNC:44]	1.861e-21	3.358e-19	2.478
ENSG00000155629	ENST00000339364; ENST00000371109; ENST00000371110; ENST00000467625; ENST00000468783; ENST00000489982	PIK3AP1	phosphoinositide-3-kinase adaptor protein 1 [Source:HGNC Symbol;Acc:HGNC:30034]	2.49e-14	1.967e-12	2.445
ENSG00000177989	ENST00000329363; ENST00000401779; ENST00000403326; ENST00000405135; ENST00000428989; ENST00000437588; ENST00000463472; ENST00000468249; ENST00000469660	ODF3B	outer dense fiber of sperm tails 3B [Source:HGNC Symbol;Acc:HGNC:34388]	4.729e-13	3.156e-11	2.444
ENSG00000172936	ENST00000396334; ENST00000416282; ENST00000417037; ENST00000421516; ENST00000424893; ENST00000443433; ENST00000460295; ENST00000463956; ENST00000481122; ENST00000484513; ENST00000495303	MYD88	myeloid differentiation primary response 88 [Source:HGNC Symbol;Acc:HGNC:7562]	1.323e-21	2.42e-19	2.424
ENSG00000185201	ENST00000399815; ENST00000399817; ENST00000527146; ENST00000533141; ENST00000602569; ENST00000616316	IFITM2	interferon induced transmembrane protein 2 [Source:HGNC Symbol;Acc:HGNC:5413]	5.8e-19	7.236e-17	2.413
ENSG00000000971	ENST00000359637; ENST00000367429; ENST00000466229; ENST00000470918; ENST00000496761; ENST00000630130	CFH	complement factor H [Source:HGNC Symbol;Acc:HGNC:4883]	1.67e-18	1.973e-16	2.403
ENSG00000197646	ENST00000397747	PDCD1LG2	programmed cell death 1 ligand 2 [Source:HGNC Symbol;Acc:HGNC:18731]	5.674e-12	3.49e-10	2.384
ENSG00000162645	ENST00000370466; ENST00000463660; ENST00000464839; ENST00000493802	GBP2	guanylate binding protein 2 [Source:HGNC Symbol;Acc:HGNC:4183]	1.9e-13	1.371e-11	2.379
ENSG00000120341	ENST00000308284; ENST00000327037; ENST00000441371; ENST00000464631; ENST00000495165; ENST00000526773; ENST00000527976; ENST00000528461	SEC16B	SEC16 homolog B, endoplasmic reticulum export factor [Source:HGNC Symbol;Acc:HGNC:30301]	1.02e-14	8.615e-13	2.378
ENSG00000128394	ENST00000308521; ENST00000381565; ENST00000476513; ENST00000491387	APOBEC3F	apolipoprotein B mRNA editing enzyme catalytic subunit 3F [Source:HGNC Symbol;Acc:HGNC:17356]	1.194e-16	1.164e-14	2.377
ENSG00000002549	ENST00000226299; ENST00000503467; ENST00000504614; ENST00000507960; ENST00000508014; ENST00000508497; ENST00000509583; ENST00000512397; ENST00000513105; ENST00000606142; ENST00000618908	LAP3	leucine aminopeptidase 3 [Source:HGNC Symbol;Acc:HGNC:18449]	6.671e-21	1.113e-18	2.364
ENSG00000250264	ENST00000452392	AL669918.1		1.085e-19	1.478e-17	2.346
ENSG00000060491	ENST00000290291; ENST00000370461; ENST00000450048; ENST00000621591	OGFR	opioid growth factor receptor [Source:HGNC Symbol;Acc:HGNC:15768]	1.926e-18	2.255e-16	2.327
ENSG00000185880	ENST00000329464; ENST00000338264; ENST00000558173; ENST00000558329; ENST00000559315; ENST00000559390; ENST00000560141; ENST00000560442; ENST00000560554; ENST00000561043; ENST00000561170; ENST00000561237	TRIM69	tripartite motif containing 69 [Source:HGNC Symbol;Acc:HGNC:17857]	7.377e-19	8.952e-17	2.318
ENSG00000112297	ENST00000369066; ENST00000457437; ENST00000487681; ENST00000633556	CRYBG1	crystallin beta-gamma domain containing 1 [Source:HGNC Symbol;Acc:HGNC:356]	7.986e-15	6.922e-13	2.291
ENSG00000138035	ENST00000260604; ENST00000415374; ENST00000415489; ENST00000429805; ENST00000447944; ENST00000481066; ENST00000625249	PNPT1	polyribonucleotide nucleotidyltransferase 1 [Source:HGNC Symbol;Acc:HGNC:23166]	2.618e-20	3.839e-18	2.277
ENSG00000004468	ENST00000226279; ENST00000502843; ENST00000506191; ENST00000510674; ENST00000511430	CD38	CD38 molecule [Source:HGNC Symbol;Acc:HGNC:1667]	2.872e-15	2.591e-13	2.273
ENSG00000136147	ENST00000357596; ENST00000378319; ENST00000426879; ENST00000442195; ENST00000460489; ENST00000465045; ENST00000467763; ENST00000476953; ENST00000481509; ENST00000482487; ENST00000485919; ENST00000486276; ENST00000487433; ENST00000488605; ENST00000488958; ENST00000495157; ENST00000496612; ENST00000496623	PHF11	PHD finger protein 11 [Source:HGNC Symbol;Acc:HGNC:17024]	3.124e-17	3.233e-15	2.249
ENSG00000026950	ENST00000082468; ENST00000289361; ENST00000414912; ENST00000425234; ENST00000427334; ENST00000450085; ENST00000465690; ENST00000476549; ENST00000502361; ENST00000506698; ENST00000513047	BTN3A1	butyrophilin subfamily 3 member A1 [Source:HGNC Symbol;Acc:HGNC:1138]	1.426e-17	1.561e-15	2.24
ENSG00000132256	ENST00000380027; ENST00000380034; ENST00000396847; ENST00000412903; ENST00000419850; ENST00000433961; ENST00000438025; ENST00000465634; ENST00000483835; ENST00000487241; ENST00000492086	TRIM5	tripartite motif containing 5 [Source:HGNC Symbol;Acc:HGNC:16276]	7.13e-20	1.013e-17	2.238
ENSG00000154451	ENST00000370459; ENST00000443807; ENST00000471171; ENST00000481145; ENST00000490568	GBP5	guanylate binding protein 5 [Source:HGNC Symbol;Acc:HGNC:19895]	9.777e-11	5.02e-09	2.232
ENSG00000165731	ENST00000340058; ENST00000355710; ENST00000479913; ENST00000498820; ENST00000615310; ENST00000638465; ENST00000640619	RET	ret proto-oncogene [Source:HGNC Symbol;Acc:HGNC:9967]	3.401e-13	2.34e-11	2.191
ENSG00000198959	ENST00000361475; ENST00000373403; ENST00000453095; ENST00000468262; ENST00000469269; ENST00000474777	TGM2	transglutaminase 2 [Source:HGNC Symbol;Acc:HGNC:11778]	3.268e-19	4.236e-17	2.133
ENSG00000108679	ENST00000262776; ENST00000585407; ENST00000586300; ENST00000586720; ENST00000587251; ENST00000587310; ENST00000587311; ENST00000588198; ENST00000588205; ENST00000588508; ENST00000588587; ENST00000588899; ENST00000588990; ENST00000589527; ENST00000589775; ENST00000589906; ENST00000591274; ENST00000591778; ENST00000592255	LGALS3BP	galectin 3 binding protein [Source:HGNC Symbol;Acc:HGNC:6564]	2.406e-19	3.18e-17	2.132
ENSG00000259529	ENST00000558468	AL136295.5		8.478e-20	1.191e-17	2.101
ENSG00000196684	ENST00000535834; ENST00000586872; ENST00000591154; ENST00000593031; ENST00000613195; ENST00000613986; ENST00000616070; ENST00000616645	HSH2D	hematopoietic SH2 domain containing [Source:HGNC Symbol;Acc:HGNC:24920]	1.828e-10	9.137e-09	2.088
ENSG00000198133	ENST00000357461; ENST00000554278; ENST00000554480; ENST00000554675; ENST00000555638; ENST00000555994; ENST00000557006; ENST00000557779	TMEM229B	transmembrane protein 229B [Source:HGNC Symbol;Acc:HGNC:20130]	3.008e-11	1.673e-09	2.068
ENSG00000111801	ENST00000244519; ENST00000361232; ENST00000467524; ENST00000471353; ENST00000474790; ENST00000477388; ENST00000480110; ENST00000482451; ENST00000483179; ENST00000487272; ENST00000487627; ENST00000490254; ENST00000494393; ENST00000496719; ENST00000497681	BTN3A3	butyrophilin subfamily 3 member A3 [Source:HGNC Symbol;Acc:HGNC:1140]	4.288e-14	3.29e-12	2.048
ENSG00000168310	ENST00000393593; ENST00000502750; ENST00000504340; ENST00000505067; ENST00000506230; ENST00000507523; ENST00000509274; ENST00000510814; ENST00000512020	IRF2	interferon regulatory factor 2 [Source:HGNC Symbol;Acc:HGNC:6117]	1.041e-17	1.168e-15	2.047
ENSG00000159403	ENST00000535233; ENST00000536053; ENST00000536092; ENST00000538050; ENST00000540242; ENST00000540394; ENST00000540610; ENST00000541042; ENST00000542285; ENST00000543362; ENST00000543835; ENST00000543851; ENST00000545466; ENST00000602298	C1R	complement C1r [Source:HGNC Symbol;Acc:HGNC:1246]	5.551e-17	5.614e-15	2.047
ENSG00000157873	ENST00000355716; ENST00000409119; ENST00000426449; ENST00000434817; ENST00000435221; ENST00000442392; ENST00000451778; ENST00000463471; ENST00000463835; ENST00000466750; ENST00000471768; ENST00000475523; ENST00000480305; ENST00000482074; ENST00000482602; ENST00000496064	TNFRSF14	TNF receptor superfamily member 14 [Source:HGNC Symbol;Acc:HGNC:11912]	3.528e-10	1.712e-08	2.037
ENSG00000142677	ENST00000270800	IL22RA1	interleukin 22 receptor subunit alpha 1 [Source:HGNC Symbol;Acc:HGNC:13700]	8.611e-15	7.369e-13	2.012
ENSG00000105287	ENST00000291281; ENST00000433867; ENST00000593363; ENST00000593492; ENST00000595132; ENST00000595515; ENST00000597088; ENST00000597390; ENST00000597589; ENST00000597641; ENST00000598633; ENST00000599019; ENST00000599464; ENST00000600194; ENST00000601605; ENST00000601806; ENST00000602155	PRKD2	protein kinase D2 [Source:HGNC Symbol;Acc:HGNC:17293]	1.993e-17	2.128e-15	2.009
ENSG00000204525	ENST00000376228; ENST00000376237; ENST00000383329; ENST00000415537; ENST00000466892; ENST00000470363; ENST00000484378; ENST00000487245; ENST00000495835; ENST00000640219	HLA-C	major histocompatibility complex, class I, C [Source:HGNC Symbol;Acc:HGNC:4933]	1.16e-17	1.291e-15	1.991
ENSG00000196954	ENST00000393150; ENST00000417440; ENST00000444739; ENST00000524843; ENST00000525116; ENST00000529183; ENST00000529565; ENST00000530309; ENST00000531333; ENST00000531546; ENST00000533252; ENST00000533730; ENST00000534356	CASP4	caspase 4 [Source:HGNC Symbol;Acc:HGNC:1505]	3.872e-13	2.637e-11	1.924
ENSG00000134716	ENST00000371204; ENST00000466095; ENST00000468257; ENST00000469406; ENST00000492633	CYP2J2	cytochrome P450 family 2 subfamily J member 2 [Source:HGNC Symbol;Acc:HGNC:2634]	2.135e-08	7.963e-07	1.91
ENSG00000162878	ENST00000294964; ENST00000401498; ENST00000470578; ENST00000475241; ENST00000475868; ENST00000480099; ENST00000485578; ENST00000490302; ENST00000492861	PKDCC	protein kinase domain containing, cytoplasmic [Source:HGNC Symbol;Acc:HGNC:25123]	5.328e-17	5.429e-15	1.908
ENSG00000140511	ENST00000359595; ENST00000558770; ENST00000562281; ENST00000562889; ENST00000563808	HAPLN3	hyaluronan and proteoglycan link protein 3 [Source:HGNC Symbol;Acc:HGNC:21446]	1.546e-13	1.128e-11	1.897
ENSG00000203797	ENST00000368923; ENST00000368924; ENST00000479373	DDO	D-aspartate oxidase [Source:HGNC Symbol;Acc:HGNC:2727]	2.713e-09	1.125e-07	1.887
ENSG00000072858	ENST00000264852; ENST00000393830; ENST00000463226; ENST00000465803; ENST00000468728; ENST00000480746; ENST00000481891; ENST00000483946; ENST00000488390; ENST00000491730; ENST00000492863; ENST00000498152	SIDT1	SID1 transmembrane family member 1 [Source:HGNC Symbol;Acc:HGNC:25967]	2.06e-10	1.015e-08	1.873
ENSG00000166710	ENST00000349264; ENST00000544417; ENST00000557901; ENST00000558401; ENST00000559220; ENST00000559720; ENST00000559907; ENST00000559916; ENST00000560556; ENST00000560681; ENST00000561139; ENST00000561424; ENST00000623550; ENST00000632133	B2M	beta-2-microglobulin [Source:HGNC Symbol;Acc:HGNC:914]	2.275e-18	2.641e-16	1.853
ENSG00000139192	ENST00000266556; ENST00000539384; ENST00000542160; ENST00000543567; ENST00000544021; ENST00000544289; ENST00000544826; ENST00000545700	TAPBPL	TAP binding protein like [Source:HGNC Symbol;Acc:HGNC:30683]	2.977e-12	1.883e-10	1.839
ENSG00000137198	ENST00000259727; ENST00000540478; ENST00000543191; ENST00000544145	GMPR	guanosine monophosphate reductase [Source:HGNC Symbol;Acc:HGNC:4376]	1.685e-09	7.232e-08	1.836
ENSG00000146411	ENST00000275230	SLC2A12	solute carrier family 2 member 12 [Source:HGNC Symbol;Acc:HGNC:18067]	6.876e-11	3.686e-09	1.818
ENSG00000165259	ENST00000297977; ENST00000373177; ENST00000449553; ENST00000465509; ENST00000472135; ENST00000506585	HDX	highly divergent homeobox [Source:HGNC Symbol;Acc:HGNC:26411]	1.211e-11	7.12e-10	1.815
ENSG00000179044	ENST00000314586; ENST00000545725; ENST00000562887; ENST00000563536; ENST00000563889; ENST00000564324; ENST00000564418	EXOC3L1	exocyst complex component 3 like 1 [Source:HGNC Symbol;Acc:HGNC:27540]	1.001e-08	3.909e-07	1.815
ENSG00000135148	ENST00000257604; ENST00000412615; ENST00000547063; ENST00000548092; ENST00000548277; ENST00000549358; ENST00000550051; ENST00000552890; ENST00000552896	TRAFD1	TRAF-type zinc finger domain containing 1 [Source:HGNC Symbol;Acc:HGNC:24808]	9.114e-18	1.031e-15	1.813
ENSG00000182742	ENST00000332503	HOXB4	homeobox B4 [Source:HGNC Symbol;Acc:HGNC:5115]	3.281e-11	1.818e-09	1.803
ENSG00000129226	ENST00000250092; ENST00000380498; ENST00000584180; ENST00000584502	CD68	CD68 molecule [Source:HGNC Symbol;Acc:HGNC:1693]	1.327e-15	1.214e-13	1.785
ENSG00000135378	ENST00000257836	PRRG4	proline rich and Gla domain 4 [Source:HGNC Symbol;Acc:HGNC:30799]	4.6e-11	2.506e-09	1.785
ENSG00000117266	ENST00000360066; ENST00000419301; ENST00000429964; ENST00000443813; ENST00000459862; ENST00000462976; ENST00000468954; ENST00000476153; ENST00000478560; ENST00000484080; ENST00000489617; ENST00000504162; ENST00000504648; ENST00000505932; ENST00000506215; ENST00000506489; ENST00000506784; ENST00000507067; ENST00000507240; ENST00000512008; ENST00000512922; ENST00000515494; ENST00000515514	CDK18	cyclin dependent kinase 18 [Source:HGNC Symbol;Acc:HGNC:8751]	9.075e-11	4.714e-09	1.767
ENSG00000165806	ENST00000345633; ENST00000369315; ENST00000369318; ENST00000369321; ENST00000369331; ENST00000429617; ENST00000452490; ENST00000468790; ENST00000487232; ENST00000614447; ENST00000621345; ENST00000621607	CASP7	caspase 7 [Source:HGNC Symbol;Acc:HGNC:1508]	1.857e-17	1.999e-15	1.758
ENSG00000196247	ENST00000344930; ENST00000360117; ENST00000395391; ENST00000423627; ENST00000613690; ENST00000620827	ZNF107	zinc finger protein 107 [Source:HGNC Symbol;Acc:HGNC:12887]	2.166e-14	1.731e-12	1.757
ENSG00000155363	ENST00000357443; ENST00000369644; ENST00000369645; ENST00000413052; ENST00000465579; ENST00000468624; ENST00000471160; ENST00000475429; ENST00000479858; ENST00000481711; ENST00000482545; ENST00000486416; ENST00000488160; ENST00000490413; ENST00000494319; ENST00000495374; ENST00000496577	MOV10	Mov10 RISC complex RNA helicase [Source:HGNC Symbol;Acc:HGNC:7200]	1.519e-17	1.648e-15	1.736
ENSG00000155158	ENST00000297615; ENST00000380850; ENST00000380853; ENST00000505732; ENST00000506891; ENST00000507285; ENST00000507993; ENST00000512701; ENST00000582994	TTC39B	tetratricopeptide repeat domain 39B [Source:HGNC Symbol;Acc:HGNC:23704]	1.61e-12	1.038e-10	1.715
ENSG00000156500	ENST00000370784; ENST00000370785; ENST00000414371; ENST00000460216; ENST00000463842; ENST00000470657; ENST00000475361; ENST00000482240; ENST00000494709; ENST00000495147; ENST00000623326	FAM122C	family with sequence similarity 122C [Source:HGNC Symbol;Acc:HGNC:25202]	6.758e-10	3.121e-08	1.705
ENSG00000145246	ENST00000273859; ENST00000503288; ENST00000504445; ENST00000505277; ENST00000505476; ENST00000507889; ENST00000512393	ATP10D	ATPase phospholipid transporting 10D (putative) [Source:HGNC Symbol;Acc:HGNC:13549]	4.645e-15	4.107e-13	1.7
ENSG00000229474	ENST00000434130; ENST00000558159; ENST00000558481; ENST00000558573; ENST00000558809; ENST00000560110; ENST00000560775; ENST00000560780; ENST00000561082	PATL2	PAT1 homolog 2 [Source:HGNC Symbol;Acc:HGNC:33630]	2.294e-08	8.461e-07	1.688
ENSG00000113532	ENST00000231461; ENST00000451528; ENST00000507360; ENST00000523381	ST8SIA4	ST8 alpha-N-acetyl-neuraminide alpha-2,8-sialyltransferase 4 [Source:HGNC Symbol;Acc:HGNC:10871]	2.172e-13	1.559e-11	1.676
ENSG00000008441	ENST00000358552; ENST00000360105; ENST00000397661; ENST00000585382; ENST00000585575; ENST00000586797; ENST00000586873; ENST00000587260; ENST00000587760; ENST00000588228; ENST00000588680; ENST00000590027; ENST00000591028; ENST00000592199	NFIX	nuclear factor I X [Source:HGNC Symbol;Acc:HGNC:7788]	7.14e-14	5.269e-12	1.668
ENSG00000050344	ENST00000056233; ENST00000606261; ENST00000607375	NFE2L3	nuclear factor, erythroid 2 like 3 [Source:HGNC Symbol;Acc:HGNC:7783]	9.997e-15	8.5e-13	1.656
ENSG00000204616	ENST00000376734; ENST00000468264; ENST00000471695; ENST00000480808; ENST00000484583; ENST00000485864; ENST00000493404	TRIM31	tripartite motif containing 31 [Source:HGNC Symbol;Acc:HGNC:16289]	1.951e-08	7.315e-07	1.656
ENSG00000281028	ENST00000512921	AC104662.2		2.735e-13	1.922e-11	1.648
ENSG00000173706	ENST00000311127; ENST00000477536; ENST00000480667; ENST00000482699; ENST00000487661; ENST00000488654	HEG1	heart development protein with EGF like domains 1 [Source:HGNC Symbol;Acc:HGNC:29227]	4.198e-16	3.947e-14	1.647
ENSG00000038210	ENST00000264864	PI4K2B	phosphatidylinositol 4-kinase type 2 beta [Source:HGNC Symbol;Acc:HGNC:18215]	5.764e-13	3.809e-11	1.646
ENSG00000169871	ENST00000306085; ENST00000412507; ENST00000467847; ENST00000487252	TRIM56	tripartite motif containing 56 [Source:HGNC Symbol;Acc:HGNC:19028]	3.361e-17	3.451e-15	1.64
ENSG00000188290	ENST00000304952; ENST00000428771; ENST00000481869; ENST00000484667	HES4	hes family bHLH transcription factor 4 [Source:HGNC Symbol;Acc:HGNC:24149]	8.634e-10	3.894e-08	1.636
ENSG00000184898	ENST00000331426; ENST00000409092	RBM43	RNA binding motif protein 43 [Source:HGNC Symbol;Acc:HGNC:24790]	1.275e-13	9.351e-12	1.635
ENSG00000116514	ENST00000235150; ENST00000356990; ENST00000373456	RNF19B	ring finger protein 19B [Source:HGNC Symbol;Acc:HGNC:26886]	4.056e-16	3.84e-14	1.629
ENSG00000213689	ENST00000433541; ENST00000444177; ENST00000456089; ENST00000492235; ENST00000625293; ENST00000629913	TREX1	three prime repair exonuclease 1 [Source:HGNC Symbol;Acc:HGNC:12269]	4.34e-13	2.926e-11	1.628
ENSG00000160710	ENST00000368471; ENST00000368474; ENST00000463920; ENST00000471068; ENST00000492630; ENST00000494866; ENST00000526905; ENST00000529168; ENST00000530954; ENST00000534279	ADAR	adenosine deaminase, RNA specific [Source:HGNC Symbol;Acc:HGNC:225]	1.284e-17	1.417e-15	1.622
ENSG00000176928	ENST00000322348	GCNT4	glucosaminyl (N-acetyl) transferase 4, core 2 [Source:HGNC Symbol;Acc:HGNC:17973]	1.741e-08	6.62e-07	1.593
ENSG00000100226	ENST00000216044; ENST00000418601; ENST00000458073; ENST00000460605; ENST00000461428; ENST00000462332; ENST00000470836; ENST00000475959; ENST00000484657; ENST00000484971; ENST00000487538; ENST00000488787; ENST00000489527	GTPBP1	GTP binding protein 1 [Source:HGNC Symbol;Acc:HGNC:4669]	6.773e-16	6.235e-14	1.591
ENSG00000100911	ENST00000216802; ENST00000471700; ENST00000558273; ENST00000558931; ENST00000559005; ENST00000559042; ENST00000559056; ENST00000559359; ENST00000559453; ENST00000559493; ENST00000559613; ENST00000560370; ENST00000560410; ENST00000560592; ENST00000560788; ENST00000561103; ENST00000615264; ENST00000630027	PSME2	proteasome activator subunit 2 [Source:HGNC Symbol;Acc:HGNC:9569]	2.698e-17	2.814e-15	1.574
ENSG00000137877	ENST00000320955; ENST00000563899	SPTBN5	spectrin beta, non-erythrocytic 5 [Source:HGNC Symbol;Acc:HGNC:15680]	3.371e-08	1.219e-06	1.567
ENSG00000185015	ENST00000321764; ENST00000517298; ENST00000517831; ENST00000518392; ENST00000522631	CA13	carbonic anhydrase 13 [Source:HGNC Symbol;Acc:HGNC:14914]	5.531e-08	1.933e-06	1.56
ENSG00000174808	ENST00000395743; ENST00000512743	BTC	betacellulin [Source:HGNC Symbol;Acc:HGNC:1121]	1.096e-09	4.894e-08	1.554
ENSG00000116663	ENST00000376753; ENST00000449067; ENST00000474239	FBXO6	F-box protein 6 [Source:HGNC Symbol;Acc:HGNC:13585]	1.744e-12	1.119e-10	1.553
ENSG00000173786	ENST00000393888; ENST00000393892; ENST00000441615; ENST00000472031; ENST00000486438; ENST00000585452; ENST00000587679; ENST00000589772; ENST00000591945; ENST00000592105; ENST00000592446; ENST00000592861	CNP	2',3'-cyclic nucleotide 3' phosphodiesterase [Source:HGNC Symbol;Acc:HGNC:2158]	3.154e-16	3.007e-14	1.543
ENSG00000163131	ENST00000368985; ENST00000448301; ENST00000472977; ENST00000480760; ENST00000483930; ENST00000607427	CTSS	cathepsin S [Source:HGNC Symbol;Acc:HGNC:2545]	3.271e-14	2.539e-12	1.543
ENSG00000099968	ENST00000317582; ENST00000337612; ENST00000355028; ENST00000399777; ENST00000399781; ENST00000399782; ENST00000418951; ENST00000464649; ENST00000479296; ENST00000485631; ENST00000493680; ENST00000498133; ENST00000538149; ENST00000543133; ENST00000611738; ENST00000616863; ENST00000618481	BCL2L13	BCL2 like 13 [Source:HGNC Symbol;Acc:HGNC:17164]	9.542e-17	9.366e-15	1.522
ENSG00000078018	ENST00000199940; ENST00000360351; ENST00000361559; ENST00000392193; ENST00000392194; ENST00000445941; ENST00000447185; ENST00000452717; ENST00000461253; ENST00000464007; ENST00000471619; ENST00000473543; ENST00000475600; ENST00000478233; ENST00000481649; ENST00000482864	MAP2	microtubule associated protein 2 [Source:HGNC Symbol;Acc:HGNC:6839]	3.06e-10	1.491e-08	1.514
ENSG00000168404	ENST00000306247; ENST00000308807; ENST00000570846; ENST00000571303; ENST00000573267; ENST00000575686; ENST00000575695; ENST00000576529	MLKL	mixed lineage kinase domain like pseudokinase [Source:HGNC Symbol;Acc:HGNC:26617]	3.55e-15	3.159e-13	1.509
ENSG00000140968	ENST00000268638; ENST00000562492; ENST00000563180; ENST00000564056; ENST00000564617; ENST00000564803; ENST00000565552; ENST00000566369; ENST00000569145; ENST00000569607; ENST00000570088	IRF8	interferon regulatory factor 8 [Source:HGNC Symbol;Acc:HGNC:5358]	8.875e-08	3.015e-06	1.503
ENSG00000166750	ENST00000299977; ENST00000542451; ENST00000592325	SLFN5	schlafen family member 5 [Source:HGNC Symbol;Acc:HGNC:28286]	4.33e-14	3.303e-12	1.502
ENSG00000253958	ENST00000519106	CLDN23	claudin 23 [Source:HGNC Symbol;Acc:HGNC:17591]	8.679e-11	4.526e-09	1.496
ENSG00000174837	ENST00000250572; ENST00000312053; ENST00000381404; ENST00000381407; ENST00000450315; ENST00000595026; ENST00000596944; ENST00000601198	ADGRE1	adhesion G protein-coupled receptor E1 [Source:HGNC Symbol;Acc:HGNC:3336]	1.808e-13	1.312e-11	1.49
ENSG00000104432	ENST00000263851; ENST00000379113; ENST00000518982; ENST00000519833; ENST00000520215; ENST00000520269; ENST00000520317; ENST00000521323; ENST00000523959; ENST00000541183; ENST00000639719	IL7	interleukin 7 [Source:HGNC Symbol;Acc:HGNC:6023]	1.052e-07	3.528e-06	1.48
ENSG00000182326	ENST00000328916; ENST00000360817; ENST00000402681; ENST00000403949; ENST00000406697; ENST00000413211; ENST00000423384; ENST00000443875; ENST00000461983; ENST00000463798; ENST00000470326; ENST00000473545; ENST00000488701; ENST00000489541; ENST00000495053; ENST00000495061; ENST00000497061; ENST00000541647; ENST00000542978; ENST00000543187; ENST00000617865	C1S	complement C1s [Source:HGNC Symbol;Acc:HGNC:1247]	2.481e-16	2.383e-14	1.477
ENSG00000028137	ENST00000376259; ENST00000489921; ENST00000492361; ENST00000536782	TNFRSF1B	TNF receptor superfamily member 1B [Source:HGNC Symbol;Acc:HGNC:11917]	4.299e-07	1.31e-05	1.475
ENSG00000205220	ENST00000358514; ENST00000570304; ENST00000570985; ENST00000574576; ENST00000575556	PSMB10	proteasome subunit beta 10 [Source:HGNC Symbol;Acc:HGNC:9538]	4.628e-13	3.105e-11	1.474
ENSG00000135697	ENST00000258168; ENST00000563804; ENST00000564552	BCO1	beta-carotene oxygenase 1 [Source:HGNC Symbol;Acc:HGNC:13815]	6.173e-12	3.746e-10	1.471
ENSG00000104213	ENST00000251630; ENST00000523248; ENST00000541323	PDGFRL	platelet derived growth factor receptor like [Source:HGNC Symbol;Acc:HGNC:8805]	2.76e-13	1.929e-11	1.466
ENSG00000179583	ENST00000324288; ENST00000381835; ENST00000537380; ENST00000570546; ENST00000571186; ENST00000571190; ENST00000571545; ENST00000572665; ENST00000573309; ENST00000575513; ENST00000576601; ENST00000618207; ENST00000618327; ENST00000636238; ENST00000637439	CIITA	class II major histocompatibility complex transactivator [Source:HGNC Symbol;Acc:HGNC:7067]	1.016e-07	3.424e-06	1.466
ENSG00000198719	ENST00000366756; ENST00000630500	DLL1	delta like canonical Notch ligand 1 [Source:HGNC Symbol;Acc:HGNC:2908]	4.906e-07	1.475e-05	1.462
ENSG00000284691	ENST00000498682; ENST00000641234; ENST00000641330; ENST00000641717; ENST00000641849; ENST00000642008; ENST00000642087	AC073111.5		7.984e-11	4.246e-09	1.461
ENSG00000120539	ENST00000342386; ENST00000375940; ENST00000375946; ENST00000477034	MASTL	microtubule associated serine/threonine kinase like [Source:HGNC Symbol;Acc:HGNC:19042]	6.679e-16	6.192e-14	1.46
ENSG00000172201	ENST00000378700	ID4	inhibitor of DNA binding 4, HLH protein [Source:HGNC Symbol;Acc:HGNC:5363]	1.879e-07	6.073e-06	1.455
ENSG00000164211	ENST00000296632; ENST00000455172; ENST00000502322; ENST00000502931; ENST00000505803; ENST00000508215; ENST00000509887; ENST00000510346; ENST00000511137; ENST00000511436; ENST00000511569; ENST00000512160	STARD4	StAR related lipid transfer domain containing 4 [Source:HGNC Symbol;Acc:HGNC:18058]	8.031e-11	4.254e-09	1.448
ENSG00000114698	ENST00000354952; ENST00000383083; ENST00000433593; ENST00000446574; ENST00000460350; ENST00000460885; ENST00000475019; ENST00000476202; ENST00000481701; ENST00000493382; ENST00000498625	PLSCR4	phospholipid scramblase 4 [Source:HGNC Symbol;Acc:HGNC:16497]	1.083e-10	5.538e-09	1.447
ENSG00000100346	ENST00000401624; ENST00000402142; ENST00000404898; ENST00000407673; ENST00000471970	CACNA1I	calcium voltage-gated channel subunit alpha1 I [Source:HGNC Symbol;Acc:HGNC:1396]	1.04e-06	2.979e-05	1.439
ENSG00000216490	ENST00000407280; ENST00000597802; ENST00000600463	IFI30	IFI30, lysosomal thiol reductase [Source:HGNC Symbol;Acc:HGNC:5398]	7.98e-13	5.222e-11	1.437
ENSG00000186470	ENST00000356386; ENST00000377708; ENST00000396934; ENST00000396948; ENST00000508906; ENST00000524459; ENST00000524682; ENST00000527417; ENST00000527422; ENST00000527639; ENST00000528222; ENST00000528541; ENST00000530653; ENST00000531055; ENST00000532294; ENST00000532627; ENST00000532865; ENST00000532994; ENST00000604202	BTN3A2	butyrophilin subfamily 3 member A2 [Source:HGNC Symbol;Acc:HGNC:1139]	3.068e-12	1.923e-10	1.434
ENSG00000132744	ENST00000255082; ENST00000529256	ACY3	aminoacylase 3 [Source:HGNC Symbol;Acc:HGNC:24104]	1.867e-07	6.05e-06	1.426
ENSG00000166801	ENST00000361723; ENST00000420244; ENST00000527629; ENST00000528737; ENST00000529358; ENST00000529985; ENST00000531147; ENST00000531408; ENST00000531676; ENST00000532790; ENST00000533703	FAM111A	family with sequence similarity 111 member A [Source:HGNC Symbol;Acc:HGNC:24725]	7.145e-14	5.269e-12	1.424
ENSG00000206190	ENST00000356865; ENST00000389967; ENST00000553577; ENST00000555450; ENST00000555756; ENST00000555815; ENST00000619904	ATP10A	ATPase phospholipid transporting 10A (putative) [Source:HGNC Symbol;Acc:HGNC:13542]	2.6e-14	2.03e-12	1.422
ENSG00000258588	ENST00000354852	TRIM6-TRIM34	TRIM6-TRIM34 readthrough [Source:HGNC Symbol;Acc:HGNC:33440]	1.6e-14	1.295e-12	1.421
ENSG00000137200	ENST00000373451; ENST00000455891; ENST00000457419; ENST00000471097; ENST00000475364; ENST00000493656	CMTR1	cap methyltransferase 1 [Source:HGNC Symbol;Acc:HGNC:21077]	6.191e-16	5.779e-14	1.42
ENSG00000155287	ENST00000370495; ENST00000434701; ENST00000479722; ENST00000496035	SLC25A28	solute carrier family 25 member 28 [Source:HGNC Symbol;Acc:HGNC:23472]	1.478e-14	1.211e-12	1.406
ENSG00000171557	ENST00000336098; ENST00000393846; ENST00000404648; ENST00000405164; ENST00000407946; ENST00000443553; ENST00000464532; ENST00000465336; ENST00000465913; ENST00000473393; ENST00000484695; ENST00000492082	FGG	fibrinogen gamma chain [Source:HGNC Symbol;Acc:HGNC:3694]	4.153e-10	2.002e-08	1.398
ENSG00000196092	ENST00000358127; ENST00000377840; ENST00000377847; ENST00000377852; ENST00000377853; ENST00000414447; ENST00000446742; ENST00000520083; ENST00000520154; ENST00000520281; ENST00000522003; ENST00000522932; ENST00000523145; ENST00000523241; ENST00000523493; ENST00000524340	PAX5	paired box 5 [Source:HGNC Symbol;Acc:HGNC:8619]	3.8e-07	1.177e-05	1.398
ENSG00000164307	ENST00000296754; ENST00000443439; ENST00000503311; ENST00000503921; ENST00000507154; ENST00000507859; ENST00000508227; ENST00000512852; ENST00000514604	ERAP1	endoplasmic reticulum aminopeptidase 1 [Source:HGNC Symbol;Acc:HGNC:18173]	7.307e-15	6.376e-13	1.397
ENSG00000111912	ENST00000229634; ENST00000368357; ENST00000392477; ENST00000417494; ENST00000419660; ENST00000428318; ENST00000433571; ENST00000438495; ENST00000444128; ENST00000453302; ENST00000487635	NCOA7	nuclear receptor coactivator 7 [Source:HGNC Symbol;Acc:HGNC:21081]	6.038e-15	5.303e-13	1.396
ENSG00000096968	ENST00000381652; ENST00000476574; ENST00000487310; ENST00000636127	JAK2	Janus kinase 2 [Source:HGNC Symbol;Acc:HGNC:6192]	5.918e-12	3.624e-10	1.392
ENSG00000134363	ENST00000256759; ENST00000396947; ENST00000491717; ENST00000497789; ENST00000504226	FST	follistatin [Source:HGNC Symbol;Acc:HGNC:3971]	2.14e-11	1.211e-09	1.391
ENSG00000120549	ENST00000307544; ENST00000376451; ENST00000376452; ENST00000376454; ENST00000376456; ENST00000376462; ENST00000396445; ENST00000396446; ENST00000430453; ENST00000438429; ENST00000458595; ENST00000460373; ENST00000481700; ENST00000492009; ENST00000635163; ENST00000635504; ENST00000636305	KIAA1217	KIAA1217 [Source:HGNC Symbol;Acc:HGNC:25428]	1.785e-14	1.436e-12	1.386
ENSG00000166741	ENST00000299964; ENST00000535185; ENST00000535401; ENST00000541090; ENST00000541754; ENST00000542647; ENST00000545255; ENST00000546313	NNMT	nicotinamide N-methyltransferase [Source:HGNC Symbol;Acc:HGNC:7861]	3.366e-12	2.1e-10	1.382
ENSG00000142408	ENST00000270458; ENST00000638874	CACNG8	calcium voltage-gated channel auxiliary subunit gamma 8 [Source:HGNC Symbol;Acc:HGNC:13628]	8.584e-15	7.369e-13	1.381
ENSG00000180616	ENST00000357585; ENST00000579323	SSTR2	somatostatin receptor 2 [Source:HGNC Symbol;Acc:HGNC:11331]	3.959e-07	1.209e-05	1.373
ENSG00000241106	ENST00000438763; ENST00000447394; ENST00000475235; ENST00000488325	HLA-DOB	major histocompatibility complex, class II, DO beta [Source:HGNC Symbol;Acc:HGNC:4937]	9.596e-07	2.761e-05	1.35
ENSG00000110852	ENST00000228438; ENST00000538152; ENST00000539028; ENST00000540743	CLEC2B	C-type lectin domain family 2 member B [Source:HGNC Symbol;Acc:HGNC:2053]	1.095e-06	3.104e-05	1.347
ENSG00000234127	ENST00000416596; ENST00000418026; ENST00000434785; ENST00000437089; ENST00000453195; ENST00000454678; ENST00000480999; ENST00000487829	TRIM26	tripartite motif containing 26 [Source:HGNC Symbol;Acc:HGNC:12962]	2.519e-14	1.978e-12	1.346
ENSG00000102081	ENST00000218200; ENST00000334557; ENST00000370470; ENST00000370471; ENST00000370475; ENST00000370477; ENST00000439526; ENST00000440235; ENST00000463120; ENST00000475038; ENST00000478848; ENST00000492846; ENST00000495717; ENST00000611273; ENST00000616382; ENST00000616614; ENST00000620828; ENST00000621447; ENST00000621453; ENST00000621987	FMR1	fragile X mental retardation 1 [Source:HGNC Symbol;Acc:HGNC:3775]	2.661e-13	1.879e-11	1.344
ENSG00000126246	ENST00000246532; ENST00000586140; ENST00000587101; ENST00000588018; ENST00000588992; ENST00000589175; ENST00000591277; ENST00000591748; ENST00000592537; ENST00000592693; ENST00000592889	IGFLR1	IGF like family receptor 1 [Source:HGNC Symbol;Acc:HGNC:23620]	9.195e-11	4.739e-09	1.341
ENSG00000184371	ENST00000329608; ENST00000357302; ENST00000369801; ENST00000369802; ENST00000420111; ENST00000488198; ENST00000525659; ENST00000526001; ENST00000527192	CSF1	colony stimulating factor 1 [Source:HGNC Symbol;Acc:HGNC:2432]	1.321e-14	1.095e-12	1.338
ENSG00000141497	ENST00000269289; ENST00000433935; ENST00000571782; ENST00000573751; ENST00000574829; ENST00000592813	ZMYND15	zinc finger MYND-type containing 15 [Source:HGNC Symbol;Acc:HGNC:20997]	3.602e-07	1.121e-05	1.328
ENSG00000162687	ENST00000294725; ENST00000367433; ENST00000451324; ENST00000466914; ENST00000498426; ENST00000609185; ENST00000610076	KCNT2	potassium sodium-activated channel subfamily T member 2 [Source:HGNC Symbol;Acc:HGNC:18866]	4.543e-06	0.0001127	1.309
ENSG00000142961	ENST00000271139; ENST00000319928; ENST00000371940; ENST00000477318	MOB3C	MOB kinase activator 3C [Source:HGNC Symbol;Acc:HGNC:29800]	1.476e-11	8.643e-10	1.308
ENSG00000104518	ENST00000262580; ENST00000524846; ENST00000525208; ENST00000525721; ENST00000526051; ENST00000526406; ENST00000526469; ENST00000528475; ENST00000529854; ENST00000531173; ENST00000531184; ENST00000533063; ENST00000533348; ENST00000533888; ENST00000534018; ENST00000534602	GSDMD	gasdermin D [Source:HGNC Symbol;Acc:HGNC:25697]	6.718e-12	4.039e-10	1.307
ENSG00000213886	ENST00000377050	UBD	ubiquitin D [Source:HGNC Symbol;Acc:HGNC:18795]	3.456e-06	8.788e-05	1.299
ENSG00000114127	ENST00000264951; ENST00000392981; ENST00000463916; ENST00000465074; ENST00000465507; ENST00000467077; ENST00000468894; ENST00000470537; ENST00000472625; ENST00000472697; ENST00000477237; ENST00000486211; ENST00000489241; ENST00000498077	XRN1	5'-3' exoribonuclease 1 [Source:HGNC Symbol;Acc:HGNC:30654]	3.288e-13	2.274e-11	1.295
ENSG00000133328	ENST00000255695	HRASLS2	HRAS like suppressor 2 [Source:HGNC Symbol;Acc:HGNC:17824]	6.738e-06	0.00016	1.294
ENSG00000125826	ENST00000353660; ENST00000356286; ENST00000382181; ENST00000382214; ENST00000400245; ENST00000400247; ENST00000411647; ENST00000414880; ENST00000415942; ENST00000441733; ENST00000465226; ENST00000468272; ENST00000475269; ENST00000621487; ENST00000640614	RBCK1	RANBP2-type and C3HC4-type zinc finger containing 1 [Source:HGNC Symbol;Acc:HGNC:15864]	6.944e-14	5.208e-12	1.289
ENSG00000103966	ENST00000220325; ENST00000569223	EHD4	EH domain containing 4 [Source:HGNC Symbol;Acc:HGNC:3245]	7.024e-14	5.238e-12	1.281
ENSG00000179627	ENST00000342537; ENST00000555360	ZBTB42	zinc finger and BTB domain containing 42 [Source:HGNC Symbol;Acc:HGNC:32550]	5.174e-10	2.467e-08	1.27
ENSG00000142611	ENST00000270722; ENST00000378389; ENST00000378391; ENST00000463591; ENST00000509860; ENST00000511072; ENST00000512462; ENST00000514189; ENST00000606170; ENST00000607632	PRDM16	PR/SET domain 16 [Source:HGNC Symbol;Acc:HGNC:14000]	3.775e-05	0.0007455	1.264
ENSG00000090339	ENST00000264832; ENST00000423829; ENST00000585443; ENST00000588645; ENST00000592686	ICAM1	intercellular adhesion molecule 1 [Source:HGNC Symbol;Acc:HGNC:5344]	2.296e-07	7.349e-06	1.262
ENSG00000166278	ENST00000299367; ENST00000383177; ENST00000411571; ENST00000413154; ENST00000418949; ENST00000442278; ENST00000447952; ENST00000452202; ENST00000452323; ENST00000468407; ENST00000469372; ENST00000482060; ENST00000484636; ENST00000485690; ENST00000486124; ENST00000494905; ENST00000497706	C2	complement C2 [Source:HGNC Symbol;Acc:HGNC:1248]	1.47e-06	3.98e-05	1.26
ENSG00000151470	ENST00000281146; ENST00000425929; ENST00000502360; ENST00000502887; ENST00000508622; ENST00000508673	C4orf33	chromosome 4 open reading frame 33 [Source:HGNC Symbol;Acc:HGNC:27025]	1.237e-09	5.467e-08	1.256
ENSG00000134986	ENST00000257435; ENST00000379671; ENST00000395634; ENST00000419114; ENST00000446294; ENST00000447165; ENST00000450761; ENST00000453526; ENST00000455559; ENST00000503429; ENST00000504018; ENST00000505864; ENST00000507032; ENST00000507742; ENST00000508161; ENST00000508870; ENST00000509025; ENST00000509427; ENST00000509979; ENST00000513100; ENST00000513684; ENST00000514515; ENST00000515855	NREP	neuronal regeneration related protein [Source:HGNC Symbol;Acc:HGNC:16834]	5.441e-10	2.567e-08	1.245
ENSG00000140105	ENST00000344102; ENST00000355338; ENST00000358655; ENST00000392882; ENST00000553395; ENST00000553413; ENST00000553524; ENST00000553545; ENST00000553581; ENST00000553769; ENST00000553808; ENST00000553934; ENST00000554084; ENST00000554331; ENST00000554509; ENST00000554601; ENST00000554605; ENST00000554772; ENST00000554820; ENST00000554950; ENST00000555031; ENST00000555063; ENST00000555410; ENST0000…	WARS	tryptophanyl-tRNA synthetase [Source:HGNC Symbol;Acc:HGNC:12729]	1.168e-14	9.742e-13	1.239
ENSG00000151883	ENST00000281631; ENST00000502524; ENST00000503046; ENST00000503193; ENST00000503561; ENST00000503665; ENST00000503707; ENST00000503790; ENST00000503888; ENST00000505180; ENST00000505554; ENST00000505697; ENST00000507812; ENST00000510040; ENST00000510303; ENST00000511363; ENST00000513414; ENST00000513738; ENST00000514067; ENST00000514342; ENST00000515166; ENST00000515175	PARP8	poly(ADP-ribose) polymerase family member 8 [Source:HGNC Symbol;Acc:HGNC:26124]	2.821e-06	7.299e-05	1.227
ENSG00000117475	ENST00000329281; ENST00000367807; ENST00000367808; ENST00000420531; ENST00000426663	BLZF1	basic leucine zipper nuclear factor 1 [Source:HGNC Symbol;Acc:HGNC:1065]	9.156e-11	4.737e-09	1.226
ENSG00000176532	ENST00000319694; ENST00000450427	PRR15	proline rich 15 [Source:HGNC Symbol;Acc:HGNC:22310]	2.659e-06	6.919e-05	1.216
ENSG00000156966	ENST00000287590; ENST00000479618	B3GNT7	UDP-GlcNAc:betaGal beta-1,3-N-acetylglucosaminyltransferase 7 [Source:HGNC Symbol;Acc:HGNC:18811]	6.131e-08	2.126e-06	1.213
ENSG00000164327	ENST00000296782; ENST00000357387; ENST00000503698; ENST00000505927; ENST00000509567; ENST00000510711; ENST00000511516; ENST00000513566; ENST00000514735; ENST00000515846	RICTOR	RPTOR independent companion of MTOR complex 2 [Source:HGNC Symbol;Acc:HGNC:28611]	3.544e-11	1.947e-09	1.206
ENSG00000105939	ENST00000242351; ENST00000460845; ENST00000464606; ENST00000471652	ZC3HAV1	zinc finger CCCH-type containing, antiviral 1 [Source:HGNC Symbol;Acc:HGNC:23721]	1.037e-14	8.71e-13	1.201
ENSG00000047365	ENST00000303965; ENST00000503225; ENST00000503904; ENST00000505837; ENST00000506189; ENST00000508066; ENST00000511416; ENST00000512804; ENST00000513032; ENST00000618163	ARAP2	ArfGAP with RhoGAP domain, ankyrin repeat and PH domain 2 [Source:HGNC Symbol;Acc:HGNC:16924]	4.918e-09	1.966e-07	1.201
ENSG00000092010	ENST00000206451; ENST00000382708; ENST00000470718; ENST00000558112; ENST00000559123; ENST00000559741; ENST00000560420; ENST00000561059; ENST00000561142; ENST00000561435	PSME1	proteasome activator subunit 1 [Source:HGNC Symbol;Acc:HGNC:9568]	3.87e-14	2.986e-12	1.198
ENSG00000160932	ENST00000292494; ENST00000429120; ENST00000517503; ENST00000519546; ENST00000519611; ENST00000519615; ENST00000520466; ENST00000520531; ENST00000521003; ENST00000521182; ENST00000521699; ENST00000522024; ENST00000522528; ENST00000522971; ENST00000523847	LY6E	lymphocyte antigen 6 family member E [Source:HGNC Symbol;Acc:HGNC:6727]	6.556e-11	3.529e-09	1.192
ENSG00000164749	ENST00000354370; ENST00000396419; ENST00000396423; ENST00000494318	HNF4G	hepatocyte nuclear factor 4 gamma [Source:HGNC Symbol;Acc:HGNC:5026]	1.934e-08	7.273e-07	1.185
ENSG00000144035	ENST00000272425	NAT8	N-acetyltransferase 8 (putative) [Source:HGNC Symbol;Acc:HGNC:18069]	1.218e-06	3.395e-05	1.185
ENSG00000117009	ENST00000366555; ENST00000366557; ENST00000366558; ENST00000366559; ENST00000431245; ENST00000477907; ENST00000480967; ENST00000481087; ENST00000484229; ENST00000484628	KMO	kynurenine 3-monooxygenase [Source:HGNC Symbol;Acc:HGNC:6381]	8.648e-06	0.0002004	1.185
ENSG00000096696	ENST00000379802; ENST00000418664; ENST00000506617	DSP	desmoplakin [Source:HGNC Symbol;Acc:HGNC:3052]	1.528e-14	1.244e-12	1.183
ENSG00000013374	ENST00000413040; ENST00000460712; ENST00000468404; ENST00000470229; ENST00000470316; ENST00000477666; ENST00000480714; ENST00000480907; ENST00000483358; ENST00000493588; ENST00000497987; ENST00000568733	NUB1	negative regulator of ubiquitin like proteins 1 [Source:HGNC Symbol;Acc:HGNC:17623]	2.273e-14	1.806e-12	1.178
ENSG00000261884	ENST00000573493; ENST00000575231	AC040162.1		1.134e-11	6.698e-10	1.177
ENSG00000272886	ENST00000294241; ENST00000558034; ENST00000559748; ENST00000560076; ENST00000560624; ENST00000610213	DCP1A	decapping mRNA 1A [Source:HGNC Symbol;Acc:HGNC:18714]	4.518e-12	2.805e-10	1.176
ENSG00000184988	ENST00000536052; ENST00000541594; ENST00000586685; ENST00000588659; ENST00000588693; ENST00000592564; ENST00000592649; ENST00000612339	TMEM106A	transmembrane protein 106A [Source:HGNC Symbol;Acc:HGNC:28288]	3.896e-08	1.394e-06	1.17
ENSG00000143355	ENST00000367387; ENST00000367388; ENST00000367390; ENST00000367391; ENST00000475727; ENST00000561173; ENST00000606127; ENST00000615520	LHX9	LIM homeobox 9 [Source:HGNC Symbol;Acc:HGNC:14222]	3.172e-05	0.0006407	1.163
ENSG00000184584	ENST00000330794; ENST00000502362; ENST00000502825; ENST00000503287; ENST00000503838; ENST00000507297; ENST00000509573; ENST00000510817; ENST00000511850; ENST00000511886; ENST00000512606; ENST00000514119; ENST00000514348; ENST00000514542; ENST00000515507	TMEM173	transmembrane protein 173 [Source:HGNC Symbol;Acc:HGNC:27962]	1.933e-05	0.0004103	1.159
ENSG00000164136	ENST00000296545; ENST00000320650; ENST00000394159; ENST00000477265; ENST00000505351; ENST00000509249; ENST00000514653; ENST00000529613	IL15	interleukin 15 [Source:HGNC Symbol;Acc:HGNC:5977]	2.669e-09	1.11e-07	1.158
ENSG00000139679	ENST00000345941; ENST00000378434; ENST00000462781; ENST00000464486; ENST00000465365; ENST00000470937; ENST00000481832; ENST00000482024; ENST00000620633	LPAR6	lysophosphatidic acid receptor 6 [Source:HGNC Symbol;Acc:HGNC:15520]	3.277e-06	8.363e-05	1.157
ENSG00000106100	ENST00000222823; ENST00000411552; ENST00000413433; ENST00000419601; ENST00000419799; ENST00000434755; ENST00000467706; ENST00000489614	NOD1	nucleotide binding oligomerization domain containing 1 [Source:HGNC Symbol;Acc:HGNC:16390]	2.461e-11	1.38e-09	1.155
ENSG00000123240	ENST00000263036; ENST00000378747; ENST00000378748; ENST00000378752; ENST00000378757; ENST00000378764; ENST00000424614; ENST00000430081; ENST00000469025; ENST00000482140; ENST00000486862; ENST00000487935	OPTN	optineurin [Source:HGNC Symbol;Acc:HGNC:17142]	6.104e-13	4.014e-11	1.148
ENSG00000256043	ENST00000433477	CTSO	cathepsin O [Source:HGNC Symbol;Acc:HGNC:2542]	6.843e-06	0.000162	1.146
ENSG00000170175	ENST00000306071; ENST00000536404; ENST00000570557; ENST00000572857; ENST00000573209; ENST00000574054; ENST00000575379; ENST00000576360	CHRNB1	cholinergic receptor nicotinic beta 1 subunit [Source:HGNC Symbol;Acc:HGNC:1961]	3.436e-08	1.236e-06	1.142
ENSG00000145016	ENST00000273582; ENST00000296343; ENST00000413360; ENST00000415452; ENST00000447048; ENST00000449205; ENST00000467303; ENST00000471364; ENST00000472149; ENST00000474214	RUBCN	RUN and cysteine rich domain containing beclin 1 interacting protein [Source:HGNC Symbol;Acc:HGNC:28991]	1.006e-11	5.969e-10	1.126
ENSG00000137842	ENST00000260403; ENST00000563859; ENST00000564494; ENST00000564698; ENST00000565291; ENST00000566122; ENST00000566308; ENST00000567441; ENST00000568182; ENST00000568197; ENST00000569369; ENST00000569535; ENST00000569897; ENST00000569926; ENST00000570109	TMEM62	transmembrane protein 62 [Source:HGNC Symbol;Acc:HGNC:26269]	1.965e-11	1.121e-09	1.119
ENSG00000122068	ENST00000241502; ENST00000412924; ENST00000415708; ENST00000418169; ENST00000424384; ENST00000426031; ENST00000428738; ENST00000492360; ENST00000494309	FYTTD1	forty-two-three domain containing 1 [Source:HGNC Symbol;Acc:HGNC:25407]	2.739e-12	1.741e-10	1.118
ENSG00000113441	ENST00000231368; ENST00000395770; ENST00000395784; ENST00000473914; ENST00000474122	LNPEP	leucyl and cystinyl aminopeptidase [Source:HGNC Symbol;Acc:HGNC:6656]	8.671e-11	4.526e-09	1.118
ENSG00000159399	ENST00000290573; ENST00000409174; ENST00000472302	HK2	hexokinase 2 [Source:HGNC Symbol;Acc:HGNC:4923]	4.834e-06	0.0001191	1.118
ENSG00000167105	ENST00000300433; ENST00000507382; ENST00000511882	TMEM92	transmembrane protein 92 [Source:HGNC Symbol;Acc:HGNC:26579]	1.584e-11	9.235e-10	1.115
ENSG00000144837	ENST00000273371; ENST00000472126; ENST00000475963; ENST00000488919; ENST00000494440; ENST00000495992	PLA1A	phospholipase A1 member A [Source:HGNC Symbol;Acc:HGNC:17661]	1.622e-05	0.0003508	1.113
ENSG00000139083	ENST00000266427; ENST00000396373; ENST00000541426; ENST00000544715; ENST00000545027	ETV6	ETS variant 6 [Source:HGNC Symbol;Acc:HGNC:3495]	1.962e-11	1.121e-09	1.112
ENSG00000125844	ENST00000246043; ENST00000360807; ENST00000377807; ENST00000377813; ENST00000398782; ENST00000455029; ENST00000468428; ENST00000470422; ENST00000495501; ENST00000610403; ENST00000620641	RRBP1	ribosome binding protein 1 [Source:HGNC Symbol;Acc:HGNC:10448]	3.152e-13	2.191e-11	1.108
ENSG00000185722	ENST00000341657; ENST00000570535; ENST00000570934; ENST00000571547; ENST00000572412; ENST00000572564; ENST00000573250; ENST00000573722; ENST00000574367; ENST00000574736; ENST00000575298; ENST00000575509; ENST00000575955	ANKFY1	ankyrin repeat and FYVE domain containing 1 [Source:HGNC Symbol;Acc:HGNC:20763]	4.388e-14	3.328e-12	1.101
ENSG00000284194	ENST00000535425; ENST00000543927; ENST00000638598; ENST00000638670	SCO2	SCO2, cytochrome c oxidase assembly protein [Source:HGNC Symbol;Acc:HGNC:10604]	1.83e-09	7.73e-08	1.099
ENSG00000141664	ENST00000269499; ENST00000585873; ENST00000585949; ENST00000586834; ENST00000587612; ENST00000588676; ENST00000590840; ENST00000591145; ENST00000591435; ENST00000591632; ENST00000621048	ZCCHC2	zinc finger CCHC-type containing 2 [Source:HGNC Symbol;Acc:HGNC:22916]	1.91e-11	1.099e-09	1.087
ENSG00000159871	ENST00000377950; ENST00000414615; ENST00000594013; ENST00000594049; ENST00000595666; ENST00000599397; ENST00000601224; ENST00000602179	LYPD5	LY6/PLAUR domain containing 5 [Source:HGNC Symbol;Acc:HGNC:26397]	6.222e-05	0.00115	1.085
ENSG00000176771	ENST00000317721; ENST00000358991; ENST00000405974; ENST00000409213; ENST00000409261; ENST00000427594; ENST00000473859; ENST00000639875; ENST00000640590	NCKAP5	NCK associated protein 5 [Source:HGNC Symbol;Acc:HGNC:29847]	1.326e-06	3.633e-05	1.083
ENSG00000110002	ENST00000361352; ENST00000392744; ENST00000392748; ENST00000449321; ENST00000456829; ENST00000533623	VWA5A	von Willebrand factor A domain containing 5A [Source:HGNC Symbol;Acc:HGNC:6658]	2.941e-05	0.0006022	1.08
ENSG00000088881	ENST00000342725; ENST00000380648; ENST00000449079; ENST00000463145; ENST00000469215; ENST00000477287; ENST00000481662; ENST00000491472; ENST00000497450; ENST00000609451; ENST00000609967	EBF4	early B-cell factor 4 [Source:HGNC Symbol;Acc:HGNC:29278]	5.223e-06	0.0001275	1.077
ENSG00000196141	ENST00000358677; ENST00000360760; ENST00000366118; ENST00000409140; ENST00000409151; ENST00000409385; ENST00000409397; ENST00000409718; ENST00000409988; ENST00000421573; ENST00000423749; ENST00000428692; ENST00000438761; ENST00000439084; ENST00000439395; ENST00000444012; ENST00000449647; ENST00000451764; ENST00000453663; ENST00000457757; ENST00000459656; ENST00000460095; ENST00000462190; ENST0000…	SPATS2L	spermatogenesis associated serine rich 2 like [Source:HGNC Symbol;Acc:HGNC:24574]	2.257e-13	1.611e-11	1.071
ENSG00000151611	ENST00000281317; ENST00000503730; ENST00000506919; ENST00000511969; ENST00000541599	MMAA	methylmalonic aciduria (cobalamin deficiency) cblA type [Source:HGNC Symbol;Acc:HGNC:18871]	9.49e-06	0.000218	1.07
ENSG00000180628	ENST00000336126; ENST00000490164; ENST00000496708; ENST00000543648; ENST00000614189	PCGF5	polycomb group ring finger 5 [Source:HGNC Symbol;Acc:HGNC:28264]	2.039e-10	1.008e-08	1.069
ENSG00000204540	ENST00000259881; ENST00000467107; ENST00000479581; ENST00000481450; ENST00000493289; ENST00000547221; ENST00000548049; ENST00000550838; ENST00000552747	PSORS1C1	psoriasis susceptibility 1 candidate 1 [Source:HGNC Symbol;Acc:HGNC:17202]	1.292e-06	3.57e-05	1.067
ENSG00000141682	ENST00000269518; ENST00000316660; ENST00000590596	PMAIP1	phorbol-12-myristate-13-acetate-induced protein 1 [Source:HGNC Symbol;Acc:HGNC:9108]	1.129e-06	3.18e-05	1.066
ENSG00000231925	ENST00000426633; ENST00000434618; ENST00000437116; ENST00000456592; ENST00000467025; ENST00000475304; ENST00000476333; ENST00000480730; ENST00000489157	TAPBP	TAP binding protein [Source:HGNC Symbol;Acc:HGNC:11566]	3.851e-13	2.636e-11	1.06
ENSG00000114450	ENST00000232564; ENST00000465153; ENST00000466899; ENST00000468623; ENST00000497513	GNB4	G protein subunit beta 4 [Source:HGNC Symbol;Acc:HGNC:20731]	1.426e-10	7.22e-09	1.054
ENSG00000171714	ENST00000324559; ENST00000532043	ANO5	anoctamin 5 [Source:HGNC Symbol;Acc:HGNC:27337]	7.084e-10	3.261e-08	1.054
ENSG00000171564	ENST00000302068; ENST00000425838; ENST00000473984; ENST00000497097; ENST00000498375; ENST00000502545; ENST00000509493	FGB	fibrinogen beta chain [Source:HGNC Symbol;Acc:HGNC:3662]	4.902e-08	1.722e-06	1.053
ENSG00000130489	ENST00000252785; ENST00000395693	SCO2	SCO2, cytochrome c oxidase assembly protein [Source:HGNC Symbol;Acc:HGNC:10604]	2.291e-09	9.589e-08	1.049
ENSG00000143494	ENST00000271776; ENST00000366964; ENST00000366965; ENST00000366966; ENST00000366967; ENST00000366968; ENST00000366969; ENST00000481097; ENST00000490792; ENST00000493155; ENST00000517399; ENST00000519906	VASH2	vasohibin 2 [Source:HGNC Symbol;Acc:HGNC:25723]	2.59e-09	1.08e-07	1.048
ENSG00000087299	ENST00000261699; ENST00000267436; ENST00000421284; ENST00000554191; ENST00000555423; ENST00000555610; ENST00000556393	L2HGDH	L-2-hydroxyglutarate dehydrogenase [Source:HGNC Symbol;Acc:HGNC:20499]	2.832e-11	1.582e-09	1.047
ENSG00000172432	ENST00000307114; ENST00000307126; ENST00000419497; ENST00000432918; ENST00000442748; ENST00000452781; ENST00000459959; ENST00000476510; ENST00000480263; ENST00000496137	GTPBP2	GTP binding protein 2 [Source:HGNC Symbol;Acc:HGNC:4670]	5.566e-12	3.44e-10	1.042
ENSG00000123992	ENST00000273075; ENST00000322176; ENST00000373963; ENST00000373966; ENST00000373972; ENST00000429013; ENST00000430206; ENST00000434339; ENST00000457935; ENST00000460963; ENST00000462779; ENST00000488051; ENST00000488881; ENST00000490371; ENST00000519698; ENST00000519905; ENST00000520694; ENST00000521459; ENST00000522421; ENST00000523282; ENST00000523527	DNPEP	aspartyl aminopeptidase [Source:HGNC Symbol;Acc:HGNC:2981]	6.169e-12	3.746e-10	1.041
ENSG00000152749	ENST00000376958	GPR180	G protein-coupled receptor 180 [Source:HGNC Symbol;Acc:HGNC:28899]	1.351e-09	5.892e-08	1.04
ENSG00000147003	ENST00000380342	TMEM27	transmembrane protein 27 [Source:HGNC Symbol;Acc:HGNC:29437]	2.966e-05	0.0006047	1.038
ENSG00000050165	ENST00000326932; ENST00000396505; ENST00000525493; ENST00000525927; ENST00000526218; ENST00000527132; ENST00000528188; ENST00000529338; ENST00000530694; ENST00000531309; ENST00000532372; ENST00000532873; ENST00000533813; ENST00000533900; ENST00000534479; ENST00000534511	DKK3	dickkopf WNT signaling pathway inhibitor 3 [Source:HGNC Symbol;Acc:HGNC:2893]	1.428e-10	7.22e-09	1.034
ENSG00000163132	ENST00000382723; ENST00000468421	MSX1	msh homeobox 1 [Source:HGNC Symbol;Acc:HGNC:7391]	2.704e-07	8.552e-06	1.034
ENSG00000141086	ENST00000571044; ENST00000571605; ENST00000572144; ENST00000573845; ENST00000574481; ENST00000575302; ENST00000576408; ENST00000576915	CTRL	chymotrypsin like [Source:HGNC Symbol;Acc:HGNC:2524]	3.204e-08	1.165e-06	1.032
ENSG00000185499	ENST00000337604; ENST00000338684; ENST00000342482; ENST00000343256; ENST00000368389; ENST00000368390; ENST00000368392; ENST00000368393; ENST00000368396; ENST00000368398; ENST00000438413; ENST00000457295; ENST00000462215; ENST00000462317; ENST00000466913; ENST00000467134; ENST00000468978; ENST00000471283; ENST00000485118; ENST00000498431; ENST00000610359; ENST00000610468; ENST00000611571; ENST0000…	MUC1	mucin 1, cell surface associated [Source:HGNC Symbol;Acc:HGNC:7508]	7.442e-08	2.554e-06	1.029
ENSG00000204138	ENST00000373836; ENST00000373839; ENST00000463428; ENST00000493669; ENST00000632202; ENST00000632421; ENST00000632964; ENST00000633167; ENST00000633371	PHACTR4	phosphatase and actin regulator 4 [Source:HGNC Symbol;Acc:HGNC:25793]	2.991e-12	1.883e-10	1.024
ENSG00000184557	ENST00000330871; ENST00000587578	SOCS3	suppressor of cytokine signaling 3 [Source:HGNC Symbol;Acc:HGNC:19391]	4.174e-11	2.284e-09	1.021
ENSG00000047457	ENST00000264613; ENST00000455472; ENST00000460674; ENST00000462336; ENST00000463556; ENST00000471356; ENST00000473296; ENST00000474204; ENST00000479771; ENST00000481169; ENST00000489736; ENST00000490639; ENST00000494544; ENST00000497797; ENST00000497902	CP	ceruloplasmin [Source:HGNC Symbol;Acc:HGNC:2295]	1.692e-06	4.537e-05	1.021
ENSG00000126583	ENST00000263431; ENST00000419486; ENST00000474397; ENST00000479081	PRKCG	protein kinase C gamma [Source:HGNC Symbol;Acc:HGNC:9402]	2.567e-06	6.707e-05	1.019
ENSG00000163701	ENST00000383814; ENST00000383815; ENST00000421412; ENST00000434065; ENST00000444427; ENST00000454190; ENST00000454992; ENST00000461534; ENST00000480244; ENST00000483258; ENST00000489181	IL17RE	interleukin 17 receptor E [Source:HGNC Symbol;Acc:HGNC:18439]	2.156e-05	0.0004531	1.019
ENSG00000167034	ENST00000380871; ENST00000523261	NKX3-1	NK3 homeobox 1 [Source:HGNC Symbol;Acc:HGNC:7838]	1.427e-09	6.207e-08	1.018
ENSG00000187210	ENST00000376730; ENST00000442371; ENST00000444201; ENST00000480311; ENST00000488136	GCNT1	glucosaminyl (N-acetyl) transferase 1, core 2 [Source:HGNC Symbol;Acc:HGNC:4203]	1.378e-06	3.753e-05	1.013
ENSG00000158125	ENST00000379416; ENST00000476043; ENST00000491727	XDH	xanthine dehydrogenase [Source:HGNC Symbol;Acc:HGNC:12805]	1.503e-07	4.93e-06	1.009
ENSG00000156804	ENST00000287396; ENST00000443022; ENST00000517956; ENST00000520511; ENST00000521719; ENST00000524000	FBXO32	F-box protein 32 [Source:HGNC Symbol;Acc:HGNC:16731]	1.384e-07	4.585e-06	1.006
ENSG00000185753	ENST00000327877; ENST00000378421; ENST00000378426	CXorf38	chromosome X open reading frame 38 [Source:HGNC Symbol;Acc:HGNC:28589]	7.843e-11	4.188e-09	1.004
ENSG00000102921	ENST00000262384; ENST00000564124; ENST00000564710; ENST00000565423; ENST00000565638; ENST00000569027	N4BP1	NEDD4 binding protein 1 [Source:HGNC Symbol;Acc:HGNC:29850]	9.782e-12	5.83e-10	1.001
ENSG00000125730	ENST00000245907; ENST00000594005; ENST00000594270; ENST00000594936; ENST00000595577; ENST00000596179; ENST00000596238; ENST00000596548; ENST00000597442; ENST00000598805; ENST00000599668; ENST00000599899; ENST00000600744; ENST00000600763; ENST00000601008; ENST00000601475; ENST00000602053; ENST00000602229	C3	complement C3 [Source:HGNC Symbol;Acc:HGNC:1318]	1.512e-09	6.554e-08	0.9913
ENSG00000170379	ENST00000357344; ENST00000411935; ENST00000425618; ENST00000441159; ENST00000444908; ENST00000518791	TCAF2	TRPM8 channel associated factor 2 [Source:HGNC Symbol;Acc:HGNC:26878]	8.224e-05	0.001462	0.9899
ENSG00000180611	ENST00000392452	MB21D2	Mab-21 domain containing 2 [Source:HGNC Symbol;Acc:HGNC:30438]	3.594e-09	1.467e-07	0.9895
ENSG00000136874	ENST00000259400; ENST00000524405; ENST00000525342; ENST00000525579; ENST00000525640; ENST00000525847; ENST00000526607; ENST00000529340; ENST00000529385; ENST00000531035; ENST00000533696; ENST00000534052	STX17	syntaxin 17 [Source:HGNC Symbol;Acc:HGNC:11432]	6.27e-10	2.926e-08	0.9876
ENSG00000179111	ENST00000317814; ENST00000541682; ENST00000577735	HES7	hes family bHLH transcription factor 7 [Source:HGNC Symbol;Acc:HGNC:15977]	4.337e-05	0.0008428	0.9876
ENSG00000156232	ENST00000286760; ENST00000560964	WHAMM	WAS protein homolog associated with actin, golgi membranes and microtubules [Source:HGNC Symbol;Acc:HGNC:30493]	3.637e-10	1.759e-08	0.9866
ENSG00000135828	ENST00000367559; ENST00000539397	RNASEL	ribonuclease L [Source:HGNC Symbol;Acc:HGNC:10050]	1.916e-08	7.242e-07	0.9824
ENSG00000165923	ENST00000357610; ENST00000425363; ENST00000525123; ENST00000526331; ENST00000528244; ENST00000528609; ENST00000528632; ENST00000529154; ENST00000529712; ENST00000530577; ENST00000530969; ENST00000531835; ENST00000532595; ENST00000532835	AGBL2	ATP/GTP binding protein like 2 [Source:HGNC Symbol;Acc:HGNC:26296]	1.801e-06	4.798e-05	0.9808
ENSG00000152049	ENST00000281830; ENST00000488477	KCNE4	potassium voltage-gated channel subfamily E regulatory subunit 4 [Source:HGNC Symbol;Acc:HGNC:6244]	2.048e-05	0.0004326	0.9754
ENSG00000167371	ENST00000300797; ENST00000358758; ENST00000562148; ENST00000567551; ENST00000567659; ENST00000568516; ENST00000572820; ENST00000636001; ENST00000636019; ENST00000636131; ENST00000636246; ENST00000636619; ENST00000636902; ENST00000637064; ENST00000637290; ENST00000637403; ENST00000637425; ENST00000637542; ENST00000637565; ENST00000637596	PRRT2	proline rich transmembrane protein 2 [Source:HGNC Symbol;Acc:HGNC:30500]	6.916e-05	0.001261	0.9595
ENSG00000125148	ENST00000245185; ENST00000561491; ENST00000562017; ENST00000563985; ENST00000567300	MT2A	metallothionein 2A [Source:HGNC Symbol;Acc:HGNC:7406]	3.416e-09	1.403e-07	0.9589
ENSG00000113369	ENST00000265138; ENST00000503192; ENST00000505631; ENST00000507075; ENST00000508948; ENST00000511391; ENST00000514284	ARRDC3	arrestin domain containing 3 [Source:HGNC Symbol;Acc:HGNC:29263]	1.678e-08	6.398e-07	0.9482
ENSG00000026103	ENST00000313771; ENST00000352159; ENST00000355279; ENST00000355740; ENST00000357339; ENST00000371857; ENST00000460510; ENST00000466081; ENST00000477270; ENST00000479522; ENST00000484444; ENST00000487314; ENST00000488877; ENST00000492756; ENST00000494410; ENST00000494799; ENST00000612663; ENST00000640140; ENST00000640250; ENST00000640681	FAS	Fas cell surface death receptor [Source:HGNC Symbol;Acc:HGNC:11920]	3.406e-08	1.229e-06	0.9445
ENSG00000107864	ENST00000265997; ENST00000412050; ENST00000614585	CPEB3	cytoplasmic polyadenylation element binding protein 3 [Source:HGNC Symbol;Acc:HGNC:21746]	3.081e-05	0.0006235	0.9437
ENSG00000049192	ENST00000314351; ENST00000381052; ENST00000381055; ENST00000417396; ENST00000464680; ENST00000470597; ENST00000502886; ENST00000504282	ADAMTS6	ADAM metallopeptidase with thrombospondin type 1 motif 6 [Source:HGNC Symbol;Acc:HGNC:222]	0.0001463	0.002414	0.942
ENSG00000008735	ENST00000008876; ENST00000329492	MAPK8IP2	mitogen-activated protein kinase 8 interacting protein 2 [Source:HGNC Symbol;Acc:HGNC:6883]	5.793e-08	2.014e-06	0.941
ENSG00000139178	ENST00000266542; ENST00000504702; ENST00000534950; ENST00000534969; ENST00000537833; ENST00000539803; ENST00000539927; ENST00000543933; ENST00000543941; ENST00000544702; ENST00000545280; ENST00000545337	C1RL	complement C1r subcomponent like [Source:HGNC Symbol;Acc:HGNC:21265]	2.098e-10	1.03e-08	0.9409
ENSG00000267534	ENST00000590320	S1PR2	sphingosine-1-phosphate receptor 2 [Source:HGNC Symbol;Acc:HGNC:3169]	3.744e-05	0.0007427	0.9409
ENSG00000092098	ENST00000324103; ENST00000483895; ENST00000491351; ENST00000557878; ENST00000557991; ENST00000558452; ENST00000558634; ENST00000558907; ENST00000559071; ENST00000559260; ENST00000559275; ENST00000559308; ENST00000559438; ENST00000559449; ENST00000559491; ENST00000559533; ENST00000559583; ENST00000559719; ENST00000559882; ENST00000560071; ENST00000560342; ENST00000560631; ENST00000560754; ENST0000…	RNF31	ring finger protein 31 [Source:HGNC Symbol;Acc:HGNC:16031]	1.532e-10	7.687e-09	0.9404
ENSG00000153294	ENST00000283303; ENST00000327753; ENST00000371220	ADGRF4	adhesion G protein-coupled receptor F4 [Source:HGNC Symbol;Acc:HGNC:19011]	2.023e-08	7.566e-07	0.9376
ENSG00000108387	ENST00000317256; ENST00000317268; ENST00000393086; ENST00000412945; ENST00000426861; ENST00000457347; ENST00000577440; ENST00000577729; ENST00000578131; ENST00000578747; ENST00000579371; ENST00000580740; ENST00000580791; ENST00000580796; ENST00000580809; ENST00000580844; ENST00000581607; ENST00000581615; ENST00000581921; ENST00000582248; ENST00000582270; ENST00000582976; ENST00000583114; ENST0000…	SEPTIN4	septin 4 [Source:HGNC Symbol;Acc:HGNC:9165]	8.491e-05	0.001507	0.9352
ENSG00000196358	ENST00000372179; ENST00000393229; ENST00000483055; ENST00000490694	NTNG2	netrin G2 [Source:HGNC Symbol;Acc:HGNC:14288]	2.84e-05	0.0005841	0.9292
ENSG00000120526	ENST00000239690; ENST00000427660; ENST00000519607; ENST00000521439	NUDCD1	NudC domain containing 1 [Source:HGNC Symbol;Acc:HGNC:24306]	1.988e-11	1.129e-09	0.9276
ENSG00000282827	ENST00000634384; ENST00000635452; ENST00000635464	AC134772.2		9.885e-10	4.428e-08	0.926
ENSG00000196187	ENST00000366835; ENST00000436966; ENST00000474478; ENST00000482753; ENST00000483779; ENST00000487817; ENST00000487971; ENST00000496025; ENST00000537914	TMEM63A	transmembrane protein 63A [Source:HGNC Symbol;Acc:HGNC:29118]	5.219e-10	2.479e-08	0.923
ENSG00000110492	ENST00000359803; ENST00000395565; ENST00000395566; ENST00000395569; ENST00000405308; ENST00000407067; ENST00000441869; ENST00000481047; ENST00000489525; ENST00000490240; ENST00000533283; ENST00000533952; ENST00000617138	MDK	midkine [Source:HGNC Symbol;Acc:HGNC:6972]	8.004e-06	0.0001881	0.92
ENSG00000137767	ENST00000260324; ENST00000561493; ENST00000561735; ENST00000563296; ENST00000565227; ENST00000565997; ENST00000566934; ENST00000568606	SQOR	sulfide quinone oxidoreductase [Source:HGNC Symbol;Acc:HGNC:20390]	3.346e-11	1.845e-09	0.9175
ENSG00000177721	ENST00000314890; ENST00000616064	ANXA2R	annexin A2 receptor [Source:HGNC Symbol;Acc:HGNC:33463]	2.6e-05	0.0005363	0.9165
ENSG00000126778	ENST00000247182; ENST00000553535; ENST00000554986; ENST00000555627; ENST00000555955	SIX1	SIX homeobox 1 [Source:HGNC Symbol;Acc:HGNC:10887]	4.858e-08	1.711e-06	0.9156
ENSG00000170775	ENST00000303921	GPR37	G protein-coupled receptor 37 [Source:HGNC Symbol;Acc:HGNC:4494]	4.66e-05	0.0008937	0.9129
ENSG00000151692	ENST00000320892; ENST00000416587; ENST00000432850; ENST00000433456; ENST00000467276; ENST00000471060; ENST00000480970	RNF144A	ring finger protein 144A [Source:HGNC Symbol;Acc:HGNC:20457]	9.498e-10	4.269e-08	0.9126
ENSG00000132554	ENST00000360863; ENST00000517769; ENST00000517828; ENST00000517843; ENST00000518474; ENST00000518719; ENST00000519092; ENST00000519408; ENST00000519421; ENST00000519725; ENST00000520117; ENST00000520923; ENST00000522064; ENST00000523287; ENST00000523437; ENST00000523600; ENST00000524182; ENST00000617334	RGS22	regulator of G protein signaling 22 [Source:HGNC Symbol;Acc:HGNC:24499]	0.0005366	0.007385	0.9115
ENSG00000060140	ENST00000075503; ENST00000535345; ENST00000538867; ENST00000541561; ENST00000542562; ENST00000542924	STYK1	serine/threonine/tyrosine kinase 1 [Source:HGNC Symbol;Acc:HGNC:18889]	0.0002161	0.003361	0.91
ENSG00000130962	ENST00000378628; ENST00000449135; ENST00000463135; ENST00000466533; ENST00000470290; ENST00000484460; ENST00000491253; ENST00000542554; ENST00000543642	PRRG1	proline rich and Gla domain 1 [Source:HGNC Symbol;Acc:HGNC:9469]	3.137e-08	1.144e-06	0.908
ENSG00000196776	ENST00000355354; ENST00000361309; ENST00000398258; ENST00000471694; ENST00000517766	CD47	CD47 molecule [Source:HGNC Symbol;Acc:HGNC:1682]	6.344e-10	2.951e-08	0.9058
ENSG00000101236	ENST00000336095; ENST00000358395; ENST00000432261; ENST00000545616	RNF24	ring finger protein 24 [Source:HGNC Symbol;Acc:HGNC:13779]	7.563e-10	3.458e-08	0.9029
ENSG00000145623	ENST00000274276; ENST00000502536; ENST00000508882; ENST00000509237; ENST00000513831	OSMR	oncostatin M receptor [Source:HGNC Symbol;Acc:HGNC:8507]	6.238e-12	3.768e-10	0.9019
ENSG00000133943	ENST00000256324; ENST00000298858; ENST00000412671; ENST00000428926; ENST00000517306; ENST00000517362; ENST00000517518; ENST00000517877; ENST00000518649; ENST00000518665; ENST00000518868; ENST00000518871; ENST00000519019; ENST00000519950; ENST00000519994; ENST00000520130; ENST00000520328; ENST00000521064; ENST00000521077; ENST00000521081; ENST00000521334; ENST00000522170; ENST00000522322; ENST0000…	DGLUCY	D-glutamate cyclase [Source:HGNC Symbol;Acc:HGNC:20498]	5.351e-10	2.533e-08	0.9014
ENSG00000163512	ENST00000295748; ENST00000334100; ENST00000414162; ENST00000415852; ENST00000420543; ENST00000429369; ENST00000457172; ENST00000462936; ENST00000463512; ENST00000470234; ENST00000476174; ENST00000479665; ENST00000488978; ENST00000492044	AZI2	5-azacytidine induced 2 [Source:HGNC Symbol;Acc:HGNC:24002]	6.005e-10	2.813e-08	0.9001
ENSG00000064012	ENST00000264274; ENST00000264275; ENST00000323492; ENST00000339403; ENST00000358485; ENST00000392258; ENST00000392263; ENST00000392266; ENST00000413726; ENST00000424461; ENST00000429881; ENST00000432109; ENST00000437283; ENST00000440732; ENST00000444430; ENST00000447616; ENST00000450491; ENST00000471383; ENST00000490412; ENST00000490682	CASP8	caspase 8 [Source:HGNC Symbol;Acc:HGNC:1509]	8.124e-11	4.287e-09	0.8993
ENSG00000170542	ENST00000380698	SERPINB9	serpin family B member 9 [Source:HGNC Symbol;Acc:HGNC:8955]	7.833e-10	3.545e-08	0.8975
ENSG00000136051	ENST00000311317; ENST00000332180; ENST00000547171; ENST00000547404; ENST00000548195; ENST00000548534; ENST00000550036; ENST00000550053; ENST00000550613; ENST00000550786; ENST00000551224; ENST00000551290; ENST00000552203; ENST00000620430	WASHC4	WASH complex subunit 4 [Source:HGNC Symbol;Acc:HGNC:29174]	1.383e-08	5.336e-07	0.8951
ENSG00000082269	ENST00000194672; ENST00000361499; ENST00000370479; ENST00000393299; ENST00000418814; ENST00000425415; ENST00000457062; ENST00000505675; ENST00000505769; ENST00000505868; ENST00000507049; ENST00000507085; ENST00000508844; ENST00000514185; ENST00000515280; ENST00000515323	FAM135A	family with sequence similarity 135 member A [Source:HGNC Symbol;Acc:HGNC:21084]	3.678e-09	1.497e-07	0.888
ENSG00000102287	ENST00000370328; ENST00000417300; ENST00000441219; ENST00000462018; ENST00000465405; ENST00000474932; ENST00000476016; ENST00000483564; ENST00000486255; ENST00000489333; ENST00000491339; ENST00000495862	GABRE	gamma-aminobutyric acid type A receptor epsilon subunit [Source:HGNC Symbol;Acc:HGNC:4085]	1.698e-11	9.812e-10	0.8872
ENSG00000278500	ENST00000468418	AC009336.2		0.0001813	0.002906	0.8862
ENSG00000157557	ENST00000360214; ENST00000360938; ENST00000432278; ENST00000456966	ETS2	ETS proto-oncogene 2, transcription factor [Source:HGNC Symbol;Acc:HGNC:3489]	5.409e-11	2.923e-09	0.8843
ENSG00000214226	ENST00000397861; ENST00000487705; ENST00000570754	C17orf67	chromosome 17 open reading frame 67 [Source:HGNC Symbol;Acc:HGNC:27900]	5.239e-06	0.0001276	0.882
ENSG00000163635	ENST00000295900; ENST00000466529; ENST00000472569; ENST00000474112; ENST00000474513; ENST00000475897; ENST00000477516; ENST00000484332; ENST00000484668; ENST00000487717; ENST00000488239; ENST00000522345; ENST00000538065	ATXN7	ataxin 7 [Source:HGNC Symbol;Acc:HGNC:10560]	1.18e-09	5.249e-08	0.8813
ENSG00000117461	ENST00000262741; ENST00000372006; ENST00000420542; ENST00000423209; ENST00000425892; ENST00000488808; ENST00000493202	PIK3R3	phosphoinositide-3-kinase regulatory subunit 3 [Source:HGNC Symbol;Acc:HGNC:8981]	3.828e-07	1.18e-05	0.8789
ENSG00000171560	ENST00000302053; ENST00000403106; ENST00000622532	FGA	fibrinogen alpha chain [Source:HGNC Symbol;Acc:HGNC:3661]	1.195e-06	3.345e-05	0.8784
ENSG00000177485	ENST00000326624; ENST00000557385	ZBTB33	zinc finger and BTB domain containing 33 [Source:HGNC Symbol;Acc:HGNC:16682]	1.181e-08	4.571e-07	0.8722
ENSG00000172780	ENST00000315150; ENST00000393304; ENST00000393305; ENST00000393307; ENST00000393308; ENST00000457077; ENST00000476465; ENST00000615093	RAB43	RAB43, member RAS oncogene family [Source:HGNC Symbol;Acc:HGNC:19983]	6.496e-06	0.0001551	0.872
ENSG00000130433	ENST00000252729; ENST00000346968; ENST00000352529	CACNG6	calcium voltage-gated channel auxiliary subunit gamma 6 [Source:HGNC Symbol;Acc:HGNC:13625]	3.934e-07	1.204e-05	0.8709
ENSG00000105402	ENST00000263354; ENST00000593761; ENST00000593785; ENST00000593905; ENST00000594001; ENST00000594155; ENST00000594217; ENST00000594288; ENST00000594740; ENST00000595227; ENST00000595826; ENST00000596892; ENST00000597118; ENST00000597160; ENST00000597271; ENST00000597274; ENST00000597778; ENST00000598615; ENST00000601208; ENST00000601927; ENST00000602082; ENST00000602174	NAPA	NSF attachment protein alpha [Source:HGNC Symbol;Acc:HGNC:7641]	1.992e-10	9.883e-09	0.8701
ENSG00000279861	ENST00000624088	AC073548.1		3.156e-09	1.3e-07	0.8658
ENSG00000137571	ENST00000260126; ENST00000524703; ENST00000524945; ENST00000526750; ENST00000528658; ENST00000530307; ENST00000531422; ENST00000532388	SLCO5A1	solute carrier organic anion transporter family member 5A1 [Source:HGNC Symbol;Acc:HGNC:19046]	0.0004265	0.006063	0.8657
ENSG00000107485	ENST00000346208; ENST00000379328; ENST00000461472; ENST00000481743	GATA3	GATA binding protein 3 [Source:HGNC Symbol;Acc:HGNC:4172]	1.165e-06	3.273e-05	0.8639
ENSG00000162772	ENST00000336937; ENST00000341491; ENST00000366981; ENST00000366983; ENST00000366985; ENST00000366987; ENST00000464547; ENST00000465155; ENST00000492118; ENST00000613104; ENST00000613954	ATF3	activating transcription factor 3 [Source:HGNC Symbol;Acc:HGNC:785]	4.446e-06	0.0001105	0.8602
ENSG00000123685	ENST00000243440; ENST00000471382; ENST00000478275	BATF3	basic leucine zipper ATF-like transcription factor 3 [Source:HGNC Symbol;Acc:HGNC:28915]	2.641e-07	8.373e-06	0.8591
ENSG00000260170	ENST00000564080	AC090527.2		4.381e-10	2.104e-08	0.8588
ENSG00000136153	ENST00000321797; ENST00000341547; ENST00000357063; ENST00000377499; ENST00000377534; ENST00000447038; ENST00000465261; ENST00000465309; ENST00000467686; ENST00000482116; ENST00000485987; ENST00000489941; ENST00000497947; ENST00000524651; ENST00000525107; ENST00000525373; ENST00000525914; ENST00000526202; ENST00000526371; ENST00000526528; ENST00000532377; ENST00000532785; ENST00000533299; ENST0000…	LMO7	LIM domain 7 [Source:HGNC Symbol;Acc:HGNC:6646]	4.836e-11	2.624e-09	0.8577
ENSG00000135047	ENST00000340342; ENST00000342020; ENST00000343150; ENST00000375894; ENST00000482054; ENST00000495822	CTSL	cathepsin L [Source:HGNC Symbol;Acc:HGNC:2537]	1.623e-11	9.419e-10	0.8521
ENSG00000164463	ENST00000296953; ENST00000517882; ENST00000520420; ENST00000520464; ENST00000522692; ENST00000523161	CREBRF	CREB3 regulatory factor [Source:HGNC Symbol;Acc:HGNC:24050]	3.492e-06	8.863e-05	0.8509
ENSG00000115353	ENST00000305249; ENST00000409848; ENST00000497764	TACR1	tachykinin receptor 1 [Source:HGNC Symbol;Acc:HGNC:11526]	0.001264	0.01498	0.8504
ENSG00000140807	ENST00000268459; ENST00000564336; ENST00000566396	NKD1	naked cuticle homolog 1 [Source:HGNC Symbol;Acc:HGNC:17045]	4.571e-05	0.0008804	0.85
ENSG00000136040	ENST00000258526; ENST00000545312; ENST00000546659; ENST00000546733; ENST00000547057; ENST00000549187; ENST00000549217; ENST00000549810; ENST00000550080; ENST00000551495; ENST00000551850	PLXNC1	plexin C1 [Source:HGNC Symbol;Acc:HGNC:9106]	0.0008837	0.01111	0.8443
ENSG00000082074	ENST00000351578; ENST00000503065; ENST00000504542; ENST00000505428; ENST00000506557; ENST00000509072; ENST00000510188; ENST00000512138; ENST00000512982; ENST00000515010	FYB1	FYN binding protein 1 [Source:HGNC Symbol;Acc:HGNC:4036]	6.148e-07	1.828e-05	0.8436
ENSG00000125848	ENST00000341420; ENST00000378053; ENST00000462077	FLRT3	fibronectin leucine rich transmembrane protein 3 [Source:HGNC Symbol;Acc:HGNC:3762]	6.095e-07	1.816e-05	0.8435
ENSG00000101670	ENST00000261292; ENST00000427224; ENST00000577628; ENST00000579750; ENST00000580036; ENST00000583083; ENST00000623277	LIPG	lipase G, endothelial type [Source:HGNC Symbol;Acc:HGNC:6623]	0.0005286	0.007312	0.8403
ENSG00000266728	ENST00000579290; ENST00000584605	AC015688.5		1.557e-05	0.0003384	0.8376
ENSG00000116863	ENST00000373178	ADPRHL2	ADP-ribosylhydrolase like 2 [Source:HGNC Symbol;Acc:HGNC:21304]	8.768e-09	3.442e-07	0.8366
ENSG00000177842	ENST00000314529; ENST00000418905; ENST00000420891; ENST00000433723	ZNF620	zinc finger protein 620 [Source:HGNC Symbol;Acc:HGNC:28742]	5.411e-06	0.0001306	0.8332
ENSG00000168672	ENST00000304916; ENST00000517458	FAM84B	family with sequence similarity 84 member B [Source:HGNC Symbol;Acc:HGNC:24166]	4.473e-08	1.584e-06	0.8331
ENSG00000182197	ENST00000378204; ENST00000436216; ENST00000437196	EXT1	exostosin glycosyltransferase 1 [Source:HGNC Symbol;Acc:HGNC:3512]	6.477e-10	3.002e-08	0.8296
ENSG00000147027	ENST00000275954	TMEM47	transmembrane protein 47 [Source:HGNC Symbol;Acc:HGNC:18515]	0.0005913	0.008005	0.8296
ENSG00000125285	ENST00000376945	SOX21	SRY-box 21 [Source:HGNC Symbol;Acc:HGNC:11197]	0.0003323	0.004881	0.8285
ENSG00000281593	ENST00000442800	AC006978.2		5.318e-06	0.0001293	0.8274
ENSG00000104320	ENST00000265433; ENST00000396252; ENST00000409330; ENST00000474821; ENST00000494804; ENST00000517337; ENST00000517772; ENST00000519426; ENST00000520325; ENST00000523444; ENST00000613033	NBN	nibrin [Source:HGNC Symbol;Acc:HGNC:7652]	1.634e-09	7.038e-08	0.8262
ENSG00000101017	ENST00000372276; ENST00000372285; ENST00000461171; ENST00000466205; ENST00000477696; ENST00000489304; ENST00000620709	CD40	CD40 molecule [Source:HGNC Symbol;Acc:HGNC:11919]	2.766e-06	7.183e-05	0.8228
ENSG00000144596	ENST00000413414; ENST00000422481; ENST00000430219; ENST00000619221; ENST00000621039; ENST00000637182; ENST00000637939	GRIP2	glutamate receptor interacting protein 2 [Source:HGNC Symbol;Acc:HGNC:23841]	0.0001588	0.002591	0.8224
ENSG00000105835	ENST00000222553; ENST00000354289; ENST00000393618; ENST00000417537; ENST00000424768; ENST00000441045; ENST00000463871; ENST00000467730; ENST00000484527; ENST00000486949; ENST00000489358; ENST00000489732; ENST00000491027	NAMPT	nicotinamide phosphoribosyltransferase [Source:HGNC Symbol;Acc:HGNC:30092]	2.597e-07	8.254e-06	0.8115
ENSG00000008086	ENST00000379989; ENST00000379996; ENST00000463994; ENST00000623364; ENST00000623535; ENST00000623610; ENST00000624700; ENST00000624953; ENST00000635828; ENST00000636046; ENST00000637881	CDKL5	cyclin dependent kinase like 5 [Source:HGNC Symbol;Acc:HGNC:11411]	4.047e-09	1.632e-07	0.8108
ENSG00000184014	ENST00000328194; ENST00000524446; ENST00000525784; ENST00000526523; ENST00000526707; ENST00000527700; ENST00000527896; ENST00000528725; ENST00000529977; ENST00000530044; ENST00000530780; ENST00000530867; ENST00000531580; ENST00000531747; ENST00000532696; ENST00000533737	DENND5A	DENN domain containing 5A [Source:HGNC Symbol;Acc:HGNC:19344]	1.902e-10	9.474e-09	0.8089
ENSG00000136436	ENST00000258947; ENST00000372317; ENST00000416445; ENST00000448105; ENST00000502761; ENST00000503463; ENST00000505071; ENST00000506971; ENST00000507076; ENST00000507306; ENST00000508679; ENST00000509014; ENST00000509112; ENST00000509415; ENST00000509507; ENST00000509784; ENST00000510356; ENST00000510997; ENST00000511697; ENST00000511816; ENST00000513119; ENST00000514006; ENST00000514267; ENST0000…	CALCOCO2	calcium binding and coiled-coil domain 2 [Source:HGNC Symbol;Acc:HGNC:29912]	8.585e-11	4.512e-09	0.8068
ENSG00000128578	ENST00000249344; ENST00000435494; ENST00000465033	STRIP2	striatin interacting protein 2 [Source:HGNC Symbol;Acc:HGNC:22209]	1.179e-07	3.933e-06	0.8025
ENSG00000153147	ENST00000283131; ENST00000508573; ENST00000515531	SMARCA5	SWI/SNF related, matrix associated, actin dependent regulator of chromatin, subfamily a, member 5 [Source:HGNC Symbol;Acc:HGNC:11101]	1.517e-10	7.644e-09	0.8019
ENSG00000221869	ENST00000408965	CEBPD	CCAAT/enhancer binding protein delta [Source:HGNC Symbol;Acc:HGNC:1835]	2.474e-05	0.0005153	0.8006
ENSG00000196628	ENST00000354452; ENST00000356073; ENST00000398339; ENST00000457482; ENST00000537578; ENST00000537856; ENST00000540999; ENST00000543082; ENST00000544241; ENST00000561831; ENST00000561992; ENST00000562030; ENST00000562543; ENST00000562607; ENST00000562638; ENST00000562680; ENST00000562847; ENST00000563686; ENST00000563760; ENST00000563824; ENST00000563888; ENST00000564228; ENST00000564343; ENST0000…	TCF4	transcription factor 4 [Source:HGNC Symbol;Acc:HGNC:11634]	2.348e-06	6.17e-05	0.8005
ENSG00000198203	ENST00000251481; ENST00000326853; ENST00000409067; ENST00000409880; ENST00000437390; ENST00000438339; ENST00000442801; ENST00000492554; ENST00000495441	SULT1C2	sulfotransferase family 1C member 2 [Source:HGNC Symbol;Acc:HGNC:11456]	0.0007947	0.0102	0.7993
ENSG00000158773	ENST00000368019; ENST00000368020; ENST00000368021; ENST00000472217; ENST00000473969; ENST00000491629; ENST00000496363; ENST00000528768; ENST00000529476; ENST00000531842; ENST00000534633	USF1	upstream transcription factor 1 [Source:HGNC Symbol;Acc:HGNC:12593]	1.695e-09	7.248e-08	0.7987
ENSG00000108691	ENST00000225831; ENST00000580907; ENST00000582017; ENST00000624362	CCL2	C-C motif chemokine ligand 2 [Source:HGNC Symbol;Acc:HGNC:10618]	2.196e-08	8.144e-07	0.7975
ENSG00000068976	ENST00000164139; ENST00000377432; ENST00000460413; ENST00000462303; ENST00000483742	PYGM	glycogen phosphorylase, muscle associated [Source:HGNC Symbol;Acc:HGNC:9726]	0.001839	0.02017	0.7963
ENSG00000157890	ENST00000288745; ENST00000395614; ENST00000409699; ENST00000422354; ENST00000455812; ENST00000469917; ENST00000474398; ENST00000478590; ENST00000478721; ENST00000484618; ENST00000489275; ENST00000490495; ENST00000493192; ENST00000562154; ENST00000564573	MEGF11	multiple EGF like domains 11 [Source:HGNC Symbol;Acc:HGNC:29635]	0.001044	0.01275	0.7961
ENSG00000146872	ENST00000326270; ENST00000343388; ENST00000346027; ENST00000577616; ENST00000578697; ENST00000578931; ENST00000579450; ENST00000580203; ENST00000580705; ENST00000581041; ENST00000581286; ENST00000582195; ENST00000582660; ENST00000582809; ENST00000583310; ENST00000583690; ENST00000583843; ENST00000584367	TLK2	tousled like kinase 2 [Source:HGNC Symbol;Acc:HGNC:11842]	4.264e-09	1.715e-07	0.7959
ENSG00000198604	ENST00000358716; ENST00000360310; ENST00000382422; ENST00000553385; ENST00000553573; ENST00000553853; ENST00000554391; ENST00000554865; ENST00000555273; ENST00000555331; ENST00000556314; ENST00000557739	BAZ1A	bromodomain adjacent to zinc finger domain 1A [Source:HGNC Symbol;Acc:HGNC:960]	2.781e-10	1.36e-08	0.7943
ENSG00000206503	ENST00000376802; ENST00000376806; ENST00000376809; ENST00000396634; ENST00000461903; ENST00000479320; ENST00000495183; ENST00000496081; ENST00000638375	HLA-A	major histocompatibility complex, class I, A [Source:HGNC Symbol;Acc:HGNC:4931]	1.799e-09	7.623e-08	0.7905
ENSG00000164164	ENST00000447906; ENST00000454497; ENST00000455611; ENST00000504331; ENST00000504501; ENST00000505976; ENST00000509517; ENST00000509620; ENST00000509985; ENST00000514973	OTUD4	OTU deubiquitinase 4 [Source:HGNC Symbol;Acc:HGNC:24949]	1.705e-09	7.248e-08	0.7882
ENSG00000120690	ENST00000239882; ENST00000405737; ENST00000498824; ENST00000625359; ENST00000635415	ELF1	E74 like ETS transcription factor 1 [Source:HGNC Symbol;Acc:HGNC:3316]	2.783e-09	1.15e-07	0.787
ENSG00000139618	ENST00000380152; ENST00000470094; ENST00000528762; ENST00000530893; ENST00000533776; ENST00000544455; ENST00000614259	BRCA2	BRCA2, DNA repair associated [Source:HGNC Symbol;Acc:HGNC:1101]	2.316e-07	7.396e-06	0.7862
ENSG00000140092	ENST00000267620; ENST00000342058; ENST00000554121; ENST00000554468; ENST00000556154; ENST00000556961; ENST00000557088; ENST00000557462; ENST00000557570	FBLN5	fibulin 5 [Source:HGNC Symbol;Acc:HGNC:3602]	0.0001381	0.002296	0.7852
ENSG00000221914	ENST00000315985; ENST00000380737; ENST00000517754; ENST00000518208; ENST00000518215; ENST00000518254; ENST00000518397; ENST00000518890; ENST00000519439; ENST00000519636; ENST00000520329; ENST00000520438; ENST00000521095; ENST00000521484; ENST00000521557; ENST00000522150; ENST00000522482; ENST00000522535; ENST00000523473; ENST00000523925; ENST00000523964; ENST00000524099; ENST00000524169; ENST0000…	PPP2R2A	protein phosphatase 2 regulatory subunit Balpha [Source:HGNC Symbol;Acc:HGNC:9304]	4.806e-10	2.3e-08	0.7837
ENSG00000115604	ENST00000233957; ENST00000334376; ENST00000409599; ENST00000410040; ENST00000466357	IL18R1	interleukin 18 receptor 1 [Source:HGNC Symbol;Acc:HGNC:5988]	0.0001561	0.002553	0.7833
ENSG00000112308	ENST00000378102; ENST00000378119	C6orf62	chromosome 6 open reading frame 62 [Source:HGNC Symbol;Acc:HGNC:20998]	1.277e-09	5.616e-08	0.782
ENSG00000137496	ENST00000260049; ENST00000337131; ENST00000343898; ENST00000393703; ENST00000393705; ENST00000393707; ENST00000404792; ENST00000414358; ENST00000497194; ENST00000525932; ENST00000531053; ENST00000531777; ENST00000534583; ENST00000620017	IL18BP	interleukin 18 binding protein [Source:HGNC Symbol;Acc:HGNC:5987]	7.295e-09	2.881e-07	0.7786
ENSG00000150551	ENST00000345008; ENST00000397463; ENST00000449209	LYPD1	LY6/PLAUR domain containing 1 [Source:HGNC Symbol;Acc:HGNC:28431]	1.025e-05	0.0002343	0.7779
ENSG00000178075	ENST00000358160; ENST00000440446; ENST00000462838; ENST00000463760; ENST00000466898; ENST00000467895; ENST00000471031; ENST00000472026; ENST00000472384; ENST00000479212; ENST00000484714; ENST00000486457; ENST00000488680; ENST00000491038; ENST00000498183	GRAMD1C	GRAM domain containing 1C [Source:HGNC Symbol;Acc:HGNC:25252]	0.001051	0.01281	0.7757
ENSG00000172716	ENST00000308377; ENST00000394566; ENST00000427966; ENST00000430814; ENST00000441608; ENST00000498396; ENST00000586099; ENST00000588579; ENST00000589562; ENST00000589811; ENST00000591682; ENST00000592108; ENST00000592122	SLFN11	schlafen family member 11 [Source:HGNC Symbol;Acc:HGNC:26633]	9.722e-09	3.806e-07	0.7729
ENSG00000170166	ENST00000306324	HOXD4	homeobox D4 [Source:HGNC Symbol;Acc:HGNC:5138]	0.0009507	0.01187	0.7705
ENSG00000095794	ENST00000337656; ENST00000342105; ENST00000344351; ENST00000345491; ENST00000348787; ENST00000354759; ENST00000356917; ENST00000361599; ENST00000374711; ENST00000374721; ENST00000374726; ENST00000374728; ENST00000374734; ENST00000395887; ENST00000427847; ENST00000429130; ENST00000439705; ENST00000460270; ENST00000461968; ENST00000463314; ENST00000463960; ENST00000464475; ENST00000466251; ENST0000…	CREM	cAMP responsive element modulator [Source:HGNC Symbol;Acc:HGNC:2352]	6.934e-08	2.392e-06	0.7701
ENSG00000043143	ENST00000282605; ENST00000361895; ENST00000395003; ENST00000402835; ENST00000430087; ENST00000431355; ENST00000453515; ENST00000470876; ENST00000512386; ENST00000515554; ENST00000612830	JADE2	jade family PHD finger 2 [Source:HGNC Symbol;Acc:HGNC:22984]	5.543e-10	2.605e-08	0.7682
ENSG00000185561	ENST00000330676	TLCD2	TLC domain containing 2 [Source:HGNC Symbol;Acc:HGNC:33522]	1.683e-06	4.52e-05	0.7671
ENSG00000184232	ENST00000328965; ENST00000531220; ENST00000534735	OAF	out at first homolog [Source:HGNC Symbol;Acc:HGNC:28752]	2.896e-06	7.463e-05	0.7665
ENSG00000029153	ENST00000261178; ENST00000266503; ENST00000311001; ENST00000395901; ENST00000457040; ENST00000539558; ENST00000542388; ENST00000544915; ENST00000546179	ARNTL2	aryl hydrocarbon receptor nuclear translocator like 2 [Source:HGNC Symbol;Acc:HGNC:18984]	1.177e-08	4.568e-07	0.7663
ENSG00000114541	ENST00000398540; ENST00000459638; ENST00000460709; ENST00000462308; ENST00000462512; ENST00000462888; ENST00000470070; ENST00000473029; ENST00000473188; ENST00000478263; ENST00000483668; ENST00000487751; ENST00000489817; ENST00000493127; ENST00000493880; ENST00000497475; ENST00000497757; ENST00000497880	FRMD4B	FERM domain containing 4B [Source:HGNC Symbol;Acc:HGNC:24886]	0.0001701	0.002745	0.7651
ENSG00000006210	ENST00000006053; ENST00000563383; ENST00000564948; ENST00000565912	CX3CL1	C-X3-C motif chemokine ligand 1 [Source:HGNC Symbol;Acc:HGNC:10647]	0.002327	0.02424	0.7625
ENSG00000127311	ENST00000247815; ENST00000440906; ENST00000536862; ENST00000542394; ENST00000545134; ENST00000545455	HELB	DNA helicase B [Source:HGNC Symbol;Acc:HGNC:17196]	5.73e-07	1.711e-05	0.7619
ENSG00000086065	ENST00000223500; ENST00000419016; ENST00000487080	CHMP5	charged multivesicular body protein 5 [Source:HGNC Symbol;Acc:HGNC:26942]	3.829e-09	1.553e-07	0.7594
ENSG00000100784	ENST00000418736; ENST00000536315; ENST00000554206; ENST00000556178; ENST00000556304; ENST00000556594; ENST00000614987	RPS6KA5	ribosomal protein S6 kinase A5 [Source:HGNC Symbol;Acc:HGNC:10434]	1.862e-05	0.0003965	0.7567
ENSG00000144655	ENST00000273153; ENST00000514182	CSRNP1	cysteine and serine rich nuclear protein 1 [Source:HGNC Symbol;Acc:HGNC:14300]	8.388e-08	2.864e-06	0.7521
ENSG00000168811	ENST00000305579; ENST00000466512; ENST00000468862; ENST00000480088; ENST00000480787; ENST00000496308	IL12A	interleukin 12A [Source:HGNC Symbol;Acc:HGNC:5969]	0.001826	0.02008	0.7503
ENSG00000059758	ENST00000261211; ENST00000542666; ENST00000543119; ENST00000548422; ENST00000548734; ENST00000549899; ENST00000550971; ENST00000551484; ENST00000551816; ENST00000552262; ENST00000552496; ENST00000553042	CDK17	cyclin dependent kinase 17 [Source:HGNC Symbol;Acc:HGNC:8750]	3.23e-07	1.009e-05	0.7453
ENSG00000159231	ENST00000290354	CBR3	carbonyl reductase 3 [Source:HGNC Symbol;Acc:HGNC:1549]	3.947e-06	9.979e-05	0.7419
ENSG00000159200	ENST00000313806; ENST00000381132; ENST00000381135; ENST00000399272; ENST00000443408; ENST00000463276; ENST00000481448; ENST00000482533; ENST00000487434; ENST00000487990; ENST00000489903; ENST00000492600; ENST00000609325; ENST00000620920	RCAN1	regulator of calcineurin 1 [Source:HGNC Symbol;Acc:HGNC:3040]	3.124e-07	9.811e-06	0.7389
ENSG00000086061	ENST00000330899; ENST00000465677; ENST00000495015	DNAJA1	DnaJ heat shock protein family (Hsp40) member A1 [Source:HGNC Symbol;Acc:HGNC:5229]	7.735e-10	3.512e-08	0.7373
ENSG00000109458	ENST00000262994; ENST00000262995; ENST00000505913; ENST00000507070; ENST00000507334; ENST00000508833; ENST00000509992; ENST00000510615; ENST00000511109; ENST00000511836; ENST00000512843; ENST00000514639; ENST00000515366; ENST00000515388	GAB1	GRB2 associated binding protein 1 [Source:HGNC Symbol;Acc:HGNC:4066]	1.699e-05	0.0003664	0.7358
ENSG00000102871	ENST00000345057; ENST00000486556; ENST00000563348; ENST00000566104; ENST00000566247	TRADD	TNFRSF1A associated via death domain [Source:HGNC Symbol;Acc:HGNC:12030]	1.092e-06	3.102e-05	0.7348
ENSG00000069974	ENST00000336787; ENST00000396307; ENST00000561545; ENST00000563262; ENST00000564609; ENST00000565776; ENST00000565972; ENST00000566877; ENST00000567380; ENST00000567639; ENST00000568803; ENST00000569493	RAB27A	RAB27A, member RAS oncogene family [Source:HGNC Symbol;Acc:HGNC:9766]	1.048e-06	2.994e-05	0.7342
ENSG00000011422	ENST00000221264; ENST00000339082; ENST00000340093; ENST00000593396; ENST00000593447; ENST00000593714; ENST00000593939; ENST00000594364; ENST00000595038; ENST00000597107; ENST00000598875; ENST00000599546; ENST00000599892; ENST00000601723; ENST00000601876; ENST00000602141	PLAUR	plasminogen activator, urokinase receptor [Source:HGNC Symbol;Acc:HGNC:9053]	1.428e-08	5.495e-07	0.731
ENSG00000164181	ENST00000425382; ENST00000504455; ENST00000505959; ENST00000507047; ENST00000508821; ENST00000511799; ENST00000514809	ELOVL7	ELOVL fatty acid elongase 7 [Source:HGNC Symbol;Acc:HGNC:26292]	9.829e-07	2.822e-05	0.731
ENSG00000140022	ENST00000267540; ENST00000553821; ENST00000554710; ENST00000555226; ENST00000555284; ENST00000555447; ENST00000556280; ENST00000557055; ENST00000614646	STON2	stonin 2 [Source:HGNC Symbol;Acc:HGNC:30652]	0.0003404	0.004966	0.731
ENSG00000076067	ENST00000262031; ENST00000542360; ENST00000549945; ENST00000550726; ENST00000551369; ENST00000552228; ENST00000552247; ENST00000552916; ENST00000639027	RBMS2	RNA binding motif single stranded interacting protein 2 [Source:HGNC Symbol;Acc:HGNC:9909]	1.552e-09	6.704e-08	0.7301
ENSG00000124226	ENST00000244061; ENST00000622920; ENST00000622999; ENST00000623528; ENST00000623732; ENST00000624620; ENST00000624666; ENST00000625177	RNF114	ring finger protein 114 [Source:HGNC Symbol;Acc:HGNC:13094]	3.561e-09	1.458e-07	0.7273
ENSG00000161692	ENST00000315005; ENST00000393547; ENST00000525140; ENST00000526915; ENST00000526924; ENST00000527862; ENST00000528353; ENST00000528766; ENST00000531699; ENST00000532789	DBF4B	DBF4 zinc finger B [Source:HGNC Symbol;Acc:HGNC:17883]	7.199e-09	2.86e-07	0.7271
ENSG00000141448	ENST00000269216; ENST00000581694	GATA6	GATA binding protein 6 [Source:HGNC Symbol;Acc:HGNC:4174]	0.0003165	0.004674	0.7256
ENSG00000166889	ENST00000300146; ENST00000531919	PATL1	PAT1 homolog 1, processing body mRNA decay factor [Source:HGNC Symbol;Acc:HGNC:26721]	1.915e-09	8.04e-08	0.7224
ENSG00000258461	ENST00000466369; ENST00000483208; ENST00000495723; ENST00000549793	AC012651.1		0.0003112	0.004611	0.722
ENSG00000180233	ENST00000323037; ENST00000459998	ZNRF2	zinc and ring finger 2 [Source:HGNC Symbol;Acc:HGNC:22316]	1.191e-05	0.0002667	0.7218
ENSG00000278139	ENST00000540385	AL358075.4		0.0005813	0.007892	0.7218
ENSG00000118507	ENST00000263050; ENST00000342266; ENST00000366358; ENST00000431975; ENST00000474850; ENST00000479599; ENST00000535150; ENST00000537868; ENST00000541650; ENST00000543815	AKAP7	A-kinase anchoring protein 7 [Source:HGNC Symbol;Acc:HGNC:377]	0.0001508	0.002481	0.7185
ENSG00000073331	ENST00000177648; ENST00000426472; ENST00000458497; ENST00000502366; ENST00000504176; ENST00000504488; ENST00000504745; ENST00000505127; ENST00000505176; ENST00000505912; ENST00000508589; ENST00000509209; ENST00000509688; ENST00000509722; ENST00000512847; ENST00000514594; ENST00000515106; ENST00000515330	ALPK1	alpha kinase 1 [Source:HGNC Symbol;Acc:HGNC:20917]	7.5e-07	2.196e-05	0.7177
ENSG00000267120	ENST00000589807	AD000671.2		1.433e-06	3.887e-05	0.7177
ENSG00000122257	ENST00000319715; ENST00000348022; ENST00000381039; ENST00000452655; ENST00000562430; ENST00000562683; ENST00000564314; ENST00000564726; ENST00000567686; ENST00000568015; ENST00000568316; ENST00000570185; ENST00000613729	RBBP6	RB binding protein 6, ubiquitin ligase [Source:HGNC Symbol;Acc:HGNC:9889]	1.849e-09	7.785e-08	0.7174
ENSG00000133874	ENST00000256257	RNF122	ring finger protein 122 [Source:HGNC Symbol;Acc:HGNC:21147]	0.0001915	0.003045	0.7162
ENSG00000138798	ENST00000265171; ENST00000502579; ENST00000502723; ENST00000503392; ENST00000504633; ENST00000509793; ENST00000509996; ENST00000511228; ENST00000537316; ENST00000540840; ENST00000541061; ENST00000544918	EGF	epidermal growth factor [Source:HGNC Symbol;Acc:HGNC:3229]	0.004962	0.04419	0.7155
ENSG00000205560	ENST00000312108; ENST00000360719; ENST00000395650; ENST00000405237; ENST00000417176; ENST00000423069; ENST00000457250; ENST00000460853; ENST00000461117; ENST00000475238; ENST00000476790; ENST00000479886; ENST00000497224	CPT1B	carnitine palmitoyltransferase 1B [Source:HGNC Symbol;Acc:HGNC:2329]	1.774e-08	6.727e-07	0.7144
ENSG00000120899	ENST00000346049; ENST00000397497; ENST00000397501; ENST00000412793; ENST00000420218; ENST00000461615; ENST00000482543; ENST00000495097; ENST00000496920; ENST00000517339; ENST00000519512; ENST00000519650; ENST00000521000; ENST00000521164; ENST00000522245; ENST00000522338; ENST00000522517	PTK2B	protein tyrosine kinase 2 beta [Source:HGNC Symbol;Acc:HGNC:9612]	1.69e-07	5.501e-06	0.7121
ENSG00000168610	ENST00000264657; ENST00000389272; ENST00000404395; ENST00000462269; ENST00000462286; ENST00000471989; ENST00000478276; ENST00000491272; ENST00000498330; ENST00000585360; ENST00000585517; ENST00000588065; ENST00000588969; ENST00000590776	STAT3	signal transducer and activator of transcription 3 [Source:HGNC Symbol;Acc:HGNC:11364]	1.338e-09	5.858e-08	0.7062
ENSG00000102699	ENST00000381989; ENST00000480576; ENST00000484989	PARP4	poly(ADP-ribose) polymerase family member 4 [Source:HGNC Symbol;Acc:HGNC:271]	1.279e-09	5.616e-08	0.7059
ENSG00000107798	ENST00000282673; ENST00000336233; ENST00000371837; ENST00000428800; ENST00000456827; ENST00000463623; ENST00000487618; ENST00000489359	LIPA	lipase A, lysosomal acid type [Source:HGNC Symbol;Acc:HGNC:6617]	4.696e-07	1.422e-05	0.7046
ENSG00000158290	ENST00000336592; ENST00000371322; ENST00000371323; ENST00000404115; ENST00000467641; ENST00000486604; ENST00000497616	CUL4B	cullin 4B [Source:HGNC Symbol;Acc:HGNC:2555]	1.91e-07	6.16e-06	0.7031
ENSG00000163735	ENST00000296027	CXCL5	C-X-C motif chemokine ligand 5 [Source:HGNC Symbol;Acc:HGNC:10642]	4.055e-06	0.0001023	0.7021
ENSG00000003400	ENST00000272879; ENST00000286186; ENST00000313728; ENST00000346817; ENST00000360132; ENST00000374650; ENST00000438843; ENST00000448480; ENST00000460140; ENST00000471191; ENST00000484926; ENST00000485408; ENST00000492363	CASP10	caspase 10 [Source:HGNC Symbol;Acc:HGNC:1500]	2.626e-06	6.845e-05	0.7015
ENSG00000169660	ENST00000327949; ENST00000337014; ENST00000577944; ENST00000578130; ENST00000578616; ENST00000578632; ENST00000578775; ENST00000580235; ENST00000581482; ENST00000582131; ENST00000582315; ENST00000582429; ENST00000583354; ENST00000583978; ENST00000585077	HEXDC	hexosaminidase D [Source:HGNC Symbol;Acc:HGNC:26307]	5.339e-06	0.0001296	0.7009
ENSG00000146409	ENST00000275227; ENST00000367918; ENST00000460518	SLC18B1	solute carrier family 18 member B1 [Source:HGNC Symbol;Acc:HGNC:21573]	5.09e-06	0.0001247	0.7
ENSG00000152457	ENST00000357717; ENST00000378241; ENST00000378242; ENST00000378246; ENST00000378249; ENST00000378254; ENST00000378255; ENST00000378258; ENST00000378278; ENST00000378289; ENST00000396817; ENST00000418843; ENST00000456122; ENST00000489161; ENST00000489845; ENST00000492201	DCLRE1C	DNA cross-link repair 1C [Source:HGNC Symbol;Acc:HGNC:17642]	4.073e-06	0.0001026	0.6992
ENSG00000112763	ENST00000312541; ENST00000377600; ENST00000429381; ENST00000469185; ENST00000480218; ENST00000493173; ENST00000541522	BTN2A1	butyrophilin subfamily 2 member A1 [Source:HGNC Symbol;Acc:HGNC:1136]	5.494e-08	1.925e-06	0.6985
ENSG00000077254	ENST00000357428; ENST00000370792; ENST00000370793; ENST00000370794; ENST00000461986; ENST00000462192; ENST00000472462; ENST00000477949; ENST00000481579; ENST00000498328; ENST00000524536; ENST00000524778; ENST00000525113; ENST00000527390; ENST00000528150; ENST00000530709; ENST00000531637; ENST00000533928	USP33	ubiquitin specific peptidase 33 [Source:HGNC Symbol;Acc:HGNC:20059]	8.555e-07	2.477e-05	0.6981
ENSG00000138061	ENST00000490576; ENST00000491456; ENST00000492443; ENST00000494864; ENST00000610745; ENST00000613082; ENST00000614273	CYP1B1	cytochrome P450 family 1 subfamily B member 1 [Source:HGNC Symbol;Acc:HGNC:2597]	4.182e-08	1.489e-06	0.698
ENSG00000185339	ENST00000215838; ENST00000405742; ENST00000407817; ENST00000423350; ENST00000450638; ENST00000471659; ENST00000493542	TCN2	transcobalamin 2 [Source:HGNC Symbol;Acc:HGNC:11653]	2.875e-05	0.0005902	0.6968
ENSG00000014914	ENST00000369140; ENST00000439741; ENST00000466496; ENST00000479272; ENST00000482025; ENST00000482343; ENST00000490310; ENST00000492824; ENST00000493562; ENST00000495054	MTMR11	myotubularin related protein 11 [Source:HGNC Symbol;Acc:HGNC:24307]	1.604e-08	6.137e-07	0.6953
ENSG00000143384	ENST00000307940; ENST00000369026; ENST00000464132; ENST00000620947	MCL1	MCL1, BCL2 family apoptosis regulator [Source:HGNC Symbol;Acc:HGNC:6943]	2.185e-08	8.126e-07	0.6941
ENSG00000181722	ENST00000357258; ENST00000393785; ENST00000462705; ENST00000463497; ENST00000463890; ENST00000464560; ENST00000468769; ENST00000470186; ENST00000470311; ENST00000470556; ENST00000471418; ENST00000474710; ENST00000479879; ENST00000480832; ENST00000481632; ENST00000482689; ENST00000486152; ENST00000488663; ENST00000491500; ENST00000492665	ZBTB20	zinc finger and BTB domain containing 20 [Source:HGNC Symbol;Acc:HGNC:13503]	3.234e-07	1.009e-05	0.6908
ENSG00000196136	ENST00000393078; ENST00000393080; ENST00000467132; ENST00000482740; ENST00000485588; ENST00000555820; ENST00000556388; ENST00000556968; ENST00000621603	SERPINA3	serpin family A member 3 [Source:HGNC Symbol;Acc:HGNC:16]	0.003878	0.03621	0.6896
ENSG00000151414	ENST00000367383; ENST00000367385; ENST00000391974; ENST00000417895; ENST00000442588; ENST00000493790; ENST00000538004; ENST00000544035	NEK7	NIMA related kinase 7 [Source:HGNC Symbol;Acc:HGNC:13386]	4.825e-07	1.454e-05	0.685
ENSG00000189431	ENST00000529419	RASSF10	Ras association domain family member 10 [Source:HGNC Symbol;Acc:HGNC:33984]	8.222e-05	0.001462	0.6836
ENSG00000099250	ENST00000265371; ENST00000374816; ENST00000374821; ENST00000374822; ENST00000374823; ENST00000374867; ENST00000374875; ENST00000395995; ENST00000413802; ENST00000418675; ENST00000431894; ENST00000432372; ENST00000455749; ENST00000466932	NRP1	neuropilin 1 [Source:HGNC Symbol;Acc:HGNC:8004]	1.7e-09	7.248e-08	0.6812
ENSG00000076685	ENST00000343289; ENST00000369857; ENST00000404739; ENST00000421281; ENST00000452156; ENST00000458345; ENST00000461461; ENST00000467380; ENST00000469228; ENST00000470228; ENST00000470299; ENST00000481549; ENST00000487810; ENST00000552185	NT5C2	5'-nucleotidase, cytosolic II [Source:HGNC Symbol;Acc:HGNC:8022]	8.33e-09	3.28e-07	0.6795
ENSG00000142102	ENST00000397660; ENST00000409479; ENST00000409548; ENST00000409655; ENST00000474221; ENST00000476372; ENST00000482937; ENST00000529087	PGGHG	protein-glucosylgalactosylhydroxylysine glucosidase [Source:HGNC Symbol;Acc:HGNC:26210]	2.799e-06	7.255e-05	0.6775
ENSG00000005810	ENST00000357337; ENST00000429715; ENST00000462987; ENST00000466564; ENST00000474882; ENST00000482517; ENST00000485061; ENST00000486679; ENST00000491491; ENST00000498073; ENST00000544440; ENST00000612956	MYCBP2	MYC binding protein 2, E3 ubiquitin protein ligase [Source:HGNC Symbol;Acc:HGNC:23386]	4.637e-09	1.859e-07	0.6772
ENSG00000118160	ENST00000236877; ENST00000539381; ENST00000542837; ENST00000594353; ENST00000597014; ENST00000600576; ENST00000601757	SLC8A2	solute carrier family 8 member A2 [Source:HGNC Symbol;Acc:HGNC:11069]	0.003602	0.03408	0.6764
ENSG00000139182	ENST00000266546; ENST00000331148; ENST00000534830; ENST00000535313; ENST00000535452; ENST00000535668; ENST00000537408; ENST00000538933; ENST00000539982; ENST00000540931; ENST00000541667; ENST00000541770; ENST00000541953; ENST00000542663; ENST00000544584; ENST00000545663	CLSTN3	calsyntenin 3 [Source:HGNC Symbol;Acc:HGNC:18371]	4.421e-08	1.57e-06	0.6756
ENSG00000165997	ENST00000377275	ARL5B	ADP ribosylation factor like GTPase 5B [Source:HGNC Symbol;Acc:HGNC:23052]	2.105e-05	0.0004432	0.6727
ENSG00000204632	ENST00000360323; ENST00000376815; ENST00000376818; ENST00000376828; ENST00000428701; ENST00000478355; ENST00000478519	HLA-G	major histocompatibility complex, class I, G [Source:HGNC Symbol;Acc:HGNC:4964]	0.004056	0.03752	0.6726
ENSG00000163872	ENST00000305135; ENST00000432781; ENST00000468850; ENST00000472593; ENST00000481343; ENST00000497765	YEATS2	YEATS domain containing 2 [Source:HGNC Symbol;Acc:HGNC:25489]	2.565e-08	9.406e-07	0.671
ENSG00000128203	ENST00000215906	ASPHD2	aspartate beta-hydroxylase domain containing 2 [Source:HGNC Symbol;Acc:HGNC:30437]	0.0003739	0.005396	0.6702
ENSG00000136237	ENST00000344041; ENST00000401957; ENST00000405243; ENST00000420196; ENST00000451559; ENST00000458533; ENST00000468825; ENST00000471484; ENST00000475788; ENST00000488366; ENST00000497668; ENST00000620335	RAPGEF5	Rap guanine nucleotide exchange factor 5 [Source:HGNC Symbol;Acc:HGNC:16862]	0.003439	0.03303	0.667
ENSG00000128512	ENST00000417165; ENST00000423057; ENST00000428053; ENST00000428084; ENST00000437129; ENST00000437633; ENST00000445943; ENST00000450156; ENST00000464338; ENST00000468571; ENST00000469898; ENST00000476846; ENST00000486186; ENST00000492436; ENST00000492532; ENST00000494651; ENST00000494769	DOCK4	dedicator of cytokinesis 4 [Source:HGNC Symbol;Acc:HGNC:19192]	1.065e-07	3.565e-06	0.6668
ENSG00000244754	ENST00000267068; ENST00000357505; ENST00000380121; ENST00000399396; ENST00000446957; ENST00000473025; ENST00000475731; ENST00000483088; ENST00000503296; ENST00000503814; ENST00000504114; ENST00000505213; ENST00000509076; ENST00000511143; ENST00000512755	N4BP2L2	NEDD4 binding protein 2 like 2 [Source:HGNC Symbol;Acc:HGNC:26916]	2.068e-06	5.468e-05	0.6665
ENSG00000161921	ENST00000293778; ENST00000573123; ENST00000574412; ENST00000575168; ENST00000576153	CXCL16	C-X-C motif chemokine ligand 16 [Source:HGNC Symbol;Acc:HGNC:16642]	1.217e-06	3.395e-05	0.6646
ENSG00000085365	ENST00000320280; ENST00000506858; ENST00000510030; ENST00000511551; ENST00000614488; ENST00000618166; ENST00000621999	SCAMP1	secretory carrier membrane protein 1 [Source:HGNC Symbol;Acc:HGNC:10563]	1.833e-05	0.0003909	0.6634
ENSG00000170745	ENST00000304101; ENST00000403915; ENST00000419802; ENST00000465292; ENST00000481414	KCNS3	potassium voltage-gated channel modifier subfamily S member 3 [Source:HGNC Symbol;Acc:HGNC:6302]	0.001019	0.01252	0.6627
ENSG00000168497	ENST00000304141	CAVIN2	caveolae associated protein 2 [Source:HGNC Symbol;Acc:HGNC:10690]	4.716e-07	1.424e-05	0.6601
ENSG00000162946	ENST00000295051; ENST00000317586; ENST00000366632; ENST00000366633; ENST00000366636; ENST00000366637; ENST00000422590; ENST00000427560; ENST00000439617; ENST00000468399; ENST00000535944; ENST00000535983; ENST00000537876; ENST00000539444; ENST00000602281; ENST00000602600; ENST00000602700; ENST00000602713; ENST00000602822; ENST00000602873; ENST00000620189; ENST00000622252; ENST00000628350; ENST0000…	DISC1	disrupted in schizophrenia 1 [Source:HGNC Symbol;Acc:HGNC:2888]	0.0004902	0.006845	0.66
ENSG00000253276	ENST00000315965; ENST00000523505	CCDC71L	coiled-coil domain containing 71 like [Source:HGNC Symbol;Acc:HGNC:26685]	1.793e-05	0.0003837	0.6587
ENSG00000168779	ENST00000389589; ENST00000425436; ENST00000441443; ENST00000483851; ENST00000490689; ENST00000554685	SHOX2	short stature homeobox 2 [Source:HGNC Symbol;Acc:HGNC:10854]	0.0001709	0.002756	0.6569
ENSG00000279602	ENST00000624705	AC109326.1		0.004713	0.04237	0.6568
ENSG00000178719	ENST00000313269; ENST00000395068; ENST00000525513; ENST00000527194; ENST00000529301; ENST00000530898; ENST00000531992; ENST00000533044; ENST00000533377; ENST00000534791	GRINA	glutamate ionotropic receptor NMDA type subunit associated protein 1 [Source:HGNC Symbol;Acc:HGNC:4589]	8.852e-07	2.552e-05	0.6562
ENSG00000129675	ENST00000250617; ENST00000370620; ENST00000370622	ARHGEF6	Rac/Cdc42 guanine nucleotide exchange factor 6 [Source:HGNC Symbol;Acc:HGNC:685]	0.005485	0.04779	0.6549
ENSG00000145476	ENST00000378802; ENST00000502665; ENST00000507209; ENST00000513354	CYP4V2	cytochrome P450 family 4 subfamily V member 2 [Source:HGNC Symbol;Acc:HGNC:23198]	1.43e-05	0.0003135	0.6524
ENSG00000140332	ENST00000317509; ENST00000440567; ENST00000451782; ENST00000537387; ENST00000539550; ENST00000542329; ENST00000557815; ENST00000557907; ENST00000557919; ENST00000557984; ENST00000557997; ENST00000558201; ENST00000558379; ENST00000558939; ENST00000559048; ENST00000559191; ENST00000559574; ENST00000559608; ENST00000559826; ENST00000559929; ENST00000560525; ENST00000560589; ENST00000560939; ENST0000…	TLE3	transducin like enhancer of split 3 [Source:HGNC Symbol;Acc:HGNC:11839]	3.215e-06	8.223e-05	0.6502
ENSG00000184500	ENST00000348974; ENST00000394236; ENST00000407433; ENST00000472684; ENST00000488658	PROS1	protein S [Source:HGNC Symbol;Acc:HGNC:9456]	1.312e-06	3.618e-05	0.6482
ENSG00000101966	ENST00000355640; ENST00000371199; ENST00000422098; ENST00000430625; ENST00000434753; ENST00000468503; ENST00000468691; ENST00000481776; ENST00000496602; ENST00000497640; ENST00000497906	XIAP	X-linked inhibitor of apoptosis [Source:HGNC Symbol;Acc:HGNC:592]	1.455e-07	4.795e-06	0.6473
ENSG00000273259	ENST00000553947	AL049839.2		0.00687	0.05661	0.6463
ENSG00000151364	ENST00000353172; ENST00000533144	KCTD14	potassium channel tetramerization domain containing 14 [Source:HGNC Symbol;Acc:HGNC:23295]	0.001338	0.01564	0.6435
ENSG00000182704	ENST00000333090; ENST00000525167; ENST00000527881; ENST00000533752; ENST00000612930	TSKU	tsukushi, small leucine rich proteoglycan [Source:HGNC Symbol;Acc:HGNC:28850]	4.176e-08	1.489e-06	0.6429
ENSG00000155313	ENST00000285679; ENST00000285681; ENST00000351097; ENST00000400183; ENST00000449491; ENST00000453553; ENST00000464435; ENST00000478932; ENST00000547201; ENST00000549362	USP25	ubiquitin specific peptidase 25 [Source:HGNC Symbol;Acc:HGNC:12624]	1.049e-07	3.528e-06	0.6419
ENSG00000095637	ENST00000277982; ENST00000306402; ENST00000354106; ENST00000361941; ENST00000371227; ENST00000371228; ENST00000371239; ENST00000371241; ENST00000371245; ENST00000371246; ENST00000371247; ENST00000371249; ENST00000465489; ENST00000472854; ENST00000474353; ENST00000482068; ENST00000486141; ENST00000492542; ENST00000607232; ENST00000634504	SORBS1	sorbin and SH3 domain containing 1 [Source:HGNC Symbol;Acc:HGNC:14565]	0.001816	0.02002	0.6419
ENSG00000112096	ENST00000337404; ENST00000367054; ENST00000367055; ENST00000401980; ENST00000444946; ENST00000452684; ENST00000535372; ENST00000535459; ENST00000535561; ENST00000537657; ENST00000538183; ENST00000540491; ENST00000541573; ENST00000545162; ENST00000546087; ENST00000546260	SOD2	superoxide dismutase 2 [Source:HGNC Symbol;Acc:HGNC:11180]	2.446e-08	8.997e-07	0.6415
ENSG00000104375	ENST00000419617; ENST00000424861; ENST00000517832; ENST00000518165; ENST00000518582; ENST00000518627; ENST00000519420; ENST00000520053; ENST00000520440; ENST00000520653; ENST00000521649; ENST00000521768; ENST00000522924; ENST00000523159; ENST00000523567; ENST00000523601; ENST00000523960; ENST00000617590	STK3	serine/threonine kinase 3 [Source:HGNC Symbol;Acc:HGNC:11406]	4.917e-06	0.0001209	0.6414
ENSG00000115271	ENST00000233612; ENST00000414723; ENST00000429691; ENST00000437150; ENST00000446271; ENST00000453113; ENST00000473240; ENST00000479199; ENST00000481161; ENST00000487445	GCA	grancalcin [Source:HGNC Symbol;Acc:HGNC:15990]	2.513e-05	0.0005208	0.6406
ENSG00000129422	ENST00000262102; ENST00000297488; ENST00000381861; ENST00000381869; ENST00000517413; ENST00000517721; ENST00000517818; ENST00000518138; ENST00000518713; ENST00000518755; ENST00000518792; ENST00000518889; ENST00000518891; ENST00000518975; ENST00000519066; ENST00000519263; ENST00000520196; ENST00000521635; ENST00000521772; ENST00000521882; ENST00000522149; ENST00000522757; ENST00000523183; ENST0000…	MTUS1	microtubule associated scaffold protein 1 [Source:HGNC Symbol;Acc:HGNC:29789]	2.828e-08	1.034e-06	0.6404
ENSG00000136643	ENST00000366959; ENST00000366960; ENST00000468069; ENST00000490299; ENST00000491616; ENST00000543354; ENST00000543470; ENST00000614059; ENST00000615329	RPS6KC1	ribosomal protein S6 kinase C1 [Source:HGNC Symbol;Acc:HGNC:10439]	1.242e-07	4.135e-06	0.6389
ENSG00000144891	ENST00000349243; ENST00000402260; ENST00000404754; ENST00000418473; ENST00000461609; ENST00000474935; ENST00000475166; ENST00000475347; ENST00000497524	AGTR1	angiotensin II receptor type 1 [Source:HGNC Symbol;Acc:HGNC:336]	0.00562	0.04856	0.6384
ENSG00000151617	ENST00000324300; ENST00000358556; ENST00000503721; ENST00000506066; ENST00000510697; ENST00000511804; ENST00000514245	EDNRA	endothelin receptor type A [Source:HGNC Symbol;Acc:HGNC:3179]	0.006019	0.05117	0.6379
ENSG00000188157	ENST00000379370; ENST00000419249; ENST00000461111; ENST00000466223; ENST00000469403; ENST00000477585; ENST00000478677; ENST00000479707; ENST00000492947; ENST00000620552	AGRN	agrin [Source:HGNC Symbol;Acc:HGNC:329]	8.252e-06	0.0001926	0.6376
ENSG00000279148	ENST00000623555	AC126474.1		0.002713	0.02723	0.6375
ENSG00000156515	ENST00000298649; ENST00000359426; ENST00000360289; ENST00000421088; ENST00000436817; ENST00000448642; ENST00000450646; ENST00000464803; ENST00000470050; ENST00000476368; ENST00000479594; ENST00000480047; ENST00000483054; ENST00000483077; ENST00000488644; ENST00000493591; ENST00000494253	HK1	hexokinase 1 [Source:HGNC Symbol;Acc:HGNC:4922]	1.516e-08	5.816e-07	0.6368
ENSG00000215301	ENST00000399959; ENST00000441189; ENST00000457138; ENST00000478993; ENST00000480592; ENST00000542215; ENST00000610559; ENST00000611546; ENST00000611968; ENST00000615313; ENST00000615742; ENST00000616050; ENST00000622198; ENST00000622373; ENST00000625837; ENST00000626301; ENST00000629496; ENST00000629785; ENST00000630255; ENST00000630370; ENST00000630858; ENST00000631641	DDX3X	DEAD-box helicase 3, X-linked [Source:HGNC Symbol;Acc:HGNC:2745]	1.11e-08	4.321e-07	0.636
ENSG00000102218	ENST00000218340	RP2	RP2, ARL3 GTPase activating protein [Source:HGNC Symbol;Acc:HGNC:10274]	4.172e-06	0.0001045	0.6324
ENSG00000138760	ENST00000264896; ENST00000452464; ENST00000502908; ENST00000509994; ENST00000511129; ENST00000638175; ENST00000638295; ENST00000638372; ENST00000638409; ENST00000638567; ENST00000638603; ENST00000638663; ENST00000638680; ENST00000638843; ENST00000639145; ENST00000639300; ENST00000639324; ENST00000639715; ENST00000639738; ENST00000640076; ENST00000640341; ENST00000640634; ENST00000640640; ENST0000…	SCARB2	scavenger receptor class B member 2 [Source:HGNC Symbol;Acc:HGNC:1665]	1.92e-08	7.242e-07	0.6322
ENSG00000272514	ENST00000296885; ENST00000369562; ENST00000480123; ENST00000489338	CFAP206	cilia and flagella associated protein 206 [Source:HGNC Symbol;Acc:HGNC:21405]	0.004504	0.0408	0.6322
ENSG00000188641	ENST00000306031; ENST00000370192; ENST00000460019; ENST00000474241	DPYD	dihydropyrimidine dehydrogenase [Source:HGNC Symbol;Acc:HGNC:3012]	6.312e-05	0.001162	0.6318
ENSG00000130066	ENST00000379251; ENST00000379253; ENST00000379254; ENST00000379270; ENST00000462639; ENST00000463236; ENST00000474223; ENST00000487713; ENST00000489394	SAT1	spermidine/spermine N1-acetyltransferase 1 [Source:HGNC Symbol;Acc:HGNC:10540]	7.256e-09	2.874e-07	0.631
ENSG00000003989	ENST00000004531; ENST00000398090; ENST00000470360; ENST00000494857; ENST00000522656; ENST00000640220	SLC7A2	solute carrier family 7 member 2 [Source:HGNC Symbol;Acc:HGNC:11060]	0.0002097	0.003282	0.6307
ENSG00000254413	ENST00000452668; ENST00000453634; ENST00000492556	CHKB-CPT1B	CHKB-CPT1B readthrough (NMD candidate) [Source:HGNC Symbol;Acc:HGNC:41998]	3.273e-08	1.187e-06	0.6292
ENSG00000110917	ENST00000228506; ENST00000412616; ENST00000535413; ENST00000535656; ENST00000545525	MLEC	malectin [Source:HGNC Symbol;Acc:HGNC:28973]	6.758e-09	2.693e-07	0.629
ENSG00000119669	ENST00000238647	IRF2BPL	interferon regulatory factor 2 binding protein like [Source:HGNC Symbol;Acc:HGNC:14282]	5.206e-06	0.0001273	0.6265
ENSG00000205730	ENST00000381440; ENST00000566735	ITPRIPL2	ITPRIP like 2 [Source:HGNC Symbol;Acc:HGNC:27257]	5.776e-08	2.013e-06	0.6257
ENSG00000138018	ENST00000260585; ENST00000442141; ENST00000447170; ENST00000462301; ENST00000613142	SELENOI	selenoprotein I [Source:HGNC Symbol;Acc:HGNC:29361]	1.48e-06	3.999e-05	0.625
ENSG00000135333	ENST00000369297; ENST00000369303	EPHA7	EPH receptor A7 [Source:HGNC Symbol;Acc:HGNC:3390]	0.002455	0.02527	0.6231
ENSG00000107968	ENST00000263056; ENST00000375321; ENST00000375322; ENST00000413724; ENST00000415139; ENST00000430603; ENST00000542547	MAP3K8	mitogen-activated protein kinase kinase kinase 8 [Source:HGNC Symbol;Acc:HGNC:6860]	8.797e-06	0.0002032	0.6226
ENSG00000076053	ENST00000375490; ENST00000538134; ENST00000540163; ENST00000541475; ENST00000542140; ENST00000544313; ENST00000544582; ENST00000545678; ENST00000624815	RBM7	RNA binding motif protein 7 [Source:HGNC Symbol;Acc:HGNC:9904]	3.772e-05	0.0007455	0.6221
ENSG00000054654	ENST00000341472; ENST00000344113; ENST00000357395; ENST00000358025; ENST00000394768; ENST00000441438; ENST00000458046; ENST00000553289; ENST00000553308; ENST00000553455; ENST00000553801; ENST00000554584; ENST00000554805; ENST00000554928; ENST00000554997; ENST00000555002; ENST00000555022; ENST00000555241; ENST00000555323; ENST00000555612; ENST00000556342; ENST00000556725; ENST00000557005; ENST0000…	SYNE2	spectrin repeat containing nuclear envelope protein 2 [Source:HGNC Symbol;Acc:HGNC:17084]	3.614e-08	1.297e-06	0.6199
ENSG00000198039	ENST00000395375; ENST00000465954; ENST00000471926; ENST00000476120; ENST00000476730; ENST00000489672; ENST00000527278	ZNF273	zinc finger protein 273 [Source:HGNC Symbol;Acc:HGNC:13067]	0.0007875	0.01015	0.6186
ENSG00000112139	ENST00000373401; ENST00000418178; ENST00000434837; ENST00000478143; ENST00000502298; ENST00000503419; ENST00000505425; ENST00000508399; ENST00000510077; ENST00000515437	MDGA1	MAM domain containing glycosylphosphatidylinositol anchor 1 [Source:HGNC Symbol;Acc:HGNC:19267]	1.467e-05	0.0003204	0.6175
ENSG00000100644	ENST00000323441; ENST00000337138; ENST00000394997; ENST00000539097; ENST00000547430; ENST00000553999; ENST00000555014; ENST00000556237; ENST00000556827; ENST00000557206; ENST00000557446; ENST00000557538	HIF1A	hypoxia inducible factor 1 alpha subunit [Source:HGNC Symbol;Acc:HGNC:4910]	2.253e-08	8.33e-07	0.6171
ENSG00000102904	ENST00000388833; ENST00000415766; ENST00000431934; ENST00000466164; ENST00000487120; ENST00000561639; ENST00000561654; ENST00000562321; ENST00000562633; ENST00000563363; ENST00000565148; ENST00000565339; ENST00000565558; ENST00000567852; ENST00000568990; ENST00000569504	TSNAXIP1	translin associated factor X interacting protein 1 [Source:HGNC Symbol;Acc:HGNC:18586]	0.007223	0.05844	0.6142
ENSG00000062194	ENST00000264779; ENST00000309096; ENST00000424459; ENST00000506184; ENST00000511209; ENST00000513524; ENST00000513732; ENST00000514387; ENST00000515484	GPBP1	GC-rich promoter binding protein 1 [Source:HGNC Symbol;Acc:HGNC:29520]	1.372e-06	3.747e-05	0.6141
ENSG00000146278	ENST00000336032; ENST00000354922; ENST00000369472	PNRC1	proline rich nuclear receptor coactivator 1 [Source:HGNC Symbol;Acc:HGNC:17278]	4.953e-05	0.0009365	0.6129
ENSG00000187583	ENST00000379407; ENST00000379409; ENST00000379410; ENST00000480267; ENST00000491024	PLEKHN1	pleckstrin homology domain containing N1 [Source:HGNC Symbol;Acc:HGNC:25284]	0.0001437	0.002383	0.6095
ENSG00000168679	ENST00000369779; ENST00000369781; ENST00000437429; ENST00000461647; ENST00000467986; ENST00000472422; ENST00000492412; ENST00000497687; ENST00000528649; ENST00000541986	SLC16A4	solute carrier family 16 member 4 [Source:HGNC Symbol;Acc:HGNC:10925]	6.795e-07	1.993e-05	0.6068
ENSG00000135655	ENST00000280377; ENST00000312635; ENST00000353364; ENST00000537297; ENST00000546694; ENST00000546718; ENST00000547317; ENST00000548524; ENST00000548620; ENST00000548836; ENST00000549101; ENST00000549237; ENST00000549268; ENST00000549415; ENST00000549523; ENST00000550632; ENST00000551206; ENST00000552346; ENST00000552997	USP15	ubiquitin specific peptidase 15 [Source:HGNC Symbol;Acc:HGNC:12613]	5.635e-06	0.0001355	0.6062
ENSG00000100567	ENST00000216455; ENST00000412908; ENST00000553665; ENST00000553677; ENST00000554207; ENST00000554456; ENST00000554812; ENST00000555743; ENST00000555931; ENST00000556321; ENST00000557087; ENST00000557290; ENST00000557508	PSMA3	proteasome subunit alpha 3 [Source:HGNC Symbol;Acc:HGNC:9532]	1.282e-07	4.257e-06	0.6047
ENSG00000116977	ENST00000238181; ENST00000323938; ENST00000341872; ENST00000352231; ENST00000366583; ENST00000366584; ENST00000406509; ENST00000416919; ENST00000430527; ENST00000434231; ENST00000442397; ENST00000450372; ENST00000454943; ENST00000475670; ENST00000481485; ENST00000489586; ENST00000525042; ENST00000525789; ENST00000526589; ENST00000526634; ENST00000526652; ENST00000527974; ENST00000528259; ENST0000…	LGALS8	galectin 8 [Source:HGNC Symbol;Acc:HGNC:6569]	9.847e-08	3.328e-06	0.6041
ENSG00000172296	ENST00000399002; ENST00000431275; ENST00000434210; ENST00000450297; ENST00000476791; ENST00000485952	SPTLC3	serine palmitoyltransferase long chain base subunit 3 [Source:HGNC Symbol;Acc:HGNC:16253]	0.01414	0.0934	0.6018
ENSG00000132294	ENST00000254624; ENST00000519656; ENST00000519920; ENST00000520362; ENST00000521940; ENST00000522709; ENST00000523074; ENST00000637848	EFR3A	EFR3 homolog A [Source:HGNC Symbol;Acc:HGNC:28970]	8.063e-08	2.76e-06	0.6015
ENSG00000091128	ENST00000205386; ENST00000388781; ENST00000418464; ENST00000422975; ENST00000471677; ENST00000475469; ENST00000475572; ENST00000483484	LAMB4	laminin subunit beta 4 [Source:HGNC Symbol;Acc:HGNC:6491]	0.01169	0.08225	0.6014
ENSG00000110218	ENST00000227638; ENST00000436171	PANX1	pannexin 1 [Source:HGNC Symbol;Acc:HGNC:8599]	5.394e-06	0.0001304	0.5988
ENSG00000113504	ENST00000264930; ENST00000504576; ENST00000510943; ENST00000513223; ENST00000514994; ENST00000634447	SLC12A7	solute carrier family 12 member 7 [Source:HGNC Symbol;Acc:HGNC:10915]	3.853e-07	1.185e-05	0.5984
ENSG00000092529	ENST00000318023; ENST00000337571; ENST00000349748; ENST00000356316; ENST00000357568; ENST00000397163; ENST00000397200; ENST00000397204; ENST00000466222; ENST00000561817; ENST00000562199; ENST00000564503; ENST00000565173; ENST00000565274; ENST00000565559; ENST00000567071; ENST00000567817; ENST00000568153; ENST00000569136; ENST00000569827; ENST00000638141	CAPN3	calpain 3 [Source:HGNC Symbol;Acc:HGNC:1480]	0.008044	0.0626	0.5982
ENSG00000110057	ENST00000227471; ENST00000524455; ENST00000525368; ENST00000528096; ENST00000528423; ENST00000530138; ENST00000531152; ENST00000533424; ENST00000610659; ENST00000622364	UNC93B1	unc-93 homolog B1, TLR signaling regulator [Source:HGNC Symbol;Acc:HGNC:13481]	4.564e-06	0.000113	0.5981
ENSG00000169228	ENST00000303251; ENST00000303270; ENST00000393610; ENST00000393611; ENST00000471466; ENST00000478234; ENST00000495458; ENST00000504395; ENST00000512758	RAB24	RAB24, member RAS oncogene family [Source:HGNC Symbol;Acc:HGNC:9765]	1.06e-05	0.0002419	0.598
ENSG00000167772	ENST00000301455; ENST00000393962; ENST00000593998; ENST00000594348; ENST00000594875; ENST00000595079; ENST00000597137; ENST00000598255; ENST00000599192; ENST00000601770; ENST00000601886	ANGPTL4	angiopoietin like 4 [Source:HGNC Symbol;Acc:HGNC:16039]	2.311e-05	0.0004836	0.5978
ENSG00000267680	ENST00000336976; ENST00000586978; ENST00000589060; ENST00000589680; ENST00000589870; ENST00000590614; ENST00000591511; ENST00000591551	ZNF224	zinc finger protein 224 [Source:HGNC Symbol;Acc:HGNC:13017]	1.678e-06	4.515e-05	0.5931
ENSG00000171877	ENST00000402883; ENST00000417257; ENST00000421674; ENST00000449926; ENST00000451277; ENST00000458630; ENST00000473965; ENST00000479319; ENST00000484674; ENST00000558108; ENST00000618556; ENST00000636859	FRMD5	FERM domain containing 5 [Source:HGNC Symbol;Acc:HGNC:28214]	0.001693	0.01891	0.5883
ENSG00000120647	ENST00000239830; ENST00000412006; ENST00000422000; ENST00000535052; ENST00000535959; ENST00000537286; ENST00000537453; ENST00000538160; ENST00000540118; ENST00000540180; ENST00000540344; ENST00000543504	CCDC77	coiled-coil domain containing 77 [Source:HGNC Symbol;Acc:HGNC:28203]	4.271e-06	0.0001064	0.5881
ENSG00000198736	ENST00000361871; ENST00000399753; ENST00000473663; ENST00000489198; ENST00000564908; ENST00000622125	MSRB1	methionine sulfoxide reductase B1 [Source:HGNC Symbol;Acc:HGNC:14133]	1.077e-05	0.0002448	0.588
ENSG00000111837	ENST00000313243; ENST00000354489; ENST00000474039; ENST00000536370; ENST00000538030	MAK	male germ cell associated kinase [Source:HGNC Symbol;Acc:HGNC:6816]	0.01277	0.08717	0.5873
ENSG00000132357	ENST00000254691; ENST00000381677	CARD6	caspase recruitment domain family member 6 [Source:HGNC Symbol;Acc:HGNC:16394]	6.816e-05	0.001246	0.5872
ENSG00000133739	ENST00000360375; ENST00000414626; ENST00000517875; ENST00000522567; ENST00000522770; ENST00000523669	LRRCC1	leucine rich repeat and coiled-coil centrosomal protein 1 [Source:HGNC Symbol;Acc:HGNC:29373]	0.002704	0.02718	0.5861
ENSG00000126368	ENST00000246672	NR1D1	nuclear receptor subfamily 1 group D member 1 [Source:HGNC Symbol;Acc:HGNC:7962]	4.02e-05	0.0007902	0.5858
ENSG00000163683	ENST00000295958; ENST00000505729; ENST00000507613; ENST00000510628; ENST00000511809; ENST00000512441; ENST00000630374	SMIM14	small integral membrane protein 14 [Source:HGNC Symbol;Acc:HGNC:27321]	4.699e-05	0.0008988	0.5847
ENSG00000163293	ENST00000295461; ENST00000500571; ENST00000508180; ENST00000511123; ENST00000511852; ENST00000513724	NIPAL1	NIPA like domain containing 1 [Source:HGNC Symbol;Acc:HGNC:27194]	0.01309	0.08843	0.5835
ENSG00000213463	ENST00000256366; ENST00000554216	SYNJ2BP	synaptojanin 2 binding protein [Source:HGNC Symbol;Acc:HGNC:18955]	1.283e-06	3.56e-05	0.5822
ENSG00000118503	ENST00000237289; ENST00000420009; ENST00000421450; ENST00000433680; ENST00000485192; ENST00000612899; ENST00000614035; ENST00000615468; ENST00000619035; ENST00000620204; ENST00000621150	TNFAIP3	TNF alpha induced protein 3 [Source:HGNC Symbol;Acc:HGNC:11896]	0.00034	0.004966	0.5817
ENSG00000115594	ENST00000409288; ENST00000409329; ENST00000409589; ENST00000409929; ENST00000410023; ENST00000413623; ENST00000422532; ENST00000424272; ENST00000428279; ENST00000430171; ENST00000442590; ENST00000450319; ENST00000452403	IL1R1	interleukin 1 receptor type 1 [Source:HGNC Symbol;Acc:HGNC:5993]	1.591e-07	5.207e-06	0.5816
ENSG00000123700	ENST00000243457; ENST00000535240	KCNJ2	potassium voltage-gated channel subfamily J member 2 [Source:HGNC Symbol;Acc:HGNC:6263]	0.03353	0.1677	0.5815
ENSG00000198520	ENST00000357508; ENST00000418644; ENST00000418779; ENST00000421398; ENST00000424484; ENST00000427321; ENST00000427336; ENST00000434068; ENST00000434520; ENST00000440383; ENST00000441519; ENST00000444525; ENST00000444751; ENST00000445071; ENST00000446792; ENST00000453711; ENST00000455805; ENST00000458657; ENST00000535358; ENST00000568406	C1orf228	chromosome 1 open reading frame 228 [Source:HGNC Symbol;Acc:HGNC:34345]	0.0139	0.09215	0.5808
ENSG00000023445	ENST00000263464; ENST00000526421; ENST00000527309; ENST00000527336; ENST00000528940; ENST00000532808; ENST00000615299	BIRC3	baculoviral IAP repeat containing 3 [Source:HGNC Symbol;Acc:HGNC:591]	0.0005326	0.007338	0.579
ENSG00000161091	ENST00000355415; ENST00000389395; ENST00000398558; ENST00000585788; ENST00000585814; ENST00000586402; ENST00000588626; ENST00000588918; ENST00000589063; ENST00000589157; ENST00000589995; ENST00000591878; ENST00000592652; ENST00000615073; ENST00000615613	MFSD12	major facilitator superfamily domain containing 12 [Source:HGNC Symbol;Acc:HGNC:28299]	1.114e-06	3.144e-05	0.5774
ENSG00000153898	ENST00000284027; ENST00000370608; ENST00000463065; ENST00000530971; ENST00000531325; ENST00000531874	MCOLN2	mucolipin 2 [Source:HGNC Symbol;Acc:HGNC:13357]	0.0006618	0.008852	0.5774
ENSG00000186088	ENST00000257626; ENST00000334003; ENST00000415112; ENST00000426477; ENST00000430584; ENST00000434084; ENST00000440473; ENST00000441833; ENST00000449779; ENST00000474686; ENST00000482866; ENST00000489920; ENST00000491796	GSAP	gamma-secretase activating protein [Source:HGNC Symbol;Acc:HGNC:28042]	0.0002388	0.003656	0.5766
ENSG00000119537	ENST00000326575; ENST00000406396; ENST00000585456; ENST00000585750; ENST00000586791; ENST00000587292; ENST00000588089; ENST00000589530; ENST00000589592; ENST00000590056; ENST00000591902; ENST00000592327	KDSR	3-ketodihydrosphingosine reductase [Source:HGNC Symbol;Acc:HGNC:4021]	4.184e-06	0.0001046	0.5764
ENSG00000205085	ENST00000474069; ENST00000477515; ENST00000641143; ENST00000641443; ENST00000641605; ENST00000641888; ENST00000641987	FAM71F2	family with sequence similarity 71 member F2 [Source:HGNC Symbol;Acc:HGNC:27998]	0.007341	0.05899	0.5754
ENSG00000137449	ENST00000259997; ENST00000345451; ENST00000382395; ENST00000382401; ENST00000442003; ENST00000503926; ENST00000507071; ENST00000509684; ENST00000538197	CPEB2	cytoplasmic polyadenylation element binding protein 2 [Source:HGNC Symbol;Acc:HGNC:21745]	1.142e-05	0.0002584	0.5741
ENSG00000174738	ENST00000312521; ENST00000383773; ENST00000468700; ENST00000472780; ENST00000492552	NR1D2	nuclear receptor subfamily 1 group D member 2 [Source:HGNC Symbol;Acc:HGNC:7963]	8.569e-05	0.001515	0.5741
ENSG00000197448	ENST00000358406; ENST00000409500; ENST00000436038; ENST00000442394; ENST00000443571; ENST00000473649; ENST00000479303; ENST00000489654; ENST00000494735	GSTK1	glutathione S-transferase kappa 1 [Source:HGNC Symbol;Acc:HGNC:16906]	1.751e-07	5.689e-06	0.5726
ENSG00000145850	ENST00000274532; ENST00000406964; ENST00000407087	TIMD4	T-cell immunoglobulin and mucin domain containing 4 [Source:HGNC Symbol;Acc:HGNC:25132]	0.002681	0.02701	0.5723
ENSG00000125398	ENST00000245479	SOX9	SRY-box 9 [Source:HGNC Symbol;Acc:HGNC:11204]	1.566e-05	0.0003394	0.5722
ENSG00000106346	ENST00000306177; ENST00000404008; ENST00000426246; ENST00000451154; ENST00000465073; ENST00000479544; ENST00000521713	USP42	ubiquitin specific peptidase 42 [Source:HGNC Symbol;Acc:HGNC:20068]	6.543e-06	0.000156	0.5711
ENSG00000006459	ENST00000397560; ENST00000472616; ENST00000478996	KDM7A	lysine demethylase 7A [Source:HGNC Symbol;Acc:HGNC:22224]	0.0004094	0.005852	0.5709
ENSG00000198695	ENST00000361681	MT-ND6	mitochondrially encoded NADH:ubiquinone oxidoreductase core subunit 6 [Source:HGNC Symbol;Acc:HGNC:7462]	3.922e-07	1.204e-05	0.569
ENSG00000041880	ENST00000398755; ENST00000417220; ENST00000431474; ENST00000470601; ENST00000470749; ENST00000471971; ENST00000475782; ENST00000486510; ENST00000498510	PARP3	poly(ADP-ribose) polymerase family member 3 [Source:HGNC Symbol;Acc:HGNC:273]	0.0001678	0.002711	0.5674
ENSG00000182752	ENST00000328252; ENST00000460463; ENST00000483254	PAPPA	pappalysin 1 [Source:HGNC Symbol;Acc:HGNC:8602]	6.873e-08	2.377e-06	0.5667
ENSG00000154760	ENST00000285013; ENST00000524511; ENST00000526483; ENST00000526861; ENST00000530782; ENST00000531588; ENST00000532210; ENST00000532774; ENST00000533791; ENST00000534689; ENST00000542635	SLFN13	schlafen family member 13 [Source:HGNC Symbol;Acc:HGNC:26481]	6.686e-06	0.0001591	0.5664
ENSG00000175931	ENST00000319380; ENST00000586409; ENST00000586505; ENST00000587127; ENST00000587581; ENST00000590658	UBE2O	ubiquitin conjugating enzyme E2 O [Source:HGNC Symbol;Acc:HGNC:29554]	2.104e-07	6.752e-06	0.5629
ENSG00000171943	ENST00000304465; ENST00000367123; ENST00000412759; ENST00000613462; ENST00000617209	SRGAP2C	SLIT-ROBO Rho GTPase activating protein 2C [Source:HGNC Symbol;Acc:HGNC:30584]	0.0002063	0.003237	0.5629
ENSG00000101596	ENST00000320876; ENST00000577300; ENST00000577880; ENST00000581226; ENST00000581383; ENST00000581631; ENST00000581711; ENST00000583344; ENST00000583441; ENST00000583800; ENST00000584897; ENST00000585229; ENST00000609587	SMCHD1	structural maintenance of chromosomes flexible hinge domain containing 1 [Source:HGNC Symbol;Acc:HGNC:29090]	2.546e-06	6.665e-05	0.5628
ENSG00000154642	ENST00000284881; ENST00000400558; ENST00000400559; ENST00000405964; ENST00000482915; ENST00000493464	C21orf91	chromosome 21 open reading frame 91 [Source:HGNC Symbol;Acc:HGNC:16459]	0.003385	0.03269	0.5611
ENSG00000196083	ENST00000072516; ENST00000317757; ENST00000342550; ENST00000412080; ENST00000412504; ENST00000413869; ENST00000422485; ENST00000422625; ENST00000422940; ENST00000434491; ENST00000439062; ENST00000443369; ENST00000447382; ENST00000453359; ENST00000461629; ENST00000465496; ENST00000473566; ENST00000476929; ENST00000482913	IL1RAP	interleukin 1 receptor accessory protein [Source:HGNC Symbol;Acc:HGNC:5995]	0.0004565	0.006455	0.5604
ENSG00000131979	ENST00000254299; ENST00000395514; ENST00000395521; ENST00000491895; ENST00000536224; ENST00000543643; ENST00000622544	GCH1	GTP cyclohydrolase 1 [Source:HGNC Symbol;Acc:HGNC:4193]	0.0007234	0.009496	0.5604
ENSG00000143324	ENST00000367589; ENST00000367590; ENST00000464817; ENST00000467345; ENST00000498177	XPR1	xenotropic and polytropic retrovirus receptor 1 [Source:HGNC Symbol;Acc:HGNC:12827]	3.146e-07	9.859e-06	0.56
ENSG00000069493	ENST00000261339; ENST00000261340; ENST00000290855; ENST00000325960; ENST00000430909; ENST00000444971; ENST00000460309; ENST00000466035; ENST00000476198; ENST00000479877; ENST00000487752; ENST00000492359; ENST00000536355; ENST00000543300; ENST00000544322; ENST00000545918	CLEC2D	C-type lectin domain family 2 member D [Source:HGNC Symbol;Acc:HGNC:14351]	0.004529	0.04099	0.5593
ENSG00000106829	ENST00000265284; ENST00000376524; ENST00000376525; ENST00000376537; ENST00000376544; ENST00000376552; ENST00000414465; ENST00000417836; ENST00000425506; ENST00000428713; ENST00000435650; ENST00000455913; ENST00000461758; ENST00000462803; ENST00000463431; ENST00000466428; ENST00000467142; ENST00000470872; ENST00000474519; ENST00000476523; ENST00000478290; ENST00000483597; ENST00000485159; ENST0000…	TLE4	transducin like enhancer of split 4 [Source:HGNC Symbol;Acc:HGNC:11840]	2.864e-06	7.394e-05	0.5592
ENSG00000145362	ENST00000264366; ENST00000357077; ENST00000394537; ENST00000502701; ENST00000503271; ENST00000503423; ENST00000504415; ENST00000504454; ENST00000504887; ENST00000505342; ENST00000506344; ENST00000506722; ENST00000508007; ENST00000508613; ENST00000509550; ENST00000510275; ENST00000511380; ENST00000512298; ENST00000512999; ENST00000514160; ENST00000514167; ENST00000514246; ENST00000514960; ENST0000…	ANK2	ankyrin 2 [Source:HGNC Symbol;Acc:HGNC:493]	0.0002147	0.003345	0.5588
ENSG00000143390	ENST00000290524; ENST00000368870; ENST00000392746; ENST00000412774; ENST00000421986; ENST00000422595; ENST00000430227; ENST00000435314; ENST00000436271; ENST00000436637; ENST00000437327; ENST00000444392; ENST00000450506; ENST00000452456; ENST00000452671; ENST00000458484; ENST00000469513; ENST00000475144; ENST00000478564; ENST00000479681; ENST00000494217	RFX5	regulatory factor X5 [Source:HGNC Symbol;Acc:HGNC:9986]	1.991e-07	6.404e-06	0.5586
ENSG00000173221	ENST00000237858; ENST00000379979; ENST00000505427; ENST00000507412; ENST00000507605; ENST00000508780; ENST00000512469	GLRX	glutaredoxin [Source:HGNC Symbol;Acc:HGNC:4330]	1.717e-06	4.593e-05	0.5584
ENSG00000075891	ENST00000355243; ENST00000361791; ENST00000370296; ENST00000427256; ENST00000428433; ENST00000483202; ENST00000553492; ENST00000554172; ENST00000554363	PAX2	paired box 2 [Source:HGNC Symbol;Acc:HGNC:8616]	0.02109	0.1243	0.5581
ENSG00000173334	ENST00000311922; ENST00000519576; ENST00000520847; ENST00000521778	TRIB1	tribbles pseudokinase 1 [Source:HGNC Symbol;Acc:HGNC:16891]	3.209e-06	8.223e-05	0.5577
ENSG00000113389	ENST00000265074; ENST00000326958; ENST00000415167; ENST00000434067; ENST00000506712; ENST00000507141; ENST00000509104	NPR3	natriuretic peptide receptor 3 [Source:HGNC Symbol;Acc:HGNC:7945]	7.893e-07	2.301e-05	0.5576
ENSG00000105321	ENST00000221922; ENST00000595659; ENST00000596938; ENST00000599398; ENST00000600117; ENST00000601154	CCDC9	coiled-coil domain containing 9 [Source:HGNC Symbol;Acc:HGNC:24560]	5.649e-05	0.001058	0.5575
ENSG00000179750	ENST00000333467; ENST00000335760; ENST00000402182; ENST00000407298	APOBEC3B	apolipoprotein B mRNA editing enzyme catalytic subunit 3B [Source:HGNC Symbol;Acc:HGNC:17352]	9.706e-05	0.001687	0.5573
ENSG00000157657	ENST00000288466; ENST00000374124; ENST00000374126; ENST00000452710; ENST00000470105; ENST00000481558; ENST00000615615	ZNF618	zinc finger protein 618 [Source:HGNC Symbol;Acc:HGNC:29416]	2.451e-07	7.809e-06	0.5552
ENSG00000135407	ENST00000257861; ENST00000546952; ENST00000548843; ENST00000549548; ENST00000549753; ENST00000549851; ENST00000549994; ENST00000550083; ENST00000550537; ENST00000551248	AVIL	advillin [Source:HGNC Symbol;Acc:HGNC:14188]	0.01341	0.08996	0.5521
ENSG00000153827	ENST00000283943; ENST00000343290; ENST00000389044; ENST00000389045; ENST00000409677; ENST00000418123; ENST00000428959; ENST00000430954; ENST00000435716; ENST00000453485; ENST00000459841; ENST00000461189; ENST00000470302; ENST00000477441; ENST00000479037; ENST00000487178; ENST00000495322	TRIP12	thyroid hormone receptor interactor 12 [Source:HGNC Symbol;Acc:HGNC:12306]	8.79e-08	2.993e-06	0.551
ENSG00000135535	ENST00000275080; ENST00000310786; ENST00000324953; ENST00000413644; ENST00000415861; ENST00000499860; ENST00000504373; ENST00000506649; ENST00000512212; ENST00000512821	CD164	CD164 molecule [Source:HGNC Symbol;Acc:HGNC:1632]	0.000197	0.003109	0.551
ENSG00000129514	ENST00000250448; ENST00000545425; ENST00000553751; ENST00000554607; ENST00000557418	FOXA1	forkhead box A1 [Source:HGNC Symbol;Acc:HGNC:5021]	0.0001356	0.002266	0.5485
ENSG00000024048	ENST00000372899; ENST00000372901; ENST00000372903	UBR2	ubiquitin protein ligase E3 component n-recognin 2 [Source:HGNC Symbol;Acc:HGNC:21289]	1.899e-06	5.04e-05	0.5474
ENSG00000108984	ENST00000359094; ENST00000586641; ENST00000588110; ENST00000589295; ENST00000589647; ENST00000590474; ENST00000591445; ENST00000592348; ENST00000613873	MAP2K6	mitogen-activated protein kinase kinase 6 [Source:HGNC Symbol;Acc:HGNC:6846]	3.332e-05	0.0006679	0.5468
ENSG00000153234	ENST00000339562; ENST00000406048; ENST00000409108; ENST00000409572; ENST00000417764; ENST00000417972; ENST00000421709; ENST00000424077; ENST00000426264; ENST00000429376	NR4A2	nuclear receptor subfamily 4 group A member 2 [Source:HGNC Symbol;Acc:HGNC:7981]	0.003755	0.0352	0.5462
ENSG00000280035	ENST00000624864	AC011676.5		0.02239	0.1285	0.546
ENSG00000164054	ENST00000296444; ENST00000415268; ENST00000417841; ENST00000417962; ENST00000424965; ENST00000426002; ENST00000441507; ENST00000442747; ENST00000443308; ENST00000444115; ENST00000460758; ENST00000465449; ENST00000466424; ENST00000486344; ENST00000490864; ENST00000494854; ENST00000496408; ENST00000497863; ENST00000612611; ENST00000619810	SHISA5	shisa family member 5 [Source:HGNC Symbol;Acc:HGNC:30376]	1.38e-06	3.753e-05	0.5443
ENSG00000197635	ENST00000360534; ENST00000413651; ENST00000416189; ENST00000434918; ENST00000461836; ENST00000468903; ENST00000490286; ENST00000491591; ENST00000494507; ENST00000497461; ENST00000628861	DPP4	dipeptidyl peptidase 4 [Source:HGNC Symbol;Acc:HGNC:3009]	0.01553	0.09924	0.5443
ENSG00000183726	ENST00000374358; ENST00000468704; ENST00000480937; ENST00000487234; ENST00000491936; ENST00000498135	TMEM50A	transmembrane protein 50A [Source:HGNC Symbol;Acc:HGNC:30590]	8.266e-07	2.399e-05	0.5424
ENSG00000169851	ENST00000361762; ENST00000507864; ENST00000509759; ENST00000509925; ENST00000511884; ENST00000543491; ENST00000610830; ENST00000621961	PCDH7	protocadherin 7 [Source:HGNC Symbol;Acc:HGNC:8659]	0.02027	0.1207	0.5415
ENSG00000101846	ENST00000217961	STS	steroid sulfatase [Source:HGNC Symbol;Acc:HGNC:11425]	0.000135	0.00226	0.5378
ENSG00000197019	ENST00000357949	SERTAD1	SERTA domain containing 1 [Source:HGNC Symbol;Acc:HGNC:17932]	4.51e-05	0.0008725	0.5375
ENSG00000151014	ENST00000280614; ENST00000515616; ENST00000630479	NOCT	nocturnin [Source:HGNC Symbol;Acc:HGNC:14254]	0.0001785	0.002871	0.5358
ENSG00000171621	ENST00000328089; ENST00000357898; ENST00000377399; ENST00000450402	SPSB1	splA/ryanodine receptor domain and SOCS box containing 1 [Source:HGNC Symbol;Acc:HGNC:30628]	5.806e-06	0.0001391	0.532
ENSG00000197405	ENST00000355085; ENST00000594787; ENST00000595501	C5AR1	complement C5a receptor 1 [Source:HGNC Symbol;Acc:HGNC:1338]	0.009676	0.07212	0.5298
ENSG00000156687	ENST00000287272; ENST00000404895; ENST00000416672; ENST00000420357; ENST00000449677; ENST00000453357; ENST00000474634	UNC5D	unc-5 netrin receptor D [Source:HGNC Symbol;Acc:HGNC:18634]	0.008105	0.06294	0.5281
ENSG00000174032	ENST00000310862; ENST00000463262; ENST00000519547; ENST00000519676; ENST00000522438; ENST00000523988; ENST00000539591; ENST00000618165	SLC25A30	solute carrier family 25 member 30 [Source:HGNC Symbol;Acc:HGNC:27371]	1.716e-05	0.0003691	0.5275
ENSG00000168026	ENST00000425163; ENST00000430597; ENST00000431162; ENST00000431559; ENST00000440121; ENST00000459702; ENST00000460460; ENST00000465962; ENST00000466875; ENST00000471025; ENST00000472866; ENST00000473587; ENST00000479954; ENST00000481734; ENST00000490036; ENST00000490245; ENST00000493337; ENST00000493856	TTC21A	tetratricopeptide repeat domain 21A [Source:HGNC Symbol;Acc:HGNC:30761]	0.003	0.02975	0.5273
ENSG00000176170	ENST00000323374; ENST00000392496; ENST00000545180; ENST00000587167; ENST00000588682; ENST00000590379; ENST00000590959; ENST00000591651; ENST00000591762; ENST00000592299	SPHK1	sphingosine kinase 1 [Source:HGNC Symbol;Acc:HGNC:11240]	0.0005817	0.007892	0.5271
ENSG00000110925	ENST00000228515; ENST00000546935; ENST00000548206; ENST00000548981; ENST00000550461; ENST00000550533; ENST00000552680; ENST00000552899	CSRNP2	cysteine and serine rich nuclear protein 2 [Source:HGNC Symbol;Acc:HGNC:16006]	6.791e-06	0.000161	0.5256
ENSG00000153064	ENST00000322953; ENST00000428908; ENST00000444316; ENST00000502990; ENST00000504403; ENST00000504592; ENST00000508653; ENST00000510950	BANK1	B-cell scaffold protein with ankyrin repeats 1 [Source:HGNC Symbol;Acc:HGNC:18233]	0.00984	0.07294	0.5255
ENSG00000049130	ENST00000228280; ENST00000347404; ENST00000357116; ENST00000378535; ENST00000552044	KITLG	KIT ligand [Source:HGNC Symbol;Acc:HGNC:6343]	0.0001601	0.00261	0.5243
ENSG00000138166	ENST00000369583; ENST00000468749	DUSP5	dual specificity phosphatase 5 [Source:HGNC Symbol;Acc:HGNC:3071]	1.267e-05	0.0002815	0.5241
ENSG00000110108	ENST00000227525; ENST00000536171; ENST00000540280	TMEM109	transmembrane protein 109 [Source:HGNC Symbol;Acc:HGNC:28771]	1.671e-06	4.507e-05	0.524
ENSG00000166326	ENST00000299413; ENST00000532066	TRIM44	tripartite motif containing 44 [Source:HGNC Symbol;Acc:HGNC:19016]	3.63e-07	1.127e-05	0.5235
ENSG00000065060	ENST00000192788; ENST00000452449	UHRF1BP1	UHRF1 binding protein 1 [Source:HGNC Symbol;Acc:HGNC:21216]	2.054e-06	5.441e-05	0.5234
ENSG00000172493	ENST00000307808; ENST00000395146; ENST00000503369; ENST00000503477; ENST00000504956; ENST00000507468; ENST00000511442; ENST00000511722; ENST00000511996; ENST00000514970; ENST00000544085	AFF1	AF4/FMR2 family member 1 [Source:HGNC Symbol;Acc:HGNC:7135]	1.107e-06	3.13e-05	0.5232
ENSG00000138376	ENST00000260947; ENST00000421162; ENST00000432456; ENST00000455743; ENST00000465841; ENST00000471590; ENST00000471787; ENST00000479904; ENST00000613192; ENST00000613374; ENST00000613706; ENST00000617164; ENST00000619009; ENST00000620057	BARD1	BRCA1 associated RING domain 1 [Source:HGNC Symbol;Acc:HGNC:952]	5.865e-05	0.00109	0.5219
ENSG00000105737	ENST00000262895; ENST00000301218; ENST00000454993; ENST00000593562; ENST00000594528; ENST00000602210	GRIK5	glutamate ionotropic receptor kainate type subunit 5 [Source:HGNC Symbol;Acc:HGNC:4583]	0.03212	0.1634	0.5208
ENSG00000144824	ENST00000393923; ENST00000393925; ENST00000412622; ENST00000431670; ENST00000460365; ENST00000470699; ENST00000477695; ENST00000478584; ENST00000478733; ENST00000478922; ENST00000481953; ENST00000486886; ENST00000491694; ENST00000495180; ENST00000498699; ENST00000638331; ENST00000640181; ENST00000640905	PHLDB2	pleckstrin homology like domain family B member 2 [Source:HGNC Symbol;Acc:HGNC:29573]	1.233e-06	3.43e-05	0.5202
ENSG00000105976	ENST00000318493; ENST00000397752; ENST00000422097; ENST00000436117; ENST00000454623; ENST00000456159; ENST00000495962	MET	MET proto-oncogene, receptor tyrosine kinase [Source:HGNC Symbol;Acc:HGNC:7029]	6.244e-07	1.852e-05	0.5199
ENSG00000197555	ENST00000358550; ENST00000381232; ENST00000537413; ENST00000553453; ENST00000554126; ENST00000554362; ENST00000554874; ENST00000554960; ENST00000555066; ENST00000555652; ENST00000555818; ENST00000555989; ENST00000556408; ENST00000556780; ENST00000556959; ENST00000557151; ENST00000557469; ENST00000557712	SIPA1L1	signal induced proliferation associated 1 like 1 [Source:HGNC Symbol;Acc:HGNC:20284]	1.074e-05	0.0002446	0.5194
ENSG00000153790	ENST00000283905; ENST00000409280; ENST00000415598; ENST00000443822; ENST00000444434	C7orf31	chromosome 7 open reading frame 31 [Source:HGNC Symbol;Acc:HGNC:21722]	0.003072	0.0303	0.5173
ENSG00000109099	ENST00000312280; ENST00000395936; ENST00000395938; ENST00000426385; ENST00000471150; ENST00000494511; ENST00000580497; ENST00000580584; ENST00000612492	PMP22	peripheral myelin protein 22 [Source:HGNC Symbol;Acc:HGNC:9118]	8.08e-06	0.0001894	0.5167
ENSG00000180287	ENST00000314833; ENST00000366545; ENST00000427495; ENST00000442594; ENST00000459864; ENST00000467561; ENST00000474177; ENST00000536534	PLD5	phospholipase D family member 5 [Source:HGNC Symbol;Acc:HGNC:26879]	0.0006026	0.008142	0.5157
ENSG00000188322	ENST00000341901	SBK1	SH3 domain binding kinase 1 [Source:HGNC Symbol;Acc:HGNC:17699]	0.01844	0.1125	0.5149
ENSG00000144802	ENST00000326151; ENST00000326172; ENST00000394054; ENST00000461724; ENST00000465476; ENST00000477601; ENST00000483180; ENST00000486444; ENST00000491281; ENST00000495089; ENST00000495719	NFKBIZ	NFKB inhibitor zeta [Source:HGNC Symbol;Acc:HGNC:29805]	0.0002307	0.003564	0.5148
ENSG00000275023	ENST00000611305; ENST00000612066; ENST00000614769; ENST00000615441; ENST00000615741; ENST00000615858; ENST00000618652; ENST00000619356; ENST00000620482; ENST00000620609; ENST00000621332	MLLT6	MLLT6, PHD finger containing [Source:HGNC Symbol;Acc:HGNC:7138]	1.793e-06	4.788e-05	0.5147
ENSG00000111802	ENST00000341060; ENST00000378198; ENST00000478285; ENST00000478507; ENST00000480495	TDP2	tyrosyl-DNA phosphodiesterase 2 [Source:HGNC Symbol;Acc:HGNC:17768]	4.566e-05	0.0008804	0.5141
ENSG00000183032	ENST00000331299; ENST00000546428; ENST00000555449; ENST00000556444; ENST00000557611	SLC25A21	solute carrier family 25 member 21 [Source:HGNC Symbol;Acc:HGNC:14411]	0.02586	0.1414	0.5126
ENSG00000163702	ENST00000295981; ENST00000383812; ENST00000403601; ENST00000412901; ENST00000413608; ENST00000416074; ENST00000424206; ENST00000434756; ENST00000436503; ENST00000438091; ENST00000440502; ENST00000451165; ENST00000451231; ENST00000451271; ENST00000455057; ENST00000461995; ENST00000464406; ENST00000465794; ENST00000466046; ENST00000466712; ENST00000469686; ENST00000476810; ENST00000478206; ENST0000…	IL17RC	interleukin 17 receptor C [Source:HGNC Symbol;Acc:HGNC:18358]	7.421e-05	0.001339	0.5124
ENSG00000131724	ENST00000371642; ENST00000371666; ENST00000481868	IL13RA1	interleukin 13 receptor subunit alpha 1 [Source:HGNC Symbol;Acc:HGNC:5974]	1.285e-06	3.56e-05	0.5112
ENSG00000139160	ENST00000357721; ENST00000395763; ENST00000412352; ENST00000538391; ENST00000538463; ENST00000539633	ETFBKMT	electron transfer flavoprotein beta subunit lysine methyltransferase [Source:HGNC Symbol;Acc:HGNC:28739]	0.01672	0.1047	0.5108
ENSG00000033178	ENST00000322244; ENST00000420827; ENST00000429659; ENST00000505673; ENST00000506571; ENST00000514261	UBA6	ubiquitin like modifier activating enzyme 6 [Source:HGNC Symbol;Acc:HGNC:25581]	3.836e-05	0.0007565	0.51
ENSG00000127666	ENST00000248244; ENST00000621756	TICAM1	toll like receptor adaptor molecule 1 [Source:HGNC Symbol;Acc:HGNC:18348]	0.0008037	0.01029	0.5098
ENSG00000100288	ENST00000406938; ENST00000463053; ENST00000464225; ENST00000465842; ENST00000468532; ENST00000471515; ENST00000476289; ENST00000479003; ENST00000481673; ENST00000484266; ENST00000489453; ENST00000492582	CHKB	choline kinase beta [Source:HGNC Symbol;Acc:HGNC:1938]	6.886e-06	0.0001627	0.5094
ENSG00000134371	ENST00000367435; ENST00000477868; ENST00000482484; ENST00000635846	CDC73	cell division cycle 73 [Source:HGNC Symbol;Acc:HGNC:16783]	1.399e-05	0.0003077	0.509
ENSG00000129003	ENST00000249837; ENST00000261517; ENST00000395896; ENST00000395898; ENST00000558088; ENST00000558338; ENST00000558919; ENST00000559119; ENST00000560637; ENST00000561258	VPS13C	vacuolar protein sorting 13 homolog C [Source:HGNC Symbol;Acc:HGNC:23594]	5.774e-06	0.0001386	0.5087
ENSG00000103353	ENST00000395878; ENST00000563366; ENST00000564106; ENST00000565634; ENST00000566136; ENST00000566669; ENST00000567212; ENST00000567264; ENST00000569919; ENST00000571064	UBFD1	ubiquitin family domain containing 1 [Source:HGNC Symbol;Acc:HGNC:30565]	3.824e-07	1.18e-05	0.508
ENSG00000170703	ENST00000376681; ENST00000393382; ENST00000416950; ENST00000424018; ENST00000433608; ENST00000456415; ENST00000470462; ENST00000490027; ENST00000509809	TTLL6	tubulin tyrosine ligase like 6 [Source:HGNC Symbol;Acc:HGNC:26664]	0.004673	0.04209	0.5065
ENSG00000204217	ENST00000374574; ENST00000374580; ENST00000479069; ENST00000638587	BMPR2	bone morphogenetic protein receptor type 2 [Source:HGNC Symbol;Acc:HGNC:1078]	1.085e-06	3.095e-05	0.5049
ENSG00000280227	ENST00000624479	AC079416.3		0.03677	0.1786	0.5043
ENSG00000171132	ENST00000306156; ENST00000394874; ENST00000421201; ENST00000462720; ENST00000467135; ENST00000469753; ENST00000472021; ENST00000476675; ENST00000480453; ENST00000480633; ENST00000485176; ENST00000489067; ENST00000494472; ENST00000497602; ENST00000498388	PRKCE	protein kinase C epsilon [Source:HGNC Symbol;Acc:HGNC:9401]	5.787e-05	0.001077	0.5027
ENSG00000081041	ENST00000296031; ENST00000508487; ENST00000510048	CXCL2	C-X-C motif chemokine ligand 2 [Source:HGNC Symbol;Acc:HGNC:4603]	0.00434	0.03959	0.5027
ENSG00000184384	ENST00000524717; ENST00000618849	MAML2	mastermind like transcriptional coactivator 2 [Source:HGNC Symbol;Acc:HGNC:16259]	0.0006701	0.008936	0.5016
ENSG00000064225	ENST00000265261; ENST00000394162; ENST00000460774; ENST00000462152; ENST00000465004; ENST00000466482; ENST00000468553; ENST00000469105; ENST00000474595; ENST00000476833; ENST00000477574; ENST00000477899; ENST00000480133; ENST00000483910; ENST00000485145; ENST00000485391; ENST00000486249; ENST00000486334; ENST00000489112; ENST00000490684; ENST00000491912; ENST00000492254; ENST00000493953; ENST0000…	ST3GAL6	ST3 beta-galactoside alpha-2,3-sialyltransferase 6 [Source:HGNC Symbol;Acc:HGNC:18080]	0.02275	0.1299	0.5009
ENSG00000103222	ENST00000399408; ENST00000399410; ENST00000572053; ENST00000572882; ENST00000574224; ENST00000574761; ENST00000575422; ENST00000576557	ABCC1	ATP binding cassette subfamily C member 1 [Source:HGNC Symbol;Acc:HGNC:51]	8.679e-07	2.508e-05	0.5003
ENSG00000113361	ENST00000265071; ENST00000504835; ENST00000506396; ENST00000508132; ENST00000514738	CDH6	cadherin 6 [Source:HGNC Symbol;Acc:HGNC:1765]	0.01913	0.1155	0.5003
ENSG00000198900	ENST00000361337	TOP1	DNA topoisomerase I [Source:HGNC Symbol;Acc:HGNC:11986]	6.699e-07	1.978e-05	0.4997
ENSG00000063127	ENST00000335875; ENST00000454748; ENST00000594180; ENST00000594917; ENST00000597969; ENST00000598221; ENST00000598828	SLC6A16	solute carrier family 6 member 16 [Source:HGNC Symbol;Acc:HGNC:13622]	0.003938	0.03668	0.4989
ENSG00000101974	ENST00000327569; ENST00000361648; ENST00000370557; ENST00000422228; ENST00000433868; ENST00000450801; ENST00000460773; ENST00000471746; ENST00000485626	ATP11C	ATPase phospholipid transporting 11C [Source:HGNC Symbol;Acc:HGNC:13554]	7.364e-05	0.001334	0.4969
ENSG00000172159	ENST00000304195; ENST00000328788; ENST00000376434; ENST00000376438; ENST00000431299; ENST00000465485; ENST00000621208	FRMD3	FERM domain containing 3 [Source:HGNC Symbol;Acc:HGNC:24125]	0.001913	0.02084	0.4968
ENSG00000163576	ENST00000295824; ENST00000344838; ENST00000389256; ENST00000440022; ENST00000467602; ENST00000474780; ENST00000498089	EFHB	EF-hand domain family member B [Source:HGNC Symbol;Acc:HGNC:26330]	0.02053	0.1221	0.4968
ENSG00000125378	ENST00000245451; ENST00000417573; ENST00000558489; ENST00000558961; ENST00000558984; ENST00000559087; ENST00000559501; ENST00000559642; ENST00000609748	BMP4	bone morphogenetic protein 4 [Source:HGNC Symbol;Acc:HGNC:1071]	0.0007603	0.009882	0.4966
ENSG00000133639	ENST00000256015; ENST00000552315	BTG1	BTG anti-proliferation factor 1 [Source:HGNC Symbol;Acc:HGNC:1130]	3.149e-06	8.084e-05	0.4961
ENSG00000156273	ENST00000286800; ENST00000399921; ENST00000422809; ENST00000435072; ENST00000447177; ENST00000451655; ENST00000462262; ENST00000468059; ENST00000546469; ENST00000547141; ENST00000548219; ENST00000548467; ENST00000550131	BACH1	BTB domain and CNC homolog 1 [Source:HGNC Symbol;Acc:HGNC:935]	0.0001336	0.002246	0.4954
ENSG00000165246	ENST00000339174; ENST00000355905; ENST00000382868; ENST00000382872; ENST00000413217; ENST00000471252; ENST00000476359; ENST00000481089	NLGN4Y	neuroligin 4, Y-linked [Source:HGNC Symbol;Acc:HGNC:15529]	0.005832	0.0499	0.4936
ENSG00000139410	ENST00000345635; ENST00000403593; ENST00000546672; ENST00000547802; ENST00000551760; ENST00000553248	SDSL	serine dehydratase like [Source:HGNC Symbol;Acc:HGNC:30404]	0.0005093	0.007074	0.4928
ENSG00000104973	ENST00000312865; ENST00000538643; ENST00000593595; ENST00000593636; ENST00000593767; ENST00000594998; ENST00000595185; ENST00000599722; ENST00000612791; ENST00000612854; ENST00000617849; ENST00000618715; ENST00000620467; ENST00000622402	MED25	mediator complex subunit 25 [Source:HGNC Symbol;Acc:HGNC:28845]	0.0001509	0.002481	0.4925
ENSG00000125968	ENST00000376105; ENST00000376112	ID1	inhibitor of DNA binding 1, HLH protein [Source:HGNC Symbol;Acc:HGNC:5360]	0.0002289	0.00354	0.4925
ENSG00000175643	ENST00000312499; ENST00000572173; ENST00000572992; ENST00000573910; ENST00000576027	RMI2	RecQ mediated genome instability 2 [Source:HGNC Symbol;Acc:HGNC:28349]	3.95e-05	0.0007777	0.4924
ENSG00000141441	ENST00000269209; ENST00000399218; ENST00000578619; ENST00000583696	GAREM1	GRB2 associated regulator of MAPK1 subtype 1 [Source:HGNC Symbol;Acc:HGNC:26136]	0.001277	0.01509	0.4924
ENSG00000107290	ENST00000224140; ENST00000436441; ENST00000464133; ENST00000474172; ENST00000477049	SETX	senataxin [Source:HGNC Symbol;Acc:HGNC:445]	1.879e-06	4.996e-05	0.4903
ENSG00000138433	ENST00000342016; ENST00000377973; ENST00000461454; ENST00000464393; ENST00000472169	CIR1	corepressor interacting with RBPJ, 1 [Source:HGNC Symbol;Acc:HGNC:24217]	0.0001289	0.002172	0.4898
ENSG00000113916	ENST00000232014; ENST00000406870; ENST00000419510; ENST00000430339; ENST00000438077; ENST00000450123; ENST00000470319; ENST00000479110; ENST00000480458; ENST00000496823; ENST00000621333	BCL6	B-cell CLL/lymphoma 6 [Source:HGNC Symbol;Acc:HGNC:1001]	0.0004794	0.006723	0.4898
ENSG00000167608	ENST00000446291; ENST00000476013; ENST00000495398; ENST00000497518; ENST00000611183; ENST00000613492; ENST00000613723; ENST00000615945; ENST00000617472; ENST00000619895	TMC4	transmembrane channel like 4 [Source:HGNC Symbol;Acc:HGNC:22998]	0.04766	0.2109	0.4887
ENSG00000151466	ENST00000281142; ENST00000439369; ENST00000502495; ENST00000503215; ENST00000503401; ENST00000503565; ENST00000506233; ENST00000506368; ENST00000511426	SCLT1	sodium channel and clathrin linker 1 [Source:HGNC Symbol;Acc:HGNC:26406]	0.0001978	0.003118	0.4882
ENSG00000197121	ENST00000354764; ENST00000374738; ENST00000409188; ENST00000409475; ENST00000422444; ENST00000423035; ENST00000459896; ENST00000470179; ENST00000476250; ENST00000482051; ENST00000485830	PGAP1	post-GPI attachment to proteins 1 [Source:HGNC Symbol;Acc:HGNC:25712]	0.0007459	0.009724	0.488
ENSG00000183023	ENST00000332839; ENST00000402441; ENST00000403092; ENST00000405269; ENST00000405901; ENST00000406391; ENST00000406785; ENST00000407929; ENST00000408028; ENST00000417271; ENST00000448531; ENST00000455476	SLC8A1	solute carrier family 8 member A1 [Source:HGNC Symbol;Acc:HGNC:11068]	0.03365	0.1682	0.4876
ENSG00000107438	ENST00000329399; ENST00000477757; ENST00000490391; ENST00000492511; ENST00000493949	PDLIM1	PDZ and LIM domain 1 [Source:HGNC Symbol;Acc:HGNC:2067]	4.597e-06	0.0001136	0.4871
ENSG00000135932	ENST00000258418; ENST00000409788; ENST00000410084; ENST00000478152; ENST00000484398; ENST00000493540; ENST00000614925	CAB39	calcium binding protein 39 [Source:HGNC Symbol;Acc:HGNC:20292]	7.693e-05	0.001382	0.4871
ENSG00000060656	ENST00000345512; ENST00000373779; ENST00000415600; ENST00000428026; ENST00000460170; ENST00000465525; ENST00000492954; ENST00000493601; ENST00000526080; ENST00000527027; ENST00000531385	PTPRU	protein tyrosine phosphatase, receptor type U [Source:HGNC Symbol;Acc:HGNC:9683]	0.0003447	0.005023	0.4864
ENSG00000142920	ENST00000294517; ENST00000373440; ENST00000373441; ENST00000373443; ENST00000462920; ENST00000471119; ENST00000473089; ENST00000475935; ENST00000477570; ENST00000478204; ENST00000478635; ENST00000481886; ENST00000483027; ENST00000484656; ENST00000492420; ENST00000492521; ENST00000495135; ENST00000497280; ENST00000497710	AZIN2	antizyme inhibitor 2 [Source:HGNC Symbol;Acc:HGNC:29957]	0.01473	0.09622	0.4863
ENSG00000162627	ENST00000306121; ENST00000454199; ENST00000473868; ENST00000528824; ENST00000529992	SNX7	sorting nexin 7 [Source:HGNC Symbol;Acc:HGNC:14971]	0.0001358	0.002266	0.4861
ENSG00000072121	ENST00000347230; ENST00000394455; ENST00000553399; ENST00000554523; ENST00000554557; ENST00000554783; ENST00000555452; ENST00000557204; ENST00000557306; ENST00000557366; ENST00000557407	ZFYVE26	zinc finger FYVE-type containing 26 [Source:HGNC Symbol;Acc:HGNC:20761]	2.824e-05	0.0005818	0.4852
ENSG00000175356	ENST00000309263; ENST00000450649; ENST00000518447; ENST00000519202; ENST00000519535; ENST00000519788; ENST00000520467; ENST00000524317; ENST00000528651; ENST00000530265; ENST00000531429; ENST00000532532; ENST00000534295	SCUBE2	signal peptide, CUB domain and EGF like domain containing 2 [Source:HGNC Symbol;Acc:HGNC:30425]	0.04418	0.2004	0.4849
ENSG00000140548	ENST00000268154; ENST00000558883; ENST00000559360; ENST00000559419; ENST00000560908	ZNF710	zinc finger protein 710 [Source:HGNC Symbol;Acc:HGNC:25352]	0.0003972	0.005695	0.4834
ENSG00000008517	ENST00000008180; ENST00000325568; ENST00000382213; ENST00000396887; ENST00000396890; ENST00000440815; ENST00000444393; ENST00000525003; ENST00000525228; ENST00000525377; ENST00000525643; ENST00000526464; ENST00000528163; ENST00000528652; ENST00000529550; ENST00000529699; ENST00000530538; ENST00000530890; ENST00000531965; ENST00000532086; ENST00000532247; ENST00000533097; ENST00000534507; ENST0000…	IL32	interleukin 32 [Source:HGNC Symbol;Acc:HGNC:16830]	0.003982	0.03702	0.4832
ENSG00000180817	ENST00000373230; ENST00000373232; ENST00000460755; ENST00000495346; ENST00000610026; ENST00000625364	PPA1	pyrophosphatase (inorganic) 1 [Source:HGNC Symbol;Acc:HGNC:9226]	8.101e-06	0.0001894	0.483
ENSG00000124406	ENST00000264449; ENST00000381668; ENST00000504024; ENST00000504510; ENST00000506602; ENST00000506713; ENST00000510289; ENST00000511858; ENST00000514372; ENST00000515872	ATP8A1	ATPase phospholipid transporting 8A1 [Source:HGNC Symbol;Acc:HGNC:13531]	0.02709	0.1456	0.482
ENSG00000213930	ENST00000378842; ENST00000450095; ENST00000465543; ENST00000468099; ENST00000472111; ENST00000473506; ENST00000473529; ENST00000485531; ENST00000487381; ENST00000488412; ENST00000489643; ENST00000554085; ENST00000554139; ENST00000554330; ENST00000554550; ENST00000554638; ENST00000554897; ENST00000554944; ENST00000555020; ENST00000555086; ENST00000555214; ENST00000555754; ENST00000556157; ENST0000…	GALT	galactose-1-phosphate uridylyltransferase [Source:HGNC Symbol;Acc:HGNC:4135]	4.951e-05	0.0009365	0.4816
ENSG00000166979	ENST00000300255; ENST00000382699; ENST00000401402; ENST00000412833; ENST00000435323; ENST00000437338; ENST00000457807; ENST00000459833; ENST00000464037; ENST00000469079; ENST00000481638; ENST00000485488; ENST00000496615	EVA1C	eva-1 homolog C [Source:HGNC Symbol;Acc:HGNC:13239]	6.439e-05	0.001184	0.4805
ENSG00000181444	ENST00000302017; ENST00000484747	ZNF467	zinc finger protein 467 [Source:HGNC Symbol;Acc:HGNC:23154]	0.02777	0.1479	0.4794
ENSG00000072401	ENST00000373910; ENST00000473824; ENST00000606483; ENST00000615793	UBE2D1	ubiquitin conjugating enzyme E2 D1 [Source:HGNC Symbol;Acc:HGNC:12474]	0.01767	0.1091	0.4793
ENSG00000075234	ENST00000381031; ENST00000417709; ENST00000421359; ENST00000422713; ENST00000451998; ENST00000475467; ENST00000629918	TTC38	tetratricopeptide repeat domain 38 [Source:HGNC Symbol;Acc:HGNC:26082]	0.0002817	0.004229	0.4786
ENSG00000127366	ENST00000247883	TAS2R5	taste 2 receptor member 5 [Source:HGNC Symbol;Acc:HGNC:14912]	0.02638	0.1434	0.4784
ENSG00000176473	ENST00000335290; ENST00000402312; ENST00000542471; ENST00000554175; ENST00000554492; ENST00000554998; ENST00000555201; ENST00000555775; ENST00000555865; ENST00000557502; ENST00000557710	WDR25	WD repeat domain 25 [Source:HGNC Symbol;Acc:HGNC:21064]	0.0009622	0.01197	0.4783
ENSG00000102043	ENST00000374852; ENST00000461403; ENST00000462447; ENST00000478487	MTMR8	myotubularin related protein 8 [Source:HGNC Symbol;Acc:HGNC:16825]	0.03767	0.1816	0.4778
ENSG00000116954	ENST00000373001; ENST00000474456; ENST00000493015; ENST00000496778	RRAGC	Ras related GTP binding C [Source:HGNC Symbol;Acc:HGNC:19902]	4.847e-05	0.0009217	0.4777
ENSG00000250486	ENST00000513876	FAM218A	family with sequence similarity 218 member A [Source:HGNC Symbol;Acc:HGNC:26466]	0.0588	0.24	0.4777
ENSG00000163898	ENST00000296252; ENST00000424591; ENST00000429510; ENST00000435679; ENST00000452897	LIPH	lipase H [Source:HGNC Symbol;Acc:HGNC:18483]	1.625e-05	0.0003511	0.4772
ENSG00000186063	ENST00000340020; ENST00000355727; ENST00000470437; ENST00000474863; ENST00000495670; ENST00000497112	AIDA	axin interactor, dorsalization associated [Source:HGNC Symbol;Acc:HGNC:25761]	0.0001201	0.002041	0.4772
ENSG00000163531	ENST00000339876; ENST00000360049; ENST00000367173; ENST00000401399; ENST00000403080; ENST00000404076; ENST00000404907; ENST00000404977; ENST00000413225; ENST00000425360; ENST00000430393; ENST00000447819; ENST00000468328; ENST00000471392; ENST00000492085; ENST00000493914; ENST00000495396; ENST00000503221; ENST00000504149; ENST00000504476; ENST00000505079; ENST00000512826; ENST00000513543; ENST0000…	NFASC	neurofascin [Source:HGNC Symbol;Acc:HGNC:29866]	0.03305	0.1664	0.4767
ENSG00000136068	ENST00000295956; ENST00000358537; ENST00000419752; ENST00000429972; ENST00000466455; ENST00000468939; ENST00000470231; ENST00000475487; ENST00000477629; ENST00000481470; ENST00000484981; ENST00000490882; ENST00000491408; ENST00000493452	FLNB	filamin B [Source:HGNC Symbol;Acc:HGNC:3755]	1.325e-06	3.633e-05	0.4766
ENSG00000139668	ENST00000298125; ENST00000460145; ENST00000612477	WDFY2	WD repeat and FYVE domain containing 2 [Source:HGNC Symbol;Acc:HGNC:20482]	9.323e-05	0.001629	0.4763
ENSG00000142867	ENST00000370580; ENST00000620248	BCL10	B-cell CLL/lymphoma 10 [Source:HGNC Symbol;Acc:HGNC:989]	0.0007037	0.009282	0.4757
ENSG00000137275	ENST00000259808; ENST00000380409; ENST00000479389	RIPK1	receptor interacting serine/threonine kinase 1 [Source:HGNC Symbol;Acc:HGNC:10019]	3.329e-05	0.0006679	0.4748
ENSG00000213516	ENST00000321792; ENST00000399794; ENST00000413769	RBMXL1	RNA binding motif protein, X-linked like 1 [Source:HGNC Symbol;Acc:HGNC:25073]	0.000972	0.01207	0.4745
ENSG00000117151	ENST00000370625; ENST00000370630; ENST00000465118; ENST00000477677	CTBS	chitobiase [Source:HGNC Symbol;Acc:HGNC:2496]	0.007709	0.06089	0.4745
ENSG00000158406	ENST00000377727; ENST00000634560; ENST00000634956; ENST00000635491	HIST1H4H	histone cluster 1 H4 family member h [Source:HGNC Symbol;Acc:HGNC:4788]	0.01568	0.1	0.4742
ENSG00000164951	ENST00000297598; ENST00000396200; ENST00000517764; ENST00000518107; ENST00000518573; ENST00000518827; ENST00000520614; ENST00000520728; ENST00000521144; ENST00000523021	PDP1	pyruvate dehyrogenase phosphatase catalytic subunit 1 [Source:HGNC Symbol;Acc:HGNC:9279]	0.00146	0.01687	0.4735
ENSG00000091262	ENST00000205557; ENST00000456970; ENST00000574094; ENST00000575728; ENST00000576204; ENST00000576683; ENST00000577103; ENST00000622290; ENST00000640696	ABCC6	ATP binding cassette subfamily C member 6 [Source:HGNC Symbol;Acc:HGNC:57]	0.03198	0.1629	0.4733
ENSG00000135318	ENST00000257770; ENST00000369646; ENST00000369651; ENST00000416334; ENST00000437581	NT5E	5'-nucleotidase ecto [Source:HGNC Symbol;Acc:HGNC:8021]	1.437e-05	0.0003145	0.473
ENSG00000145242	ENST00000273854; ENST00000354839; ENST00000432638; ENST00000511294; ENST00000613740; ENST00000622150	EPHA5	EPH receptor A5 [Source:HGNC Symbol;Acc:HGNC:3389]	0.05263	0.2244	0.4728
ENSG00000186806	ENST00000335624; ENST00000600663	VSIG10L	V-set and immunoglobulin domain containing 10 like [Source:HGNC Symbol;Acc:HGNC:27111]	0.0001568	0.002562	0.4723
ENSG00000187790	ENST00000267430; ENST00000542564; ENST00000553551; ENST00000554030; ENST00000554809; ENST00000555013; ENST00000555484; ENST00000556036; ENST00000556250; ENST00000557110	FANCM	Fanconi anemia complementation group M [Source:HGNC Symbol;Acc:HGNC:23168]	0.0009063	0.01136	0.4723
ENSG00000000457	ENST00000367770; ENST00000367771; ENST00000367772; ENST00000423670; ENST00000470238	SCYL3	SCY1 like pseudokinase 3 [Source:HGNC Symbol;Acc:HGNC:19285]	0.0007125	0.009368	0.4718
ENSG00000114439	ENST00000325805; ENST00000402163; ENST00000402543; ENST00000406780; ENST00000413213; ENST00000415149; ENST00000416476; ENST00000425868; ENST00000427402; ENST00000429270; ENST00000431630; ENST00000443253; ENST00000449213; ENST00000449271; ENST00000449335; ENST00000454540; ENST00000456419; ENST00000456817; ENST00000457496; ENST00000458347; ENST00000458458; ENST00000472032; ENST00000473542; ENST0000…	BBX	BBX, HMG-box containing [Source:HGNC Symbol;Acc:HGNC:14422]	1.147e-05	0.0002591	0.4715
ENSG00000083799	ENST00000311559; ENST00000398568; ENST00000427738; ENST00000562884; ENST00000563629; ENST00000563976; ENST00000564326; ENST00000564634; ENST00000566024; ENST00000566206; ENST00000566679; ENST00000568704; ENST00000568744; ENST00000569418; ENST00000569681; ENST00000569891	CYLD	CYLD lysine 63 deubiquitinase [Source:HGNC Symbol;Acc:HGNC:2584]	6.243e-05	0.001153	0.471
ENSG00000197558	ENST00000378016; ENST00000461331; ENST00000465639; ENST00000472850; ENST00000475488; ENST00000481772; ENST00000486824; ENST00000488835; ENST00000492965; ENST00000493502; ENST00000623373	SSPO	SCO-spondin [Source:HGNC Symbol;Acc:HGNC:21998]	0.03546	0.1742	0.4702
ENSG00000133104	ENST00000355182; ENST00000438666; ENST00000451493; ENST00000460126; ENST00000475603; ENST00000476377; ENST00000482146; ENST00000491805; ENST00000494062; ENST00000494703; ENST00000495510	SPART	spartin [Source:HGNC Symbol;Acc:HGNC:18514]	1.169e-05	0.0002631	0.4701
ENSG00000151553	ENST00000369246; ENST00000369248; ENST00000369250; ENST00000411414	FAM160B1	family with sequence similarity 160 member B1 [Source:HGNC Symbol;Acc:HGNC:29320]	6.832e-05	0.001248	0.4698
ENSG00000106733	ENST00000361092; ENST00000376808; ENST00000376811; ENST00000466137; ENST00000482537; ENST00000490321; ENST00000494066	NMRK1	nicotinamide riboside kinase 1 [Source:HGNC Symbol;Acc:HGNC:26057]	0.007443	0.05946	0.4696
ENSG00000204390	ENST00000375654	HSPA1L	heat shock protein family A (Hsp70) member 1 like [Source:HGNC Symbol;Acc:HGNC:5234]	0.009958	0.0734	0.4695
ENSG00000184995	ENST00000448696	IFNE	interferon epsilon [Source:HGNC Symbol;Acc:HGNC:18163]	0.006671	0.05538	0.4688
ENSG00000160753	ENST00000292254; ENST00000368347; ENST00000368349; ENST00000368352; ENST00000368354; ENST00000462780; ENST00000467820; ENST00000468764; ENST00000471876; ENST00000473331; ENST00000479924; ENST00000485924; ENST00000489860; ENST00000490373; ENST00000492536; ENST00000497930	RUSC1	RUN and SH3 domain containing 1 [Source:HGNC Symbol;Acc:HGNC:17153]	3.244e-05	0.0006526	0.4686
ENSG00000138623	ENST00000261918; ENST00000542748; ENST00000543145; ENST00000567345; ENST00000569617	SEMA7A	semaphorin 7A (John Milton Hagen blood group) [Source:HGNC Symbol;Acc:HGNC:10741]	0.02938	0.1535	0.468
ENSG00000279355	ENST00000624499	AGPAT4-IT1	AGPAT4 intronic transcript 1 [Source:HGNC Symbol;Acc:HGNC:20988]	0.03662	0.1783	0.468
ENSG00000004799	ENST00000005178; ENST00000468445; ENST00000473301; ENST00000473796; ENST00000498190	PDK4	pyruvate dehydrogenase kinase 4 [Source:HGNC Symbol;Acc:HGNC:8812]	0.001202	0.0144	0.4676
ENSG00000171056	ENST00000304501	SOX7	SRY-box 7 [Source:HGNC Symbol;Acc:HGNC:18196]	0.03393	0.1693	0.4671
ENSG00000182272	ENST00000329962; ENST00000524443; ENST00000526584; ENST00000530717; ENST00000534778	B4GALNT4	beta-1,4-N-acetyl-galactosaminyltransferase 4 [Source:HGNC Symbol;Acc:HGNC:26315]	0.002637	0.02667	0.467
ENSG00000187091	ENST00000334661; ENST00000417185; ENST00000461445; ENST00000463876; ENST00000473834; ENST00000479619; ENST00000484829; ENST00000495367; ENST00000495395	PLCD1	phospholipase C delta 1 [Source:HGNC Symbol;Acc:HGNC:9060]	0.002467	0.02535	0.4665
ENSG00000113594	ENST00000263409; ENST00000453190; ENST00000503088; ENST00000506003; ENST00000506990; ENST00000507786; ENST00000508477; ENST00000511561; ENST00000512723	LIFR	LIF receptor alpha [Source:HGNC Symbol;Acc:HGNC:6597]	0.0005024	0.006994	0.4663
ENSG00000102057	ENST00000218176; ENST00000376477; ENST00000419374	KCND1	potassium voltage-gated channel subfamily D member 1 [Source:HGNC Symbol;Acc:HGNC:6237]	0.00311	0.03059	0.4659
ENSG00000010818	ENST00000012134; ENST00000367603; ENST00000367604; ENST00000421237; ENST00000474532	HIVEP2	human immunodeficiency virus type I enhancer binding protein 2 [Source:HGNC Symbol;Acc:HGNC:4921]	0.0003613	0.005236	0.4653
ENSG00000172167	ENST00000305949; ENST00000456899; ENST00000519188; ENST00000519556; ENST00000519841; ENST00000522308; ENST00000522449; ENST00000523373	MTBP	MDM2 binding protein [Source:HGNC Symbol;Acc:HGNC:7417]	0.0005439	0.007454	0.4641
ENSG00000166510	ENST00000337363; ENST00000432185; ENST00000587148; ENST00000591504; ENST00000592040; ENST00000592294	CCDC68	coiled-coil domain containing 68 [Source:HGNC Symbol;Acc:HGNC:24350]	0.01387	0.09209	0.4632
ENSG00000164520	ENST00000357183; ENST00000367363; ENST00000392270; ENST00000524905; ENST00000529948; ENST00000531073; ENST00000532335	RAET1E	retinoic acid early transcript 1E [Source:HGNC Symbol;Acc:HGNC:16793]	0.01129	0.08048	0.463
ENSG00000166225	ENST00000397997; ENST00000547219; ENST00000547414; ENST00000548154; ENST00000549092; ENST00000549921; ENST00000550169; ENST00000550316; ENST00000550389; ENST00000550937; ENST00000551325	FRS2	fibroblast growth factor receptor substrate 2 [Source:HGNC Symbol;Acc:HGNC:16971]	0.0002866	0.004289	0.4628
ENSG00000205213	ENST00000379214; ENST00000389858; ENST00000480977; ENST00000489910; ENST00000527773; ENST00000530658	LGR4	leucine rich repeat containing G protein-coupled receptor 4 [Source:HGNC Symbol;Acc:HGNC:13299]	4.145e-05	0.0008113	0.4627
ENSG00000153094	ENST00000308659; ENST00000337565; ENST00000357757; ENST00000361493; ENST00000393252; ENST00000393256; ENST00000405953; ENST00000415458; ENST00000431217; ENST00000432179; ENST00000433098; ENST00000436733; ENST00000437029; ENST00000438054; ENST00000439718; ENST00000452231; ENST00000610735; ENST00000615946; ENST00000619294; ENST00000620862; ENST00000621302; ENST00000622509; ENST00000622612; ENST0000…	BCL2L11	BCL2 like 11 [Source:HGNC Symbol;Acc:HGNC:994]	0.000354	0.005146	0.4618
ENSG00000128383	ENST00000249116; ENST00000402255; ENST00000488758; ENST00000495988; ENST00000618553	APOBEC3A	apolipoprotein B mRNA editing enzyme catalytic subunit 3A [Source:HGNC Symbol;Acc:HGNC:17343]	0.01344	0.09003	0.4615
ENSG00000076108	ENST00000379441; ENST00000546695; ENST00000547453; ENST00000547647; ENST00000547650; ENST00000548578; ENST00000549327; ENST00000549506; ENST00000549763; ENST00000549787; ENST00000549884; ENST00000550730; ENST00000551759; ENST00000551812; ENST00000551959; ENST00000551996; ENST00000553222	BAZ2A	bromodomain adjacent to zinc finger domain 2A [Source:HGNC Symbol;Acc:HGNC:962]	3.843e-06	9.734e-05	0.461
ENSG00000203814	ENST00000369167; ENST00000420462; ENST00000469483; ENST00000545683; ENST00000620458	HIST2H2BF	histone cluster 2 H2B family member f [Source:HGNC Symbol;Acc:HGNC:24700]	0.02961	0.1544	0.4596
ENSG00000140280	ENST00000267838; ENST00000454181; ENST00000558126; ENST00000560491	LYSMD2	LysM domain containing 2 [Source:HGNC Symbol;Acc:HGNC:28571]	0.001249	0.01485	0.4589
ENSG00000110497	ENST00000314845; ENST00000458649; ENST00000524783; ENST00000526545; ENST00000526606; ENST00000528950; ENST00000529553; ENST00000529558; ENST00000529963; ENST00000531542; ENST00000533727; ENST00000534300	AMBRA1	autophagy and beclin 1 regulator 1 [Source:HGNC Symbol;Acc:HGNC:25990]	8.698e-05	0.00153	0.4582
ENSG00000169118	ENST00000303052; ENST00000561349; ENST00000606225; ENST00000606793; ENST00000607537; ENST00000634302; ENST00000634654; ENST00000634722; ENST00000634811; ENST00000634909; ENST00000635142; ENST00000635230; ENST00000635270; ENST00000635324; ENST00000635359; ENST00000635414; ENST00000635514; ENST00000635529	CSNK1G1	casein kinase 1 gamma 1 [Source:HGNC Symbol;Acc:HGNC:2454]	7.633e-06	0.0001797	0.457
ENSG00000009780	ENST00000010299; ENST00000234549; ENST00000373949; ENST00000373954; ENST00000419687; ENST00000446647; ENST00000530324	FAM76A	family with sequence similarity 76 member A [Source:HGNC Symbol;Acc:HGNC:28530]	0.00103	0.01261	0.4569
ENSG00000138641	ENST00000264345; ENST00000402738; ENST00000407637; ENST00000422770; ENST00000426683; ENST00000431413; ENST00000452979; ENST00000470815; ENST00000504994; ENST00000512194; ENST00000513325; ENST00000597259; ENST00000598772; ENST00000601319	HERC3	HECT and RLD domain containing E3 ubiquitin protein ligase 3 [Source:HGNC Symbol;Acc:HGNC:4876]	0.003892	0.03631	0.4567
ENSG00000106804	ENST00000223642; ENST00000460578; ENST00000466280; ENST00000480188; ENST00000489802	C5	complement C5 [Source:HGNC Symbol;Acc:HGNC:1331]	2.51e-05	0.0005208	0.4555
ENSG00000184675	ENST00000330258; ENST00000374869	AMER1	APC membrane recruitment protein 1 [Source:HGNC Symbol;Acc:HGNC:26837]	0.0001378	0.002296	0.4555
ENSG00000075643	ENST00000261326; ENST00000588132	MOCOS	molybdenum cofactor sulfurase [Source:HGNC Symbol;Acc:HGNC:18234]	0.0001758	0.002831	0.4551
ENSG00000164023	ENST00000359079; ENST00000394684; ENST00000394686; ENST00000503385; ENST00000503862; ENST00000504754; ENST00000506462; ENST00000506993; ENST00000515332	SGMS2	sphingomyelin synthase 2 [Source:HGNC Symbol;Acc:HGNC:28395]	0.000573	0.00781	0.455
ENSG00000179104	ENST00000321196; ENST00000546590; ENST00000548305; ENST00000549919; ENST00000551915	TMTC2	transmembrane and tetratricopeptide repeat containing 2 [Source:HGNC Symbol;Acc:HGNC:25440]	0.001346	0.01571	0.4544
ENSG00000204422	ENST00000461287	AL662899.1		0.0003671	0.005303	0.4542
ENSG00000150961	ENST00000280551; ENST00000419654; ENST00000502526; ENST00000502830; ENST00000503683; ENST00000505134; ENST00000505280; ENST00000506622; ENST00000509818; ENST00000511033; ENST00000511481; ENST00000511715; ENST00000514418; ENST00000514561	SEC24D	SEC24 homolog D, COPII coat complex component [Source:HGNC Symbol;Acc:HGNC:10706]	3.564e-05	0.000709	0.4534
ENSG00000166532	ENST00000299673; ENST00000357529; ENST00000504495; ENST00000510357; ENST00000535829; ENST00000537189; ENST00000538135; ENST00000538758; ENST00000539923; ENST00000541044; ENST00000542232; ENST00000544257; ENST00000619374	RIMKLB	ribosomal modification protein rimK like family member B [Source:HGNC Symbol;Acc:HGNC:29228]	5.386e-05	0.001011	0.453
ENSG00000107796	ENST00000224784; ENST00000415557; ENST00000458159; ENST00000480297; ENST00000482085; ENST00000488967	ACTA2	actin, alpha 2, smooth muscle, aorta [Source:HGNC Symbol;Acc:HGNC:130]	0.002545	0.02596	0.4523
ENSG00000279026	ENST00000623547	AC005225.5		0.04694	0.2087	0.4514
ENSG00000108669	ENST00000361101; ENST00000446868; ENST00000585509; ENST00000586043; ENST00000586175; ENST00000586299; ENST00000586430; ENST00000587308; ENST00000589296; ENST00000589297; ENST00000589768; ENST00000590300; ENST00000590775; ENST00000591095; ENST00000591455; ENST00000591574; ENST00000592497	CYTH1	cytohesin 1 [Source:HGNC Symbol;Acc:HGNC:9501]	1.404e-05	0.0003082	0.4512
ENSG00000165801	ENST00000298694; ENST00000553709; ENST00000554514; ENST00000555038; ENST00000555052; ENST00000555232; ENST00000556399; ENST00000557498	ARHGEF40	Rho guanine nucleotide exchange factor 40 [Source:HGNC Symbol;Acc:HGNC:25516]	0.0001235	0.002087	0.4512
ENSG00000172572	ENST00000359062; ENST00000542675; ENST00000544307	PDE3A	phosphodiesterase 3A [Source:HGNC Symbol;Acc:HGNC:8778]	0.001494	0.01716	0.451
ENSG00000196369	ENST00000463366; ENST00000467933; ENST00000494534; ENST00000612199; ENST00000619678; ENST00000621582; ENST00000641863	SRGAP2B	SLIT-ROBO Rho GTPase activating protein 2B [Source:HGNC Symbol;Acc:HGNC:35237]	0.00655	0.05451	0.4509
ENSG00000143669	ENST00000389793; ENST00000389794; ENST00000461526; ENST00000462376; ENST00000465349; ENST00000468107; ENST00000468626; ENST00000473037; ENST00000475277; ENST00000487530; ENST00000489585; ENST00000492844	LYST	lysosomal trafficking regulator [Source:HGNC Symbol;Acc:HGNC:1968]	0.001026	0.01259	0.4508
ENSG00000070214	ENST00000374720; ENST00000374723; ENST00000374724; ENST00000436716; ENST00000470972; ENST00000607692; ENST00000607701	SLC44A1	solute carrier family 44 member 1 [Source:HGNC Symbol;Acc:HGNC:18798]	2.089e-05	0.0004406	0.4507
ENSG00000204427	ENST00000395952; ENST00000440843; ENST00000468037; ENST00000468205; ENST00000471644; ENST00000474007; ENST00000475742; ENST00000477016; ENST00000477462; ENST00000482224; ENST00000490209; ENST00000492084; ENST00000492899; ENST00000495769; ENST00000496579; ENST00000498420	ABHD16A	abhydrolase domain containing 16A [Source:HGNC Symbol;Acc:HGNC:13921]	0.0003853	0.00553	0.4506
ENSG00000135605	ENST00000381501; ENST00000505452; ENST00000511150; ENST00000511471; ENST00000515146	TEC	tec protein tyrosine kinase [Source:HGNC Symbol;Acc:HGNC:11719]	0.01511	0.09759	0.4506
ENSG00000171451	ENST00000310045	DSEL	dermatan sulfate epimerase-like [Source:HGNC Symbol;Acc:HGNC:18144]	0.02119	0.1246	0.4502
ENSG00000132792	ENST00000361383; ENST00000373469; ENST00000373473; ENST00000405275; ENST00000447935; ENST00000472237; ENST00000473857; ENST00000481674; ENST00000621317; ENST00000628103	CTNNBL1	catenin beta like 1 [Source:HGNC Symbol;Acc:HGNC:15879]	3.502e-05	0.0006977	0.4498
ENSG00000257704	ENST00000552360	INAFM1	InaF motif containing 1 [Source:HGNC Symbol;Acc:HGNC:27406]	0.01165	0.0821	0.4498
ENSG00000136783	ENST00000374767; ENST00000471001	NIPSNAP3A	nipsnap homolog 3A [Source:HGNC Symbol;Acc:HGNC:23619]	0.001235	0.01472	0.4496
ENSG00000167550	ENST00000301068; ENST00000420065; ENST00000550675; ENST00000550797	RHEBL1	RHEB like 1 [Source:HGNC Symbol;Acc:HGNC:21166]	0.01717	0.1068	0.4496
ENSG00000148175	ENST00000286713; ENST00000347359; ENST00000538954	STOM	stomatin [Source:HGNC Symbol;Acc:HGNC:3383]	5.491e-06	0.0001323	0.4467
ENSG00000111846	ENST00000265012; ENST00000316170; ENST00000379597; ENST00000397423; ENST00000410107; ENST00000459872; ENST00000461400; ENST00000474518; ENST00000474983; ENST00000475577; ENST00000483204; ENST00000485764; ENST00000488742; ENST00000489225; ENST00000489819; ENST00000495262; ENST00000498320; ENST00000640968	GCNT2	glucosaminyl (N-acetyl) transferase 2, I-branching enzyme (I blood group) [Source:HGNC Symbol;Acc:HGNC:4204]	0.0001113	0.00191	0.4462
ENSG00000073803	ENST00000265026; ENST00000420577; ENST00000424227; ENST00000428617; ENST00000433092; ENST00000438053; ENST00000438798; ENST00000439882; ENST00000443863; ENST00000446828; ENST00000447637; ENST00000448876; ENST00000454237; ENST00000455188; ENST00000477582	MAP3K13	mitogen-activated protein kinase kinase kinase 13 [Source:HGNC Symbol;Acc:HGNC:6852]	0.000328	0.004828	0.446
ENSG00000134318	ENST00000261535; ENST00000315872; ENST00000401753; ENST00000431087; ENST00000460262; ENST00000462366; ENST00000484951; ENST00000493096; ENST00000616279	ROCK2	Rho associated coiled-coil containing protein kinase 2 [Source:HGNC Symbol;Acc:HGNC:10252]	4.273e-06	0.0001064	0.4458
ENSG00000137944	ENST00000260508; ENST00000370486; ENST00000370491; ENST00000446900	KYAT3	kynurenine aminotransferase 3 [Source:HGNC Symbol;Acc:HGNC:33238]	0.001246	0.01482	0.4458
ENSG00000196550	ENST00000341209; ENST00000367128; ENST00000367129; ENST00000431655; ENST00000468509; ENST00000470041; ENST00000481737; ENST00000607379	FAM72A	family with sequence similarity 72 member A [Source:HGNC Symbol;Acc:HGNC:24044]	0.01293	0.08781	0.4454
ENSG00000243811	ENST00000216099; ENST00000427494	APOBEC3D	apolipoprotein B mRNA editing enzyme catalytic subunit 3D [Source:HGNC Symbol;Acc:HGNC:17354]	0.05762	0.2368	0.4452
ENSG00000113583	ENST00000231512; ENST00000507191; ENST00000509913	C5orf15	chromosome 5 open reading frame 15 [Source:HGNC Symbol;Acc:HGNC:20656]	4.604e-05	0.0008843	0.4446
ENSG00000102221	ENST00000424392; ENST00000455411; ENST00000611250; ENST00000614628	JADE3	jade family PHD finger 3 [Source:HGNC Symbol;Acc:HGNC:22982]	6.087e-05	0.00113	0.4443
ENSG00000136492	ENST00000259008; ENST00000577598; ENST00000577913; ENST00000579028; ENST00000583837; ENST00000584322	BRIP1	BRCA1 interacting protein C-terminal helicase 1 [Source:HGNC Symbol;Acc:HGNC:20473]	0.0001995	0.00314	0.4442
ENSG00000105483	ENST00000377461; ENST00000391898; ENST00000447740; ENST00000517510; ENST00000517778; ENST00000518450; ENST00000518596; ENST00000518622; ENST00000518979; ENST00000519302; ENST00000519332; ENST00000519646; ENST00000519940; ENST00000520007; ENST00000520015; ENST00000520153; ENST00000520753; ENST00000521092; ENST00000521415; ENST00000521437; ENST00000521613; ENST00000522051; ENST00000522068; ENST0000…	CARD8	caspase recruitment domain family member 8 [Source:HGNC Symbol;Acc:HGNC:17057]	6.467e-05	0.001187	0.4437
ENSG00000205464	ENST00000380167; ENST00000439350; ENST00000502523; ENST00000508366; ENST00000514672	ATP6AP1L	ATPase H+ transporting accessory protein 1 like [Source:HGNC Symbol;Acc:HGNC:28091]	0.08649	0.3028	0.4437
ENSG00000057252	ENST00000367619; ENST00000426956; ENST00000539888; ENST00000540564	SOAT1	sterol O-acyltransferase 1 [Source:HGNC Symbol;Acc:HGNC:11177]	3.341e-05	0.0006686	0.4428
ENSG00000170852	ENST00000304056; ENST00000423022; ENST00000424468; ENST00000452926; ENST00000453627; ENST00000477129; ENST00000485611; ENST00000621876	KBTBD2	kelch repeat and BTB domain containing 2 [Source:HGNC Symbol;Acc:HGNC:21751]	8.168e-05	0.001456	0.4423
ENSG00000159256	ENST00000400485; ENST00000484028; ENST00000485299; ENST00000485933; ENST00000487909; ENST00000492336; ENST00000546482; ENST00000547657; ENST00000549948; ENST00000551367; ENST00000551788; ENST00000552581	MORC3	MORC family CW-type zinc finger 3 [Source:HGNC Symbol;Acc:HGNC:23572]	0.0003806	0.005481	0.4421
ENSG00000151116	ENST00000300038; ENST00000320750; ENST00000379387; ENST00000396196; ENST00000396197; ENST00000490736; ENST00000535340; ENST00000535484; ENST00000539569; ENST00000540666; ENST00000540917; ENST00000541984; ENST00000543987	UEVLD	UEV and lactate/malate dehyrogenase domains [Source:HGNC Symbol;Acc:HGNC:30866]	0.0002094	0.00328	0.4403
ENSG00000134531	ENST00000256951; ENST00000396301; ENST00000431267; ENST00000535134; ENST00000536383; ENST00000537612; ENST00000538364; ENST00000541935; ENST00000542289; ENST00000542474; ENST00000544053; ENST00000546357	EMP1	epithelial membrane protein 1 [Source:HGNC Symbol;Acc:HGNC:3333]	0.001225	0.01464	0.4397
ENSG00000165030	ENST00000297689	NFIL3	nuclear factor, interleukin 3 regulated [Source:HGNC Symbol;Acc:HGNC:7787]	0.001132	0.01367	0.4393
ENSG00000152952	ENST00000282903; ENST00000360060; ENST00000460520; ENST00000461497; ENST00000469350; ENST00000475505; ENST00000478436; ENST00000480704; ENST00000494950; ENST00000495700	PLOD2	procollagen-lysine,2-oxoglutarate 5-dioxygenase 2 [Source:HGNC Symbol;Acc:HGNC:9082]	4.823e-05	0.0009184	0.4387
ENSG00000258818	ENST00000397995; ENST00000555597; ENST00000555835	RNASE4	ribonuclease A family member 4 [Source:HGNC Symbol;Acc:HGNC:10047]	0.002115	0.02255	0.4386
ENSG00000057704	ENST00000261226; ENST00000548918; ENST00000551457; ENST00000552239	TMCC3	transmembrane and coiled-coil domain family 3 [Source:HGNC Symbol;Acc:HGNC:29199]	0.05857	0.2396	0.4386
ENSG00000065675	ENST00000263125; ENST00000397176; ENST00000539722; ENST00000610727	PRKCQ	protein kinase C theta [Source:HGNC Symbol;Acc:HGNC:9410]	0.001833	0.02014	0.4384
ENSG00000279656	ENST00000624870	AL132780.4		0.04684	0.2084	0.4382
ENSG00000167565	ENST00000322354; ENST00000392028; ENST00000596456; ENST00000599706; ENST00000601217	SERTAD3	SERTA domain containing 3 [Source:HGNC Symbol;Acc:HGNC:17931]	5.138e-05	0.0009673	0.4375
ENSG00000135678	ENST00000338356; ENST00000546373; ENST00000546556; ENST00000546912; ENST00000547134; ENST00000547924; ENST00000548262; ENST00000548954; ENST00000549691; ENST00000549781; ENST00000551568; ENST00000551728; ENST00000551897	CPM	carboxypeptidase M [Source:HGNC Symbol;Acc:HGNC:2311]	0.001211	0.01448	0.4375
ENSG00000165359	ENST00000370752; ENST00000481429; ENST00000481908; ENST00000493637; ENST00000494957; ENST00000639893	INTS6L	integrator complex subunit 6 like [Source:HGNC Symbol;Acc:HGNC:27334]	0.04468	0.202	0.4373
ENSG00000162777	ENST00000357640; ENST00000369752; ENST00000463713; ENST00000468692; ENST00000473682; ENST00000473822; ENST00000477586; ENST00000488786	DENND2D	DENN domain containing 2D [Source:HGNC Symbol;Acc:HGNC:26192]	0.05955	0.242	0.4372
ENSG00000196517	ENST00000357730; ENST00000360584; ENST00000372306; ENST00000372307; ENST00000372310; ENST00000466926; ENST00000475075; ENST00000489764; ENST00000492434; ENST00000528803; ENST00000533007	SLC6A9	solute carrier family 6 member 9 [Source:HGNC Symbol;Acc:HGNC:11056]	0.0004247	0.006044	0.4371
ENSG00000204147	ENST00000374006; ENST00000374007; ENST00000483649	ASAH2B	N-acylsphingosine amidohydrolase 2B [Source:HGNC Symbol;Acc:HGNC:23456]	0.006492	0.05413	0.4361
ENSG00000196569	ENST00000421865; ENST00000466230; ENST00000494137; ENST00000498257; ENST00000617695; ENST00000618192	LAMA2	laminin subunit alpha 2 [Source:HGNC Symbol;Acc:HGNC:6482]	0.05383	0.2275	0.4358
ENSG00000006837	ENST00000265334; ENST00000518990; ENST00000519312; ENST00000520592; ENST00000520693; ENST00000521118; ENST00000521755; ENST00000522501; ENST00000523054; ENST00000523832	CDKL3	cyclin dependent kinase like 3 [Source:HGNC Symbol;Acc:HGNC:15483]	0.03955	0.1867	0.435
ENSG00000266028	ENST00000419187; ENST00000572793; ENST00000573034; ENST00000579225; ENST00000603575; ENST00000603708; ENST00000604010; ENST00000604133; ENST00000604247; ENST00000604419; ENST00000604423; ENST00000604925; ENST00000605242; ENST00000605476; ENST00000605610; ENST00000624686; ENST00000624873	SRGAP2	SLIT-ROBO Rho GTPase activating protein 2 [Source:HGNC Symbol;Acc:HGNC:19751]	3.374e-05	0.0006743	0.4348
ENSG00000121879	ENST00000263967; ENST00000462255; ENST00000468036; ENST00000477735	PIK3CA	phosphatidylinositol-4,5-bisphosphate 3-kinase catalytic subunit alpha [Source:HGNC Symbol;Acc:HGNC:8975]	0.0008176	0.01041	0.4348
ENSG00000168955	ENST00000304568; ENST00000449706	TM4SF20	transmembrane 4 L six family member 20 [Source:HGNC Symbol;Acc:HGNC:26230]	0.00245	0.02525	0.4341
ENSG00000078399	ENST00000343483; ENST00000396345; ENST00000465941; ENST00000487384; ENST00000489695; ENST00000497089	HOXA9	homeobox A9 [Source:HGNC Symbol;Acc:HGNC:5109]	0.03649	0.1778	0.4338
ENSG00000176953	ENST00000320805; ENST00000562977; ENST00000564978; ENST00000565752; ENST00000565919; ENST00000568148; ENST00000568998	NFATC2IP	nuclear factor of activated T-cells 2 interacting protein [Source:HGNC Symbol;Acc:HGNC:25906]	1.475e-05	0.0003218	0.4337
ENSG00000267314	ENST00000588891	AC104532.1		0.05388	0.2275	0.4337
ENSG00000116668	ENST00000367500; ENST00000367501; ENST00000450350	SWT1	SWT1, RNA endoribonuclease homolog [Source:HGNC Symbol;Acc:HGNC:16785]	0.0119	0.08329	0.4334
ENSG00000272921	ENST00000536588	AC005832.4		5.319e-05	0.001	0.4326
ENSG00000160888	ENST00000292433; ENST00000587885; ENST00000588173	IER2	immediate early response 2 [Source:HGNC Symbol;Acc:HGNC:28871]	8.561e-05	0.001515	0.4321
ENSG00000175105	ENST00000309495; ENST00000473136; ENST00000623596; ENST00000636215	ZNF654	zinc finger protein 654 [Source:HGNC Symbol;Acc:HGNC:25612]	0.006293	0.05292	0.431
ENSG00000158315	ENST00000289248; ENST00000372990; ENST00000540558	RHBDL2	rhomboid like 2 [Source:HGNC Symbol;Acc:HGNC:16083]	0.03731	0.1803	0.429
ENSG00000013364	ENST00000357402; ENST00000395353; ENST00000562463; ENST00000563096; ENST00000563123; ENST00000563558; ENST00000563915; ENST00000565164; ENST00000565830; ENST00000566066; ENST00000566252; ENST00000566554; ENST00000566859; ENST00000568068; ENST00000569612; ENST00000569887; ENST00000570061; ENST00000570234; ENST00000629059	MVP	major vault protein [Source:HGNC Symbol;Acc:HGNC:7531]	2.378e-05	0.0004968	0.4286
ENSG00000131848	ENST00000391713; ENST00000585670; ENST00000586031; ENST00000587075; ENST00000587340; ENST00000587492; ENST00000587614; ENST00000588442; ENST00000588955; ENST00000589279; ENST00000590675; ENST00000591078; ENST00000592101; ENST00000592355; ENST00000592509; ENST00000592679; ENST00000593106	ZSCAN5A	zinc finger and SCAN domain containing 5A [Source:HGNC Symbol;Acc:HGNC:23710]	0.007332	0.05899	0.4282
ENSG00000183098	ENST00000377047; ENST00000617456	GPC6	glypican 6 [Source:HGNC Symbol;Acc:HGNC:4454]	0.0006178	0.008314	0.428
ENSG00000163660	ENST00000295925; ENST00000295926; ENST00000461804; ENST00000464316; ENST00000464575; ENST00000464679; ENST00000465947; ENST00000466101; ENST00000467081; ENST00000467849; ENST00000468977; ENST00000470121; ENST00000471044; ENST00000471247; ENST00000474539; ENST00000475298; ENST00000476367; ENST00000476744; ENST00000477127; ENST00000478454; ENST00000479052; ENST00000479596; ENST00000481173; ENST0000…	CCNL1	cyclin L1 [Source:HGNC Symbol;Acc:HGNC:20569]	7.442e-05	0.001341	0.4279
ENSG00000166128	ENST00000321437; ENST00000558119; ENST00000558990; ENST00000559006; ENST00000559927	RAB8B	RAB8B, member RAS oncogene family [Source:HGNC Symbol;Acc:HGNC:30273]	0.001603	0.01815	0.4276
ENSG00000139263	ENST00000320743; ENST00000379141; ENST00000433272; ENST00000547329; ENST00000548968; ENST00000550304; ENST00000550825; ENST00000552267; ENST00000552646	LRIG3	leucine rich repeats and immunoglobulin like domains 3 [Source:HGNC Symbol;Acc:HGNC:30991]	0.001348	0.01571	0.4274
ENSG00000214013	ENST00000318010; ENST00000440615; ENST00000561871; ENST00000562170; ENST00000562859; ENST00000566442; ENST00000566690; ENST00000567421; ENST00000567596; ENST00000567784; ENST00000568687; ENST00000568953; ENST00000570013	GANC	glucosidase alpha, neutral C [Source:HGNC Symbol;Acc:HGNC:4139]	0.0006917	0.009161	0.4266
ENSG00000129566	ENST00000262715; ENST00000471684; ENST00000553365; ENST00000553984; ENST00000555008; ENST00000555727; ENST00000556488; ENST00000556549; ENST00000556935; ENST00000557314; ENST00000557627	TEP1	telomerase associated protein 1 [Source:HGNC Symbol;Acc:HGNC:11726]	5.779e-05	0.001077	0.4257
ENSG00000114861	ENST00000318779; ENST00000318789; ENST00000327590; ENST00000460805; ENST00000468577; ENST00000470112; ENST00000471386; ENST00000472382; ENST00000475937; ENST00000484350; ENST00000485326; ENST00000491238; ENST00000493010; ENST00000493089; ENST00000497355; ENST00000497553; ENST00000498154; ENST00000498215; ENST00000610810; ENST00000614176; ENST00000614183; ENST00000615603; ENST00000622151	FOXP1	forkhead box P1 [Source:HGNC Symbol;Acc:HGNC:3823]	0.002134	0.02271	0.4257
ENSG00000162148	ENST00000338608; ENST00000366212; ENST00000432063; ENST00000535545; ENST00000538185; ENST00000542951	PPP1R32	protein phosphatase 1 regulatory subunit 32 [Source:HGNC Symbol;Acc:HGNC:28869]	0.07976	0.2871	0.4257
ENSG00000145780	ENST00000274457	FEM1C	fem-1 homolog C [Source:HGNC Symbol;Acc:HGNC:16933]	0.001713	0.01907	0.4256
ENSG00000198839	ENST00000361822; ENST00000361946; ENST00000421043; ENST00000421864; ENST00000425229; ENST00000450657; ENST00000457808	ZNF277	zinc finger protein 277 [Source:HGNC Symbol;Acc:HGNC:13070]	0.001522	0.01741	0.4252
ENSG00000243232	ENST00000289269; ENST00000613766; ENST00000615316; ENST00000617566	PCDHAC2	protocadherin alpha subfamily C, 2 [Source:HGNC Symbol;Acc:HGNC:8677]	0.0001117	0.001914	0.4251
ENSG00000255639	ENST00000543979; ENST00000544741	AC005833.2		8e-05	0.001431	0.4241
ENSG00000007944	ENST00000349606; ENST00000356840	MYLIP	myosin regulatory light chain interacting protein [Source:HGNC Symbol;Acc:HGNC:21155]	0.007314	0.05896	0.4241
ENSG00000158411	ENST00000289359; ENST00000409107; ENST00000413710; ENST00000422537; ENST00000438121; ENST00000464685; ENST00000466880; ENST00000483721; ENST00000487588	MITD1	microtubule interacting and trafficking domain containing 1 [Source:HGNC Symbol;Acc:HGNC:25207]	0.001606	0.01817	0.424
ENSG00000134352	ENST00000336909; ENST00000381286; ENST00000381287; ENST00000381293; ENST00000381294; ENST00000381298; ENST00000396816; ENST00000423954; ENST00000502326; ENST00000503773; ENST00000506241; ENST00000522633; ENST00000523039; ENST00000577363; ENST00000583149	IL6ST	interleukin 6 signal transducer [Source:HGNC Symbol;Acc:HGNC:6021]	0.0002692	0.004056	0.4239
ENSG00000163788	ENST00000296088; ENST00000429705; ENST00000437827; ENST00000454177; ENST00000462810; ENST00000468628; ENST00000481892; ENST00000484791	SNRK	SNF related kinase [Source:HGNC Symbol;Acc:HGNC:30598]	0.0009154	0.01146	0.4236
ENSG00000185022	ENST00000338483; ENST00000407965; ENST00000417948; ENST00000426621; ENST00000441709; ENST00000538320; ENST00000538999; ENST00000624676	MAFF	MAF bZIP transcription factor F [Source:HGNC Symbol;Acc:HGNC:6780]	0.01515	0.09762	0.4236
ENSG00000139180	ENST00000266544; ENST00000396655; ENST00000535050; ENST00000535726; ENST00000539573; ENST00000540688; ENST00000542369; ENST00000544675; ENST00000544679	NDUFA9	NADH:ubiquinone oxidoreductase subunit A9 [Source:HGNC Symbol;Acc:HGNC:7693]	2.047e-05	0.0004326	0.4235
ENSG00000169249	ENST00000307771; ENST00000380308; ENST00000468028	ZRSR2	zinc finger CCCH-type, RNA binding motif and serine/arginine rich 2 [Source:HGNC Symbol;Acc:HGNC:23019]	0.002151	0.02283	0.423
ENSG00000144182	ENST00000393471; ENST00000393473; ENST00000415142; ENST00000434566; ENST00000436234; ENST00000449211; ENST00000480170	LIPT1	lipoyltransferase 1 [Source:HGNC Symbol;Acc:HGNC:29569]	0.01337	0.08988	0.423
ENSG00000120093	ENST00000311626; ENST00000460160; ENST00000464266; ENST00000465120; ENST00000470495; ENST00000471459; ENST00000472863; ENST00000476342; ENST00000478644; ENST00000489475; ENST00000490677; ENST00000498678; ENST00000552000	HOXB3	homeobox B3 [Source:HGNC Symbol;Acc:HGNC:5114]	0.0005423	0.007439	0.4228
ENSG00000184678	ENST00000369155	HIST2H2BE	histone cluster 2 H2B family member e [Source:HGNC Symbol;Acc:HGNC:4760]	0.02482	0.138	0.4224
ENSG00000268173	ENST00000593731	AC007192.1		0.0001463	0.002414	0.422
ENSG00000138378	ENST00000358470; ENST00000392320; ENST00000409995; ENST00000413064; ENST00000432798; ENST00000450994; ENST00000463951; ENST00000470708; ENST00000495326; ENST00000495849	STAT4	signal transducer and activator of transcription 4 [Source:HGNC Symbol;Acc:HGNC:11365]	0.001848	0.02024	0.4218
ENSG00000108094	ENST00000374746; ENST00000374748; ENST00000374749; ENST00000374751; ENST00000374754; ENST00000421317; ENST00000468804; ENST00000478044; ENST00000537177; ENST00000626172	CUL2	cullin 2 [Source:HGNC Symbol;Acc:HGNC:2552]	0.0001151	0.00196	0.4206
ENSG00000127364	ENST00000247881	TAS2R4	taste 2 receptor member 4 [Source:HGNC Symbol;Acc:HGNC:14911]	0.05609	0.2328	0.4202
ENSG00000021355	ENST00000380739; ENST00000460260; ENST00000468511; ENST00000476896; ENST00000490094	SERPINB1	serpin family B member 1 [Source:HGNC Symbol;Acc:HGNC:3311]	8.658e-05	0.001525	0.4198
ENSG00000276256	ENST00000612465	AC011043.1	Homo sapiens uncharacterized LOC389831 (LOC389831), transcript variant 3, mRNA. [Source:RefSeq mRNA;Acc:NM_001347681]	0.002766	0.0277	0.4195
ENSG00000163536	ENST00000295777; ENST00000446050; ENST00000466865; ENST00000472747; ENST00000472941; ENST00000488374; ENST00000494666	SERPINI1	serpin family I member 1 [Source:HGNC Symbol;Acc:HGNC:8943]	0.06239	0.2494	0.4187
ENSG00000164647	ENST00000297205; ENST00000412573; ENST00000475789	STEAP1	STEAP family member 1 [Source:HGNC Symbol;Acc:HGNC:11378]	0.0009059	0.01136	0.4181
ENSG00000197265	ENST00000355904; ENST00000518445; ENST00000518599; ENST00000522833; ENST00000523499	GTF2E2	general transcription factor IIE subunit 2 [Source:HGNC Symbol;Acc:HGNC:4651]	6.959e-05	0.001267	0.4175
ENSG00000206418	ENST00000329286; ENST00000580987	RAB12	RAB12, member RAS oncogene family [Source:HGNC Symbol;Acc:HGNC:31332]	0.0005042	0.007011	0.4173
ENSG00000164430	ENST00000370315; ENST00000370318; ENST00000459924	CGAS	cyclic GMP-AMP synthase [Source:HGNC Symbol;Acc:HGNC:21367]	0.003838	0.0359	0.4167
ENSG00000136048	ENST00000258534; ENST00000544152; ENST00000546729; ENST00000549066; ENST00000549365; ENST00000551403; ENST00000614926	DRAM1	DNA damage regulated autophagy modulator 1 [Source:HGNC Symbol;Acc:HGNC:25645]	7.496e-05	0.001349	0.4166
ENSG00000197714	ENST00000360338; ENST00000537645; ENST00000599602	ZNF460	zinc finger protein 460 [Source:HGNC Symbol;Acc:HGNC:21628]	0.04093	0.191	0.416
ENSG00000003402	ENST00000309955; ENST00000340870; ENST00000341222; ENST00000341582; ENST00000342795; ENST00000395148; ENST00000417748; ENST00000423241; ENST00000425030; ENST00000433445; ENST00000439154; ENST00000440180; ENST00000441224; ENST00000443227; ENST00000457277; ENST00000460961; ENST00000461422; ENST00000461820; ENST00000462763; ENST00000470178; ENST00000470664; ENST00000474842; ENST00000479953; ENST0000…	CFLAR	CASP8 and FADD like apoptosis regulator [Source:HGNC Symbol;Acc:HGNC:1876]	1.344e-05	0.0002965	0.4159
ENSG00000110330	ENST00000227758; ENST00000527465; ENST00000527808; ENST00000527910; ENST00000528344; ENST00000530675; ENST00000531259; ENST00000532672; ENST00000532832; ENST00000533742; ENST00000534130; ENST00000534646; ENST00000613397; ENST00000621637	BIRC2	baculoviral IAP repeat containing 2 [Source:HGNC Symbol;Acc:HGNC:590]	0.0009339	0.01168	0.4159
ENSG00000150347	ENST00000279873; ENST00000309334	ARID5B	AT-rich interaction domain 5B [Source:HGNC Symbol;Acc:HGNC:17362]	0.05137	0.2214	0.4155
ENSG00000005059	ENST00000394650; ENST00000452915; ENST00000472310; ENST00000494604; ENST00000515114	MCUB	mitochondrial calcium uniporter dominant negative beta subunit [Source:HGNC Symbol;Acc:HGNC:26076]	0.002685	0.02703	0.4154
ENSG00000187554	ENST00000366881; ENST00000407096; ENST00000465726; ENST00000484766; ENST00000540964	TLR5	toll like receptor 5 [Source:HGNC Symbol;Acc:HGNC:11851]	0.06527	0.2559	0.4152
ENSG00000189114	ENST00000433642; ENST00000587722; ENST00000588362; ENST00000592910	BLOC1S3	biogenesis of lysosomal organelles complex 1 subunit 3 [Source:HGNC Symbol;Acc:HGNC:20914]	0.001389	0.01616	0.4149
ENSG00000100403	ENST00000352645; ENST00000486331	ZC3H7B	zinc finger CCCH-type containing 7B [Source:HGNC Symbol;Acc:HGNC:30869]	3.246e-05	0.0006526	0.4146
ENSG00000157106	ENST00000330588; ENST00000446231; ENST00000532700; ENST00000561940; ENST00000561947; ENST00000562668; ENST00000563235; ENST00000563448; ENST00000563836; ENST00000565224; ENST00000565324; ENST00000566328; ENST00000567737; ENST00000568038; ENST00000568239; ENST00000569122; ENST00000569764	SMG1	SMG1, nonsense mediated mRNA decay associated PI3K related kinase [Source:HGNC Symbol;Acc:HGNC:30045]	1.172e-05	0.0002633	0.4143
ENSG00000077458	ENST00000358780; ENST00000398187; ENST00000535919; ENST00000536839; ENST00000537749; ENST00000538047; ENST00000538316; ENST00000540054; ENST00000541418; ENST00000542135; ENST00000543641; ENST00000545654; ENST00000545813	FAM76B	family with sequence similarity 76 member B [Source:HGNC Symbol;Acc:HGNC:28492]	0.003588	0.03403	0.4139
ENSG00000050730	ENST00000057513; ENST00000506753; ENST00000507879; ENST00000509841; ENST00000511909; ENST00000515036; ENST00000515605	TNIP3	TNFAIP3 interacting protein 3 [Source:HGNC Symbol;Acc:HGNC:19315]	0.05414	0.2277	0.4137
ENSG00000095397	ENST00000265134; ENST00000362057; ENST00000374057; ENST00000374059; ENST00000480518	WHRN	whirlin [Source:HGNC Symbol;Acc:HGNC:16361]	0.01305	0.08833	0.4136
ENSG00000041357	ENST00000044462; ENST00000413382; ENST00000557929; ENST00000558094; ENST00000558281; ENST00000558341; ENST00000558635; ENST00000558639; ENST00000559082; ENST00000559146; ENST00000559154; ENST00000559365; ENST00000559437; ENST00000559906; ENST00000559934; ENST00000559948; ENST00000560033; ENST00000560099; ENST00000560217; ENST00000560737; ENST00000560842	PSMA4	proteasome subunit alpha 4 [Source:HGNC Symbol;Acc:HGNC:9533]	1.003e-05	0.0002297	0.4135
ENSG00000100292	ENST00000216117; ENST00000412893; ENST00000481190; ENST00000494998	HMOX1	heme oxygenase 1 [Source:HGNC Symbol;Acc:HGNC:5013]	0.0005303	0.007327	0.4134
ENSG00000113360	ENST00000344624; ENST00000442743; ENST00000504133; ENST00000504361; ENST00000505601; ENST00000507174; ENST00000507438; ENST00000509067; ENST00000509608; ENST00000510178; ENST00000510375; ENST00000511367; ENST00000511778; ENST00000511803; ENST00000512076; ENST00000512124; ENST00000512166; ENST00000512302; ENST00000512885; ENST00000513349; ENST00000514927	DROSHA	drosha ribonuclease III [Source:HGNC Symbol;Acc:HGNC:17904]	2.295e-05	0.000481	0.4129
ENSG00000279133	ENST00000624147	AC018628.1		0.06904	0.2645	0.4124
ENSG00000115306	ENST00000333896; ENST00000356805; ENST00000389980; ENST00000467371; ENST00000496323; ENST00000602898; ENST00000615901	SPTBN1	spectrin beta, non-erythrocytic 1 [Source:HGNC Symbol;Acc:HGNC:11275]	1.393e-05	0.0003069	0.4123
ENSG00000198270	ENST00000355445; ENST00000437003; ENST00000546537; ENST00000546962; ENST00000547878; ENST00000548283; ENST00000549425; ENST00000549537; ENST00000550020; ENST00000550037; ENST00000550233; ENST00000550800; ENST00000550831; ENST00000551297; ENST00000552374; ENST00000552800; ENST00000552801; ENST00000552839	TMEM116	transmembrane protein 116 [Source:HGNC Symbol;Acc:HGNC:25084]	0.002258	0.02364	0.4123
ENSG00000007171	ENST00000313735; ENST00000621962	NOS2	nitric oxide synthase 2 [Source:HGNC Symbol;Acc:HGNC:7873]	0.07255	0.2717	0.4121
ENSG00000099338	ENST00000312265; ENST00000409235; ENST00000409410; ENST00000410018; ENST00000412458; ENST00000466060; ENST00000467739; ENST00000470292; ENST00000471517; ENST00000475343; ENST00000475646; ENST00000477793; ENST00000488473; ENST00000489693; ENST00000492088; ENST00000585424	CATSPERG	cation channel sperm associated auxiliary subunit gamma [Source:HGNC Symbol;Acc:HGNC:25243]	0.09084	0.3114	0.4118
ENSG00000100197	ENST00000359033; ENST00000360124; ENST00000360608; ENST00000389970; ENST00000488442	CYP2D6	cytochrome P450 family 2 subfamily D member 6 [Source:HGNC Symbol;Acc:HGNC:2625]	0.07287	0.2722	0.4111
ENSG00000165288	ENST00000373275; ENST00000473691; ENST00000478415; ENST00000487313; ENST00000497335	BRWD3	bromodomain and WD repeat domain containing 3 [Source:HGNC Symbol;Acc:HGNC:17342]	0.0002504	0.00382	0.4107
ENSG00000153975	ENST00000368573; ENST00000368576; ENST00000471919; ENST00000485498	ZUFSP	zinc finger with UFM1 specific peptidase domain [Source:HGNC Symbol;Acc:HGNC:21224]	0.003811	0.03568	0.4102
ENSG00000166920	ENST00000344300; ENST00000396650; ENST00000558435; ENST00000558632	C15orf48	chromosome 15 open reading frame 48 [Source:HGNC Symbol;Acc:HGNC:29898]	0.001728	0.01917	0.4099
ENSG00000174718	ENST00000312561; ENST00000381054; ENST00000397578; ENST00000535596; ENST00000535606; ENST00000540924; ENST00000541981; ENST00000543763	KIAA1551	KIAA1551 [Source:HGNC Symbol;Acc:HGNC:25559]	0.0006103	0.008221	0.4089
ENSG00000125818	ENST00000246015; ENST00000333082; ENST00000335877; ENST00000381898; ENST00000381899; ENST00000418246; ENST00000435720; ENST00000478004; ENST00000479715; ENST00000484891	PSMF1	proteasome inhibitor subunit 1 [Source:HGNC Symbol;Acc:HGNC:9571]	1.56e-05	0.0003386	0.4086
ENSG00000163082	ENST00000321276	SGPP2	sphingosine-1-phosphate phosphatase 2 [Source:HGNC Symbol;Acc:HGNC:19953]	0.07076	0.2684	0.4077
ENSG00000054267	ENST00000264183; ENST00000349213; ENST00000366603; ENST00000418304; ENST00000421364; ENST00000444620; ENST00000462969; ENST00000466653; ENST00000471257; ENST00000474401; ENST00000474953; ENST00000491632; ENST00000494543	ARID4B	AT-rich interaction domain 4B [Source:HGNC Symbol;Acc:HGNC:15550]	4.589e-05	0.0008826	0.407
ENSG00000204219	ENST00000374601; ENST00000374602; ENST00000450454; ENST00000461794; ENST00000476978; ENST00000492271	TCEA3	transcription elongation factor A3 [Source:HGNC Symbol;Acc:HGNC:11615]	0.07549	0.2777	0.407
ENSG00000173567	ENST00000311519; ENST00000333478; ENST00000421160; ENST00000433584; ENST00000435303; ENST00000447444; ENST00000459892; ENST00000481960; ENST00000487878	ADGRF3	adhesion G protein-coupled receptor F3 [Source:HGNC Symbol;Acc:HGNC:18989]	0.07078	0.2684	0.4067
ENSG00000121236	ENST00000278302; ENST00000380097; ENST00000380107; ENST00000424369; ENST00000445329; ENST00000469187; ENST00000481603; ENST00000506134; ENST00000507320; ENST00000511284; ENST00000515022; ENST00000621176	TRIM6	tripartite motif containing 6 [Source:HGNC Symbol;Acc:HGNC:16277]	0.0001111	0.001908	0.4062
ENSG00000198160	ENST00000355356; ENST00000355977; ENST00000357692; ENST00000371012; ENST00000371014; ENST00000371016; ENST00000371018; ENST00000401041; ENST00000401042; ENST00000479067; ENST00000493357	MIER1	MIER1 transcriptional regulator [Source:HGNC Symbol;Acc:HGNC:29657]	0.002914	0.02899	0.4055
ENSG00000108021	ENST00000328090; ENST00000380270; ENST00000459693; ENST00000463468; ENST00000473789; ENST00000477043; ENST00000480839; ENST00000482419; ENST00000487196; ENST00000496681; ENST00000527124; ENST00000532080; ENST00000532424	FAM208B	family with sequence similarity 208 member B [Source:HGNC Symbol;Acc:HGNC:23484]	1.316e-05	0.0002909	0.4052
ENSG00000080345	ENST00000243326; ENST00000414861; ENST00000428287; ENST00000430328; ENST00000444746; ENST00000453091; ENST00000454583; ENST00000457745; ENST00000467762; ENST00000484077; ENST00000494333; ENST00000498041	RIF1	replication timing regulatory factor 1 [Source:HGNC Symbol;Acc:HGNC:23207]	0.0001808	0.002904	0.4048
ENSG00000112276	ENST00000314641; ENST00000336775; ENST00000446408	BVES	blood vessel epicardial substance [Source:HGNC Symbol;Acc:HGNC:1152]	0.002022	0.02175	0.4047
ENSG00000072736	ENST00000329524; ENST00000346183; ENST00000349223; ENST00000379165; ENST00000535127; ENST00000539828; ENST00000549350; ENST00000553077; ENST00000561714; ENST00000562171; ENST00000562926; ENST00000563288; ENST00000563319; ENST00000563796; ENST00000565750; ENST00000566301; ENST00000566893; ENST00000567152; ENST00000568466; ENST00000569766; ENST00000570212; ENST00000575270	NFATC3	nuclear factor of activated T-cells 3 [Source:HGNC Symbol;Acc:HGNC:7777]	4.933e-05	0.0009353	0.4041
ENSG00000124222	ENST00000312283; ENST00000355957; ENST00000358029; ENST00000359617; ENST00000361830; ENST00000371132; ENST00000371141; ENST00000412911; ENST00000438253; ENST00000458280; ENST00000460655; ENST00000464640; ENST00000467096; ENST00000468590; ENST00000476384; ENST00000483434; ENST00000490700; ENST00000493301; ENST00000496003; ENST00000496117	STX16	syntaxin 16 [Source:HGNC Symbol;Acc:HGNC:11431]	3.432e-05	0.0006849	0.404
ENSG00000120256	ENST00000239367; ENST00000367368; ENST00000463728	LRP11	LDL receptor related protein 11 [Source:HGNC Symbol;Acc:HGNC:16936]	5.738e-05	0.001071	0.4037
ENSG00000019505	ENST00000020926; ENST00000528101; ENST00000533332	SYT13	synaptotagmin 13 [Source:HGNC Symbol;Acc:HGNC:14962]	6.274e-05	0.001157	0.4036
ENSG00000073605	ENST00000309481; ENST00000360317; ENST00000394175; ENST00000394179; ENST00000418519; ENST00000464556; ENST00000468820; ENST00000477054; ENST00000479136; ENST00000486560; ENST00000519429; ENST00000520542; ENST00000522564; ENST00000523371; ENST00000524039	GSDMB	gasdermin B [Source:HGNC Symbol;Acc:HGNC:23690]	0.00198	0.0214	0.4035
ENSG00000049449	ENST00000054950; ENST00000506388; ENST00000527337; ENST00000528630; ENST00000530146; ENST00000530348; ENST00000531345; ENST00000532474; ENST00000532721; ENST00000532942; ENST00000533898	RCN1	reticulocalbin 1 [Source:HGNC Symbol;Acc:HGNC:9934]	4.291e-05	0.0008359	0.403
ENSG00000176102	ENST00000323959; ENST00000431742; ENST00000438862; ENST00000524556; ENST00000524775; ENST00000524827; ENST00000526480; ENST00000528865	CSTF3	cleavage stimulation factor subunit 3 [Source:HGNC Symbol;Acc:HGNC:2485]	8.577e-05	0.001515	0.4029
ENSG00000212127	ENST00000381852; ENST00000537503	TAS2R14	taste 2 receptor member 14 [Source:HGNC Symbol;Acc:HGNC:14920]	0.04232	0.1949	0.4029
ENSG00000119138	ENST00000377126	KLF9	Kruppel like factor 9 [Source:HGNC Symbol;Acc:HGNC:1123]	0.04588	0.2055	0.4023
ENSG00000111196	ENST00000320756; ENST00000398874; ENST00000537852; ENST00000539554; ENST00000540074; ENST00000543929; ENST00000544176; ENST00000544850; ENST00000545236; ENST00000546173; ENST00000625272	MAGOHB	mago homolog B, exon junction complex core component [Source:HGNC Symbol;Acc:HGNC:25504]	0.001596	0.0181	0.4015
ENSG00000183833	ENST00000273390; ENST00000461322; ENST00000463700; ENST00000468630; ENST00000469659; ENST00000470948; ENST00000472117; ENST00000475093; ENST00000475543; ENST00000482573; ENST00000482927; ENST00000482995; ENST00000483134; ENST00000488533; ENST00000496010; ENST00000498167	MAATS1	MYCBP associated and testis expressed 1 [Source:HGNC Symbol;Acc:HGNC:24010]	0.06874	0.2641	0.4014
ENSG00000197971	ENST00000354542; ENST00000355994; ENST00000359645; ENST00000382582; ENST00000397860; ENST00000397863; ENST00000397865; ENST00000397866; ENST00000397868; ENST00000397869; ENST00000397875; ENST00000447114; ENST00000459948; ENST00000467108; ENST00000473302; ENST00000482445; ENST00000483025; ENST00000484548; ENST00000487778; ENST00000490319; ENST00000490754; ENST00000493247; ENST00000493623; ENST0000…	MBP	myelin basic protein [Source:HGNC Symbol;Acc:HGNC:6925]	0.000485	0.006787	0.4012
ENSG00000030066	ENST00000378460; ENST00000526569; ENST00000526870; ENST00000527126; ENST00000527750; ENST00000528071; ENST00000528501; ENST00000529863; ENST00000530326; ENST00000531016; ENST00000532773	NUP160	nucleoporin 160 [Source:HGNC Symbol;Acc:HGNC:18017]	1.72e-05	0.0003692	0.4009
ENSG00000148926	ENST00000278175; ENST00000524948; ENST00000525063; ENST00000526492; ENST00000528544; ENST00000528655; ENST00000530439; ENST00000534464	ADM	adrenomedullin [Source:HGNC Symbol;Acc:HGNC:259]	0.0006042	0.008155	0.3989
ENSG00000168300	ENST00000360540; ENST00000519554; ENST00000519559; ENST00000519975; ENST00000521046; ENST00000521344; ENST00000522514; ENST00000544451	PCMTD1	protein-L-isoaspartate (D-aspartate) O-methyltransferase domain containing 1 [Source:HGNC Symbol;Acc:HGNC:30483]	0.003394	0.03274	0.3987
ENSG00000159733	ENST00000290974; ENST00000503000; ENST00000504743; ENST00000505421; ENST00000508184; ENST00000508471; ENST00000509171; ENST00000511071; ENST00000514248; ENST00000515169; ENST00000515312	ZFYVE28	zinc finger FYVE-type containing 28 [Source:HGNC Symbol;Acc:HGNC:29334]	0.02905	0.1524	0.3987
ENSG00000146574	ENST00000316731; ENST00000411858; ENST00000429267; ENST00000462378; ENST00000464543; ENST00000467004; ENST00000468078; ENST00000472464; ENST00000481830; ENST00000485620; ENST00000486840; ENST00000490178; ENST00000496187; ENST00000597208; ENST00000626257	CCZ1B	CCZ1 homolog B, vacuolar protein trafficking and biogenesis associated [Source:HGNC Symbol;Acc:HGNC:21717]	0.01698	0.1059	0.3979
ENSG00000198087	ENST00000359314; ENST00000463175; ENST00000477159; ENST00000479857; ENST00000486693	CD2AP	CD2 associated protein [Source:HGNC Symbol;Acc:HGNC:14258]	0.000713	0.009368	0.3978
ENSG00000160190	ENST00000352133; ENST00000398341; ENST00000398343; ENST00000419522; ENST00000454800; ENST00000471277; ENST00000484887; ENST00000487951; ENST00000496416	SLC37A1	solute carrier family 37 member 1 [Source:HGNC Symbol;Acc:HGNC:11024]	0.003752	0.03519	0.3977
ENSG00000101888	ENST00000218004; ENST00000372103; ENST00000372106; ENST00000372107	NXT2	nuclear transport factor 2 like export factor 2 [Source:HGNC Symbol;Acc:HGNC:18151]	0.005981	0.05095	0.3973
ENSG00000131094	ENST00000253407	C1QL1	complement C1q like 1 [Source:HGNC Symbol;Acc:HGNC:24182]	0.01603	0.1015	0.3969
ENSG00000182141	ENST00000356929; ENST00000598046; ENST00000601295; ENST00000602023	ZNF708	zinc finger protein 708 [Source:HGNC Symbol;Acc:HGNC:12945]	0.04721	0.2094	0.3964
ENSG00000115520	ENST00000263960; ENST00000409010; ENST00000409398; ENST00000488445	COQ10B	coenzyme Q10B [Source:HGNC Symbol;Acc:HGNC:25819]	0.002849	0.0284	0.396
ENSG00000164344	ENST00000264690; ENST00000428196; ENST00000446598; ENST00000467271; ENST00000511406; ENST00000511608; ENST00000513864	KLKB1	kallikrein B1 [Source:HGNC Symbol;Acc:HGNC:6371]	0.0718	0.27	0.3953
ENSG00000157654	ENST00000302798; ENST00000374530; ENST00000413420	PALM2-AKAP2	PALM2-AKAP2 readthrough [Source:HGNC Symbol;Acc:HGNC:33529]	9.001e-05	0.001579	0.3947
ENSG00000129028	ENST00000249861; ENST00000560604	THAP10	THAP domain containing 10 [Source:HGNC Symbol;Acc:HGNC:23193]	0.009564	0.07145	0.3945
ENSG00000163755	ENST00000296051; ENST00000460120; ENST00000460822; ENST00000462030; ENST00000478525; ENST00000486530; ENST00000494327	HPS3	HPS3, biogenesis of lysosomal organelles complex 2 subunit 1 [Source:HGNC Symbol;Acc:HGNC:15597]	0.0001923	0.003048	0.3942
ENSG00000125952	ENST00000246163; ENST00000284165; ENST00000341653; ENST00000358402; ENST00000358664; ENST00000394606; ENST00000553928; ENST00000553951; ENST00000554709; ENST00000555419; ENST00000555667; ENST00000555932; ENST00000556443; ENST00000556702; ENST00000556892; ENST00000556979; ENST00000557277; ENST00000557746; ENST00000618858	MAX	MYC associated factor X [Source:HGNC Symbol;Acc:HGNC:6913]	0.0002939	0.004388	0.3941
ENSG00000130202	ENST00000252483; ENST00000252485; ENST00000585601; ENST00000587386; ENST00000591581; ENST00000592018	NECTIN2	nectin cell adhesion molecule 2 [Source:HGNC Symbol;Acc:HGNC:9707]	0.0002347	0.003609	0.3939
ENSG00000283932	ENST00000638550	AL121722.1		0.009884	0.07306	0.3939
ENSG00000196911	ENST00000356348; ENST00000368564; ENST00000413340	KPNA5	karyopherin subunit alpha 5 [Source:HGNC Symbol;Acc:HGNC:6398]	0.05049	0.2188	0.3939
ENSG00000109046	ENST00000262394; ENST00000348811; ENST00000427287; ENST00000467843; ENST00000487603; ENST00000578312; ENST00000579733; ENST00000581089; ENST00000581185; ENST00000581440; ENST00000582208; ENST00000583096; ENST00000583193; ENST00000583742; ENST00000583786; ENST00000584114; ENST00000584354	WSB1	WD repeat and SOCS box containing 1 [Source:HGNC Symbol;Acc:HGNC:19221]	6.537e-05	0.001199	0.3937
ENSG00000142396	ENST00000413518; ENST00000427361; ENST00000434052; ENST00000590505; ENST00000608004; ENST00000608070; ENST00000609864; ENST00000610038	ERVK3-1		7.971e-05	0.001428	0.3926
ENSG00000241978	ENST00000259318; ENST00000374525; ENST00000434623; ENST00000471798; ENST00000480388; ENST00000482335; ENST00000485762; ENST00000495980	AKAP2	A-kinase anchoring protein 2 [Source:HGNC Symbol;Acc:HGNC:372]	9.596e-05	0.001672	0.3923
ENSG00000104888	ENST00000221485; ENST00000596689; ENST00000598018; ENST00000600601; ENST00000600672	SLC17A7	solute carrier family 17 member 7 [Source:HGNC Symbol;Acc:HGNC:16704]	0.116	0.3578	0.3922
ENSG00000111684	ENST00000261407; ENST00000535021; ENST00000535479; ENST00000536797; ENST00000536971; ENST00000537179; ENST00000538910; ENST00000538987; ENST00000540060; ENST00000540090; ENST00000543794; ENST00000545459; ENST00000620843	LPCAT3	lysophosphatidylcholine acyltransferase 3 [Source:HGNC Symbol;Acc:HGNC:30244]	0.0003642	0.005273	0.3916
ENSG00000145703	ENST00000274364; ENST00000379730; ENST00000396234; ENST00000502745; ENST00000504254; ENST00000504477; ENST00000504558; ENST00000504815; ENST00000505766; ENST00000508410; ENST00000509074; ENST00000509741; ENST00000512256; ENST00000512383; ENST00000513534; ENST00000514001; ENST00000514350; ENST00000514579; ENST00000515505	IQGAP2	IQ motif containing GTPase activating protein 2 [Source:HGNC Symbol;Acc:HGNC:6111]	0.008298	0.06403	0.3904
ENSG00000250349	ENST00000465127	AF241726.2		0.02875	0.1512	0.3886
ENSG00000132915	ENST00000255266; ENST00000508173; ENST00000512670; ENST00000613228; ENST00000617647	PDE6A	phosphodiesterase 6A [Source:HGNC Symbol;Acc:HGNC:8785]	0.08492	0.2993	0.3883
ENSG00000082213	ENST00000325366; ENST00000504464; ENST00000504866; ENST00000507818; ENST00000510530; ENST00000510659; ENST00000511208; ENST00000513967; ENST00000515409; ENST00000517780	C5orf22	chromosome 5 open reading frame 22 [Source:HGNC Symbol;Acc:HGNC:25639]	0.00107	0.01302	0.3882
ENSG00000068400	ENST00000376423; ENST00000473581; ENST00000474512; ENST00000480041; ENST00000488361; ENST00000495258; ENST00000593475; ENST00000611705; ENST00000611757; ENST00000617369; ENST00000619107; ENST00000619149; ENST00000621664; ENST00000622231; ENST00000622599	GRIPAP1	GRIP1 associated protein 1 [Source:HGNC Symbol;Acc:HGNC:18706]	8.105e-05	0.001447	0.3868
ENSG00000152332	ENST00000282169; ENST00000489294; ENST00000538489; ENST00000545294	UHMK1	U2AF homology motif kinase 1 [Source:HGNC Symbol;Acc:HGNC:19683]	0.001576	0.01791	0.3865
ENSG00000104133	ENST00000261866; ENST00000427534; ENST00000535302; ENST00000557866; ENST00000558080; ENST00000558093; ENST00000558138; ENST00000558155; ENST00000558253; ENST00000558319; ENST00000558561; ENST00000558790; ENST00000558988; ENST00000558989; ENST00000559193; ENST00000559347; ENST00000559511; ENST00000559754; ENST00000559822; ENST00000559933; ENST00000560299; ENST00000560435; ENST00000560858; ENST0000…	SPG11	SPG11, spatacsin vesicle trafficking associated [Source:HGNC Symbol;Acc:HGNC:11226]	0.0006782	0.009019	0.3864
ENSG00000148143	ENST00000277225; ENST00000374686; ENST00000427098; ENST00000441147; ENST00000469433; ENST00000471032; ENST00000472574; ENST00000479166; ENST00000480607; ENST00000482115; ENST00000483287; ENST00000497489	ZNF462	zinc finger protein 462 [Source:HGNC Symbol;Acc:HGNC:21684]	0.001731	0.01919	0.3863
ENSG00000104312	ENST00000220751; ENST00000517696; ENST00000518673; ENST00000522965	RIPK2	receptor interacting serine/threonine kinase 2 [Source:HGNC Symbol;Acc:HGNC:10020]	0.0003131	0.004633	0.3846
ENSG00000075399	ENST00000389386; ENST00000561976; ENST00000563798; ENST00000565023; ENST00000565452; ENST00000567379; ENST00000568691	VPS9D1	VPS9 domain containing 1 [Source:HGNC Symbol;Acc:HGNC:13526]	0.007512	0.0598	0.3843
ENSG00000279759	ENST00000622968	AC118344.2		0.00772	0.06091	0.3842
ENSG00000261052	ENST00000338971; ENST00000395138; ENST00000561533; ENST00000561549; ENST00000562257; ENST00000563322; ENST00000563638; ENST00000567309; ENST00000569409; ENST00000569485	SULT1A3	sulfotransferase family 1A member 3 [Source:HGNC Symbol;Acc:HGNC:11455]	0.08136	0.2911	0.3837
ENSG00000126106	ENST00000372235; ENST00000372237; ENST00000372242; ENST00000372243; ENST00000372244; ENST00000420706; ENST00000468117; ENST00000476724; ENST00000495630	TMEM53	transmembrane protein 53 [Source:HGNC Symbol;Acc:HGNC:26186]	0.02233	0.1284	0.3836
ENSG00000104805	ENST00000405315; ENST00000407032; ENST00000411700; ENST00000424608; ENST00000443560; ENST00000451312; ENST00000452087; ENST00000460125; ENST00000465524; ENST00000469291; ENST00000485798; ENST00000492367	NUCB1	nucleobindin 1 [Source:HGNC Symbol;Acc:HGNC:8043]	0.000181	0.002904	0.3831
ENSG00000001629	ENST00000265742; ENST00000413588; ENST00000422095; ENST00000439883; ENST00000442183; ENST00000465883; ENST00000486698	ANKIB1	ankyrin repeat and IBR domain containing 1 [Source:HGNC Symbol;Acc:HGNC:22215]	0.0001351	0.00226	0.3824
ENSG00000118242	ENST00000263268; ENST00000420348; ENST00000424992; ENST00000439791; ENST00000620139	MREG	melanoregulin [Source:HGNC Symbol;Acc:HGNC:25478]	0.007768	0.06103	0.382
ENSG00000126067	ENST00000373237; ENST00000621781; ENST00000630477	PSMB2	proteasome subunit beta 2 [Source:HGNC Symbol;Acc:HGNC:9539]	4.204e-05	0.0008204	0.3807
ENSG00000173960	ENST00000309033; ENST00000404924; ENST00000446425; ENST00000479859	UBXN2A	UBX domain protein 2A [Source:HGNC Symbol;Acc:HGNC:27265]	0.0003495	0.005088	0.3803
ENSG00000132821	ENST00000373459; ENST00000373461; ENST00000448944	VSTM2L	V-set and transmembrane domain containing 2 like [Source:HGNC Symbol;Acc:HGNC:16096]	0.09362	0.3165	0.3798
ENSG00000136156	ENST00000378549; ENST00000378565; ENST00000463839; ENST00000607866	ITM2B	integral membrane protein 2B [Source:HGNC Symbol;Acc:HGNC:6174]	0.0001668	0.002702	0.3794
ENSG00000123096	ENST00000242729; ENST00000422622; ENST00000534829; ENST00000535504; ENST00000538142; ENST00000539019; ENST00000540266; ENST00000544231	SSPN	sarcospan [Source:HGNC Symbol;Acc:HGNC:11322]	0.07405	0.275	0.3792
ENSG00000152558	ENST00000361236; ENST00000398136; ENST00000525577; ENST00000526676; ENST00000528969; ENST00000529492; ENST00000531103; ENST00000532161	TMEM123	transmembrane protein 123 [Source:HGNC Symbol;Acc:HGNC:30138]	0.0007949	0.0102	0.3791
ENSG00000115159	ENST00000310454; ENST00000409125; ENST00000409674; ENST00000409861; ENST00000415049; ENST00000416888; ENST00000430992; ENST00000438166; ENST00000464846; ENST00000492005; ENST00000495851; ENST00000496190; ENST00000540309	GPD2	glycerol-3-phosphate dehydrogenase 2 [Source:HGNC Symbol;Acc:HGNC:4456]	0.0001914	0.003045	0.379
ENSG00000063180	ENST00000084798; ENST00000594088; ENST00000596080; ENST00000599267	CA11	carbonic anhydrase 11 [Source:HGNC Symbol;Acc:HGNC:1370]	0.02377	0.1342	0.3789
ENSG00000041353	ENST00000262094; ENST00000586570; ENST00000586594; ENST00000592334	RAB27B	RAB27B, member RAS oncogene family [Source:HGNC Symbol;Acc:HGNC:9767]	0.01325	0.08929	0.3783
ENSG00000212643	ENST00000391338	ZRSR1	zinc finger CCCH-type, RNA binding motif and serine/arginine rich 1 [Source:HGNC Symbol;Acc:HGNC:12456]	0.07007	0.2668	0.3776
ENSG00000279196	ENST00000624286	AC135048.4		0.08589	0.3014	0.377
ENSG00000175352	ENST00000309166; ENST00000525100; ENST00000531090; ENST00000531142; ENST00000534759	NRIP3	nuclear receptor interacting protein 3 [Source:HGNC Symbol;Acc:HGNC:1167]	0.09131	0.3121	0.3764
ENSG00000273748	ENST00000612919	AL592183.1		0.1129	0.3524	0.3761
ENSG00000213694	ENST00000358157; ENST00000375846	S1PR3	sphingosine-1-phosphate receptor 3 [Source:HGNC Symbol;Acc:HGNC:3167]	9.859e-05	0.001705	0.3757
ENSG00000105605	ENST00000222212; ENST00000391766; ENST00000391767; ENST00000468076	CACNG7	calcium voltage-gated channel auxiliary subunit gamma 7 [Source:HGNC Symbol;Acc:HGNC:13626]	0.007738	0.06102	0.3748
ENSG00000162729	ENST00000314485; ENST00000368086; ENST00000448417; ENST00000460351; ENST00000614243	IGSF8	immunoglobulin superfamily member 8 [Source:HGNC Symbol;Acc:HGNC:17813]	0.007262	0.05861	0.3744
ENSG00000261427	ENST00000564808; ENST00000568526	AC099518.3		0.01668	0.1045	0.3741
ENSG00000060971	ENST00000301810; ENST00000333167; ENST00000411549; ENST00000418880; ENST00000421218; ENST00000423611; ENST00000440176; ENST00000447223; ENST00000450296; ENST00000451419; ENST00000452171; ENST00000460424; ENST00000465181; ENST00000469559; ENST00000469600; ENST00000480865; ENST00000484284; ENST00000489559; ENST00000625927; ENST00000627515	ACAA1	acetyl-CoA acyltransferase 1 [Source:HGNC Symbol;Acc:HGNC:82]	0.0001836	0.002939	0.374
ENSG00000147437	ENST00000276414; ENST00000421054	GNRH1	gonadotropin releasing hormone 1 [Source:HGNC Symbol;Acc:HGNC:4419]	0.0598	0.2425	0.3739
ENSG00000163322	ENST00000321945; ENST00000475656; ENST00000503217; ENST00000504777; ENST00000505489; ENST00000506553; ENST00000511801; ENST00000515303; ENST00000611288	ABRAXAS1	abraxas 1, BRCA1 A complex subunit [Source:HGNC Symbol;Acc:HGNC:25829]	0.01343	0.09003	0.3736
ENSG00000164171	ENST00000296585; ENST00000503810; ENST00000509814; ENST00000509960; ENST00000510722; ENST00000513685	ITGA2	integrin subunit alpha 2 [Source:HGNC Symbol;Acc:HGNC:6137]	0.001024	0.01258	0.3728
ENSG00000188610	ENST00000355228; ENST00000369390; ENST00000452190; ENST00000468129; ENST00000471903; ENST00000616749; ENST00000619376	FAM72B	family with sequence similarity 72 member B [Source:HGNC Symbol;Acc:HGNC:24805]	0.01842	0.1125	0.3725
ENSG00000113600	ENST00000263408; ENST00000467285; ENST00000483232; ENST00000509186	C9	complement C9 [Source:HGNC Symbol;Acc:HGNC:1358]	0.09043	0.3108	0.3722
ENSG00000122035	ENST00000241463; ENST00000475647; ENST00000480803	RASL11A	RAS like family 11 member A [Source:HGNC Symbol;Acc:HGNC:23802]	0.09058	0.311	0.3721
ENSG00000135373	ENST00000257831; ENST00000450654; ENST00000525253; ENST00000527001; ENST00000527935; ENST00000529161; ENST00000529527; ENST00000530286; ENST00000531728; ENST00000531794; ENST00000532302; ENST00000533754	EHF	ETS homologous factor [Source:HGNC Symbol;Acc:HGNC:3246]	0.05849	0.2394	0.372
ENSG00000138083	ENST00000260653	SIX3	SIX homeobox 3 [Source:HGNC Symbol;Acc:HGNC:10889]	0.1051	0.3377	0.372
ENSG00000116001	ENST00000282574; ENST00000361692; ENST00000415783; ENST00000416149; ENST00000433529; ENST00000445587; ENST00000454815; ENST00000468787; ENST00000474699; ENST00000474809; ENST00000477044; ENST00000477415; ENST00000481650; ENST00000482876; ENST00000484065; ENST00000486392; ENST00000495774; ENST00000496096; ENST00000496452; ENST00000497672	TIA1	TIA1 cytotoxic granule associated RNA binding protein [Source:HGNC Symbol;Acc:HGNC:11802]	0.0002647	0.004006	0.3713
ENSG00000078618	ENST00000352171; ENST00000354831; ENST00000440943; ENST00000464385; ENST00000468722; ENST00000473805; ENST00000475310; ENST00000475715; ENST00000483007; ENST00000485608; ENST00000491410; ENST00000497358; ENST00000539524; ENST00000544028	NRDC	nardilysin convertase [Source:HGNC Symbol;Acc:HGNC:7995]	3.645e-05	0.0007241	0.3712
ENSG00000110274	ENST00000278935; ENST00000525416; ENST00000525734; ENST00000527609; ENST00000528706; ENST00000529153; ENST00000532187; ENST00000533153; ENST00000533223; ENST00000533433; ENST00000533570; ENST00000533675; ENST00000533706; ENST00000639320	CEP164	centrosomal protein 164 [Source:HGNC Symbol;Acc:HGNC:29182]	0.0001672	0.002705	0.3712
ENSG00000279207	ENST00000624409	AC015813.6		0.003913	0.03648	0.3701
ENSG00000137070	ENST00000318041; ENST00000441545; ENST00000466082; ENST00000478308; ENST00000478802; ENST00000553620; ENST00000553969; ENST00000555003; ENST00000555247; ENST00000555579; ENST00000555981; ENST00000556531; ENST00000556792; ENST00000557298; ENST00000602473	IL11RA	interleukin 11 receptor subunit alpha [Source:HGNC Symbol;Acc:HGNC:5967]	0.003296	0.03207	0.3699
ENSG00000240857	ENST00000381249; ENST00000468071	RDH14	retinol dehydrogenase 14 (all-trans/9-cis/11-cis) [Source:HGNC Symbol;Acc:HGNC:19979]	0.00403	0.03738	0.3691
ENSG00000082438	ENST00000342193; ENST00000375458; ENST00000392717; ENST00000409184; ENST00000414843; ENST00000434366; ENST00000439313; ENST00000444537; ENST00000445474; ENST00000448708; ENST00000452626; ENST00000456171; ENST00000456693; ENST00000460238; ENST00000474975; ENST00000480873; ENST00000483743; ENST00000489955; ENST00000491126; ENST00000493713; ENST00000493868; ENST00000493921; ENST00000495084; ENST0000…	COBLL1	cordon-bleu WH2 repeat protein like 1 [Source:HGNC Symbol;Acc:HGNC:23571]	0.005236	0.0461	0.3688
ENSG00000284741	ENST00000358450	PDE11A	phosphodiesterase 11A [Source:NCBI gene;Acc:50940]	0.05517	0.2305	0.3687
ENSG00000082512	ENST00000261464; ENST00000336184; ENST00000367004; ENST00000462410; ENST00000473385; ENST00000488428; ENST00000494355	TRAF5	TNF receptor associated factor 5 [Source:HGNC Symbol;Acc:HGNC:12035]	0.001179	0.01415	0.3682
ENSG00000153044	ENST00000283006; ENST00000502689; ENST00000510742; ENST00000513575; ENST00000514753; ENST00000515001	CENPH	centromere protein H [Source:HGNC Symbol;Acc:HGNC:17268]	0.008869	0.06731	0.368
ENSG00000237441	ENST00000425946; ENST00000437840; ENST00000460988; ENST00000471319; ENST00000476616; ENST00000478610; ENST00000483151; ENST00000485077; ENST00000491168; ENST00000494550; ENST00000497454	RGL2	ral guanine nucleotide dissociation stimulator like 2 [Source:HGNC Symbol;Acc:HGNC:9769]	0.001417	0.01647	0.3675
ENSG00000253710	ENST00000519151; ENST00000521508; ENST00000523764; ENST00000616513	ALG11	ALG11, alpha-1,2-mannosyltransferase [Source:HGNC Symbol;Acc:HGNC:32456]	0.002059	0.02203	0.3674
ENSG00000162695	ENST00000357650; ENST00000370111; ENST00000370112	SLC30A7	solute carrier family 30 member 7 [Source:HGNC Symbol;Acc:HGNC:19306]	0.008039	0.0626	0.367
ENSG00000188004	ENST00000368102; ENST00000491974; ENST00000621242	SNHG28	small nucleolar RNA host gene 28 [Source:HGNC Symbol;Acc:HGNC:27647]	0.07148	0.2696	0.367
ENSG00000139865	ENST00000267368; ENST00000382320; ENST00000476979; ENST00000478811; ENST00000533625; ENST00000553443; ENST00000553887; ENST00000554555; ENST00000555921; ENST00000556845	TTC6	tetratricopeptide repeat domain 6 [Source:HGNC Symbol;Acc:HGNC:19739]	0.08382	0.2973	0.3665
ENSG00000066279	ENST00000294732; ENST00000367408; ENST00000367409	ASPM	abnormal spindle microtubule assembly [Source:HGNC Symbol;Acc:HGNC:19048]	0.00172	0.01912	0.3663
ENSG00000109680	ENST00000264866; ENST00000502873; ENST00000504442; ENST00000505206; ENST00000511789; ENST00000512840; ENST00000513455; ENST00000513596; ENST00000515568	TBC1D19	TBC1 domain family member 19 [Source:HGNC Symbol;Acc:HGNC:25624]	0.03685	0.1788	0.3655
ENSG00000146373	ENST00000359704; ENST00000368414; ENST00000368415; ENST00000431104; ENST00000432158; ENST00000454842; ENST00000519565; ENST00000519799; ENST00000519971; ENST00000521654; ENST00000560949	RNF217	ring finger protein 217 [Source:HGNC Symbol;Acc:HGNC:21487]	0.01945	0.1169	0.3649
ENSG00000169783	ENST00000355300; ENST00000557798; ENST00000559893; ENST00000561030; ENST00000561686; ENST00000562933; ENST00000563316; ENST00000564066; ENST00000564472; ENST00000566711; ENST00000567605; ENST00000567726; ENST00000568951; ENST00000570216	LINGO1	leucine rich repeat and Ig domain containing 1 [Source:HGNC Symbol;Acc:HGNC:21205]	0.0537	0.2273	0.3646
ENSG00000163694	ENST00000295971; ENST00000381793; ENST00000381795; ENST00000505220; ENST00000505414; ENST00000507180; ENST00000510871; ENST00000511598; ENST00000511902; ENST00000513044; ENST00000513473; ENST00000514014; ENST00000514782; ENST00000515053; ENST00000515809	RBM47	RNA binding motif protein 47 [Source:HGNC Symbol;Acc:HGNC:30358]	0.0003374	0.004944	0.3644
ENSG00000047634	ENST00000380041; ENST00000380043; ENST00000380045; ENST00000398080; ENST00000419185; ENST00000427362; ENST00000487842	SCML1	Scm polycomb group protein like 1 [Source:HGNC Symbol;Acc:HGNC:10580]	0.009505	0.0712	0.3643
ENSG00000169991	ENST00000355609; ENST00000416166; ENST00000455833	IFFO2	intermediate filament family orphan 2 [Source:HGNC Symbol;Acc:HGNC:27006]	0.0007649	0.009933	0.3638
ENSG00000174749	ENST00000309733	FAM241A	family with sequence similarity 241 member A [Source:HGNC Symbol;Acc:HGNC:26813]	0.041	0.191	0.3637
ENSG00000257594	ENST00000529983	GALNT4	polypeptide N-acetylgalactosaminyltransferase 4 [Source:HGNC Symbol;Acc:HGNC:4126]	0.004025	0.03736	0.3634
ENSG00000198945	ENST00000361794; ENST00000368136; ENST00000368139; ENST00000526019; ENST00000526087; ENST00000528385; ENST00000529410; ENST00000531313; ENST00000533560; ENST00000533890	L3MBTL3	L3MBTL3, histone methyl-lysine binding protein [Source:HGNC Symbol;Acc:HGNC:23035]	0.01183	0.08292	0.3633
ENSG00000149311	ENST00000278616; ENST00000419286; ENST00000452508; ENST00000524792; ENST00000525012; ENST00000525056; ENST00000525178; ENST00000525537; ENST00000526567; ENST00000527181; ENST00000527389; ENST00000527805; ENST00000527891; ENST00000529588; ENST00000530958; ENST00000531525; ENST00000531957; ENST00000532765; ENST00000532931; ENST00000533526; ENST00000533690; ENST00000533733; ENST00000533979; ENST0000…	ATM	ATM serine/threonine kinase [Source:HGNC Symbol;Acc:HGNC:795]	0.0009623	0.01197	0.363
ENSG00000097033	ENST00000370558; ENST00000482504; ENST00000535010; ENST00000602603; ENST00000616170	SH3GLB1	SH3 domain containing GRB2 like, endophilin B1 [Source:HGNC Symbol;Acc:HGNC:10833]	0.0004886	0.006829	0.3624
ENSG00000150773	ENST00000280350; ENST00000431456; ENST00000521853; ENST00000525072; ENST00000525744; ENST00000528775; ENST00000530641; ENST00000532211	PIH1D2	PIH1 domain containing 2 [Source:HGNC Symbol;Acc:HGNC:25210]	0.1082	0.3435	0.3622
ENSG00000279605	ENST00000623257	AC067930.6		0.1571	0.4264	0.362
ENSG00000124107	ENST00000338380	SLPI	secretory leukocyte peptidase inhibitor [Source:HGNC Symbol;Acc:HGNC:11092]	0.069	0.2645	0.3618
ENSG00000153113	ENST00000309190; ENST00000325674; ENST00000338252; ENST00000341926; ENST00000348386; ENST00000395812; ENST00000395813; ENST00000421689; ENST00000437034; ENST00000484552; ENST00000503828; ENST00000504221; ENST00000504465; ENST00000504532; ENST00000505143; ENST00000505402; ENST00000506811; ENST00000507487; ENST00000507836; ENST00000508117; ENST00000508197; ENST00000508579; ENST00000508608; ENST0000…	CAST	calpastatin [Source:HGNC Symbol;Acc:HGNC:1515]	4.296e-05	0.0008359	0.3615
ENSG00000197857	ENST00000354656; ENST00000355684; ENST00000356109; ENST00000393337; ENST00000397742; ENST00000483826; ENST00000597563; ENST00000600003	ZNF44	zinc finger protein 44 [Source:HGNC Symbol;Acc:HGNC:13110]	0.09411	0.3175	0.3615
ENSG00000149050	ENST00000278314; ENST00000525017; ENST00000531083; ENST00000536068	ZNF214	zinc finger protein 214 [Source:HGNC Symbol;Acc:HGNC:13006]	0.09056	0.311	0.3614
ENSG00000176907	ENST00000315792	TCIM	transcriptional and immune response regulator [Source:HGNC Symbol;Acc:HGNC:1357]	0.0005414	0.007436	0.361
ENSG00000197140	ENST00000379907; ENST00000399831; ENST00000437682; ENST00000517416; ENST00000518259; ENST00000519315; ENST00000520691; ENST00000521741; ENST00000522506; ENST00000523400; ENST00000524303	ADAM32	ADAM metallopeptidase domain 32 [Source:HGNC Symbol;Acc:HGNC:15479]	0.0774	0.2818	0.3606
ENSG00000130768	ENST00000373888; ENST00000373894; ENST00000411604; ENST00000466793; ENST00000548116; ENST00000549094	SMPDL3B	sphingomyelin phosphodiesterase acid like 3B [Source:HGNC Symbol;Acc:HGNC:21416]	0.06056	0.2446	0.3605
ENSG00000180881	ENST00000328705; ENST00000336815; ENST00000393284; ENST00000409004; ENST00000409445; ENST00000409799; ENST00000436898; ENST00000486196; ENST00000493070; ENST00000547320; ENST00000548035; ENST00000548958; ENST00000551829; ENST00000552497	CAPS2	calcyphosine 2 [Source:HGNC Symbol;Acc:HGNC:16471]	0.04863	0.2135	0.3603
ENSG00000151687	ENST00000313581; ENST00000433782; ENST00000441800; ENST00000461516; ENST00000464687; ENST00000467927; ENST00000474303; ENST00000476208; ENST00000520309	ANKAR	ankyrin and armadillo repeat containing [Source:HGNC Symbol;Acc:HGNC:26350]	0.06247	0.2496	0.3601
ENSG00000005249	ENST00000265717; ENST00000393613; ENST00000488792	PRKAR2B	protein kinase cAMP-dependent type II regulatory subunit beta [Source:HGNC Symbol;Acc:HGNC:9392]	0.01442	0.09467	0.3599
ENSG00000278828	ENST00000369163	HIST1H3H	histone cluster 1 H3 family member h [Source:HGNC Symbol;Acc:HGNC:4775]	0.05729	0.2359	0.3599
ENSG00000206561	ENST00000383781; ENST00000383786; ENST00000383788; ENST00000603469; ENST00000603752; ENST00000603808; ENST00000604401; ENST00000605797	COLQ	collagen like tail subunit of asymmetric acetylcholinesterase [Source:HGNC Symbol;Acc:HGNC:2226]	0.0803	0.2883	0.3597
ENSG00000162624	ENST00000294638; ENST00000356261; ENST00000607240	LHX8	LIM homeobox 8 [Source:HGNC Symbol;Acc:HGNC:28838]	0.0264	0.1434	0.3596
ENSG00000259753	ENST00000560629	AC068234.1		0.0486	0.2135	0.3593
ENSG00000134294	ENST00000256689; ENST00000546520; ENST00000547252; ENST00000548111; ENST00000548236; ENST00000548785; ENST00000548870; ENST00000549258; ENST00000551374; ENST00000551405; ENST00000552414; ENST00000552703; ENST00000553252; ENST00000612232	SLC38A2	solute carrier family 38 member 2 [Source:HGNC Symbol;Acc:HGNC:13448]	0.0004799	0.006723	0.3592
ENSG00000172175	ENST00000345724; ENST00000348428; ENST00000587438; ENST00000589873; ENST00000591792	MALT1	MALT1 paracaspase [Source:HGNC Symbol;Acc:HGNC:6819]	0.0009443	0.0118	0.3588
ENSG00000171843	ENST00000380321; ENST00000380323; ENST00000380338; ENST00000468513; ENST00000469261; ENST00000475957; ENST00000488705; ENST00000491137; ENST00000629733; ENST00000630269	MLLT3	MLLT3, super elongation complex subunit [Source:HGNC Symbol;Acc:HGNC:7136]	0.0004694	0.006615	0.3586
ENSG00000115414	ENST00000323926; ENST00000336916; ENST00000354785; ENST00000356005; ENST00000357867; ENST00000359671; ENST00000421182; ENST00000426059; ENST00000432072; ENST00000438981; ENST00000443816; ENST00000446046; ENST00000456923; ENST00000460217; ENST00000461974; ENST00000469569; ENST00000471193; ENST00000473614; ENST00000474036; ENST00000480024; ENST00000480737; ENST00000485567; ENST00000490833; ENST0000…	FN1	fibronectin 1 [Source:HGNC Symbol;Acc:HGNC:3778]	0.0002991	0.004451	0.3584
ENSG00000168461	ENST00000435762; ENST00000577284; ENST00000577371; ENST00000577796; ENST00000578734; ENST00000578737; ENST00000578921; ENST00000580361; ENST00000580795; ENST00000581109; ENST00000583137; ENST00000583921	RAB31	RAB31, member RAS oncogene family [Source:HGNC Symbol;Acc:HGNC:9771]	0.001698	0.01894	0.358
ENSG00000166394	ENST00000299498; ENST00000436351; ENST00000524608; ENST00000524790; ENST00000525307; ENST00000526084; ENST00000527542; ENST00000528585; ENST00000531096; ENST00000532621; ENST00000532920; ENST00000533558; ENST00000534443; ENST00000534698	CYB5R2	cytochrome b5 reductase 2 [Source:HGNC Symbol;Acc:HGNC:24376]	0.06183	0.248	0.358
ENSG00000170385	ENST00000367001	SLC30A1	solute carrier family 30 member 1 [Source:HGNC Symbol;Acc:HGNC:11012]	0.01254	0.08631	0.3577
ENSG00000111224	ENST00000228820; ENST00000416739; ENST00000427057; ENST00000447133; ENST00000450737; ENST00000453942; ENST00000458162; ENST00000476985	PARP11	poly(ADP-ribose) polymerase family member 11 [Source:HGNC Symbol;Acc:HGNC:1186]	0.02765	0.1477	0.3577
ENSG00000197935	ENST00000377179; ENST00000483450	ZNF311	zinc finger protein 311 [Source:HGNC Symbol;Acc:HGNC:13847]	0.0894	0.3087	0.3576
ENSG00000155903	ENST00000286364; ENST00000452898; ENST00000505833; ENST00000506365; ENST00000509032; ENST00000509118; ENST00000515549	RASA2	RAS p21 protein activator 2 [Source:HGNC Symbol;Acc:HGNC:9872]	0.003475	0.03331	0.3574
ENSG00000067048	ENST00000336079; ENST00000360160; ENST00000440554; ENST00000454054; ENST00000463199; ENST00000469101; ENST00000472510; ENST00000493363; ENST00000495478	DDX3Y	DEAD-box helicase 3, Y-linked [Source:HGNC Symbol;Acc:HGNC:2699]	0.0005113	0.007088	0.3573
ENSG00000165959	ENST00000298912; ENST00000553733; ENST00000555336; ENST00000555615; ENST00000556416; ENST00000556441; ENST00000556454; ENST00000557215; ENST00000557696	CLMN	calmin [Source:HGNC Symbol;Acc:HGNC:19972]	0.001722	0.01913	0.3562
ENSG00000213949	ENST00000282588; ENST00000504086; ENST00000504669; ENST00000506275; ENST00000509049; ENST00000513737; ENST00000514262	ITGA1	integrin subunit alpha 1 [Source:HGNC Symbol;Acc:HGNC:6134]	0.02924	0.1531	0.3562
ENSG00000114374	ENST00000338981; ENST00000426564; ENST00000453031; ENST00000471409; ENST00000493168	USP9Y	ubiquitin specific peptidase 9, Y-linked [Source:HGNC Symbol;Acc:HGNC:12633]	0.002066	0.02208	0.3561
ENSG00000107863	ENST00000320481; ENST00000376410; ENST00000396432; ENST00000416305; ENST00000418033; ENST00000418325; ENST00000446003; ENST00000463892; ENST00000472150; ENST00000476067; ENST00000476499; ENST00000477190; ENST00000482792; ENST00000483114; ENST00000486374; ENST00000493154; ENST00000612832; ENST00000636789; ENST00000636842; ENST00000638156	ARHGAP21	Rho GTPase activating protein 21 [Source:HGNC Symbol;Acc:HGNC:23725]	9.633e-05	0.001676	0.356
ENSG00000145332	ENST00000273963; ENST00000425278; ENST00000498875; ENST00000504029; ENST00000505388; ENST00000506274; ENST00000506985; ENST00000512111	KLHL8	kelch like family member 8 [Source:HGNC Symbol;Acc:HGNC:18644]	0.004298	0.03938	0.356
ENSG00000165029	ENST00000374733; ENST00000374736; ENST00000423487; ENST00000494467	ABCA1	ATP binding cassette subfamily A member 1 [Source:HGNC Symbol;Acc:HGNC:29]	0.008468	0.06507	0.356
ENSG00000158042	ENST00000288937; ENST00000529958; ENST00000532203; ENST00000532676	MRPL17	mitochondrial ribosomal protein L17 [Source:HGNC Symbol;Acc:HGNC:14053]	0.0002823	0.004235	0.3559
ENSG00000102572	ENST00000376547; ENST00000376554; ENST00000397517; ENST00000418038; ENST00000444574; ENST00000481288; ENST00000491878; ENST00000539966	STK24	serine/threonine kinase 24 [Source:HGNC Symbol;Acc:HGNC:11403]	0.0001386	0.002301	0.3557
ENSG00000187772	ENST00000345080; ENST00000635857; ENST00000637759	LIN28B	lin-28 homolog B [Source:HGNC Symbol;Acc:HGNC:32207]	0.02001	0.1195	0.3555
ENSG00000163820	ENST00000296137; ENST00000433878; ENST00000438446; ENST00000471739; ENST00000535325	FYCO1	FYVE and coiled-coil domain containing 1 [Source:HGNC Symbol;Acc:HGNC:14673]	0.0006303	0.008473	0.3538
ENSG00000197181	ENST00000356766; ENST00000454009; ENST00000519884; ENST00000521356; ENST00000611073	PIWIL2	piwi like RNA-mediated gene silencing 2 [Source:HGNC Symbol;Acc:HGNC:17644]	0.1111	0.3486	0.3536
ENSG00000259171	ENST00000553909	AL163636.2		0.01041	0.07615	0.3534
ENSG00000139899	ENST00000267406; ENST00000555436	CBLN3	cerebellin 3 precursor [Source:HGNC Symbol;Acc:HGNC:20146]	0.03551	0.1744	0.3523
ENSG00000179331	ENST00000320578	RAB39A	RAB39A, member RAS oncogene family [Source:HGNC Symbol;Acc:HGNC:16521]	0.08418	0.298	0.3516
ENSG00000147050	ENST00000377967; ENST00000382899; ENST00000414389; ENST00000431196; ENST00000433797; ENST00000451692; ENST00000475233; ENST00000479423; ENST00000484732; ENST00000485072; ENST00000536777; ENST00000543216; ENST00000611820; ENST00000621147	KDM6A	lysine demethylase 6A [Source:HGNC Symbol;Acc:HGNC:12637]	0.001671	0.01868	0.3514
ENSG00000226742	ENST00000451882; ENST00000587347; ENST00000589516; ENST00000590571; ENST00000592352	HSBP1L1	heat shock factor binding protein 1 like 1 [Source:HGNC Symbol;Acc:HGNC:37243]	0.01447	0.09489	0.3513
ENSG00000121005	ENST00000262207; ENST00000517786; ENST00000519798; ENST00000520277; ENST00000523524	CRISPLD1	cysteine rich secretory protein LCCL domain containing 1 [Source:HGNC Symbol;Acc:HGNC:18206]	0.09475	0.3183	0.3509
ENSG00000167685	ENST00000337080; ENST00000586123; ENST00000587195; ENST00000587236; ENST00000587467; ENST00000587664; ENST00000588203; ENST00000588358; ENST00000591564; ENST00000592171; ENST00000592949; ENST00000593100	ZNF444	zinc finger protein 444 [Source:HGNC Symbol;Acc:HGNC:16052]	0.001634	0.01842	0.3508
ENSG00000175449	ENST00000311364; ENST00000380005; ENST00000458310; ENST00000504893; ENST00000506212; ENST00000508206; ENST00000511684; ENST00000513950	RFESD	Rieske Fe-S domain containing [Source:HGNC Symbol;Acc:HGNC:29587]	0.128	0.379	0.3505
ENSG00000132475	ENST00000254810; ENST00000586270; ENST00000586518; ENST00000586607; ENST00000587171; ENST00000587560; ENST00000589417; ENST00000589599; ENST00000589949; ENST00000591890; ENST00000591893; ENST00000592643; ENST00000593254	H3F3B	H3 histone family member 3B [Source:HGNC Symbol;Acc:HGNC:4765]	7.048e-05	0.00128	0.3502
ENSG00000197208	ENST00000200652; ENST00000425923; ENST00000491257	SLC22A4	solute carrier family 22 member 4 [Source:HGNC Symbol;Acc:HGNC:10968]	0.02452	0.137	0.3501
ENSG00000134245	ENST00000256640; ENST00000369684; ENST00000369686; ENST00000478360	WNT2B	Wnt family member 2B [Source:HGNC Symbol;Acc:HGNC:12781]	0.1713	0.4459	0.3501
ENSG00000151338	ENST00000327441; ENST00000396294; ENST00000537471; ENST00000539062; ENST00000539174; ENST00000545536; ENST00000553349; ENST00000554114; ENST00000554930; ENST00000555870; ENST00000556451; ENST00000556615; ENST00000556753; ENST00000556940; ENST00000624539	MIPOL1	mirror-image polydactyly 1 [Source:HGNC Symbol;Acc:HGNC:21460]	0.03022	0.1566	0.3498
ENSG00000126562	ENST00000246914; ENST00000587705; ENST00000587745; ENST00000591448; ENST00000592072; ENST00000592669	WNK4	WNK lysine deficient protein kinase 4 [Source:HGNC Symbol;Acc:HGNC:14544]	0.02878	0.1513	0.3491
ENSG00000117148	ENST00000375406; ENST00000617065	ACTL8	actin like 8 [Source:HGNC Symbol;Acc:HGNC:24018]	0.143	0.4033	0.3491
ENSG00000154217	ENST00000299954; ENST00000578527; ENST00000580974; ENST00000581322; ENST00000581923; ENST00000584471; ENST00000584554	PITPNC1	phosphatidylinositol transfer protein, cytoplasmic 1 [Source:HGNC Symbol;Acc:HGNC:21045]	0.01422	0.09364	0.349
ENSG00000136451	ENST00000258963; ENST00000581208; ENST00000583932; ENST00000584396	VEZF1	vascular endothelial zinc finger 1 [Source:HGNC Symbol;Acc:HGNC:12949]	0.0002196	0.003408	0.3489
ENSG00000109670	ENST00000263981; ENST00000281708; ENST00000296555; ENST00000393956; ENST00000603548; ENST00000603821; ENST00000603841; ENST00000604069; ENST00000604095; ENST00000604316; ENST00000604822; ENST00000604872; ENST00000605042	FBXW7	F-box and WD repeat domain containing 7 [Source:HGNC Symbol;Acc:HGNC:16712]	0.00955	0.07138	0.3489
ENSG00000183778	ENST00000343118; ENST00000380618; ENST00000380620; ENST00000398714; ENST00000475838; ENST00000615480	B3GALT5	beta-1,3-galactosyltransferase 5 [Source:HGNC Symbol;Acc:HGNC:920]	0.0252	0.1392	0.3486
ENSG00000065923	ENST00000328306; ENST00000464933; ENST00000489574; ENST00000491894; ENST00000616978	SLC9A7	solute carrier family 9 member A7 [Source:HGNC Symbol;Acc:HGNC:17123]	0.0005735	0.00781	0.3485
ENSG00000169432	ENST00000303354; ENST00000409435; ENST00000409672; ENST00000452182; ENST00000454569; ENST00000472119	SCN9A	sodium voltage-gated channel alpha subunit 9 [Source:HGNC Symbol;Acc:HGNC:10597]	0.001015	0.01249	0.3484
ENSG00000133818	ENST00000256196; ENST00000414023; ENST00000526063; ENST00000526717; ENST00000529237; ENST00000531421; ENST00000531807; ENST00000532814; ENST00000532950; ENST00000534746; ENST00000537760	RRAS2	RAS related 2 [Source:HGNC Symbol;Acc:HGNC:17271]	0.003622	0.03422	0.3484
ENSG00000109689	ENST00000463501; ENST00000465503; ENST00000467011; ENST00000467087; ENST00000473519; ENST00000477474; ENST00000478049; ENST00000478425; ENST00000494628; ENST00000504511; ENST00000639195; ENST00000639640	STIM2	stromal interaction molecule 2 [Source:HGNC Symbol;Acc:HGNC:19205]	0.001633	0.01842	0.3483
ENSG00000163162	ENST00000295317; ENST00000424632; ENST00000463726; ENST00000478404; ENST00000485752; ENST00000490553	RNF149	ring finger protein 149 [Source:HGNC Symbol;Acc:HGNC:23137]	0.004249	0.03901	0.3478
ENSG00000122862	ENST00000242465; ENST00000462445	SRGN	serglycin [Source:HGNC Symbol;Acc:HGNC:9361]	0.001659	0.01861	0.3477
ENSG00000136816	ENST00000259339; ENST00000427860; ENST00000486372; ENST00000488169	TOR1B	torsin family 1 member B [Source:HGNC Symbol;Acc:HGNC:11995]	0.000736	0.009642	0.3475
ENSG00000118707	ENST00000373872; ENST00000373874; ENST00000557885; ENST00000558028; ENST00000558465; ENST00000560025; ENST00000561398; ENST00000611732	TGIF2	TGFB induced factor homeobox 2 [Source:HGNC Symbol;Acc:HGNC:15764]	0.00611	0.05185	0.3472
ENSG00000136098	ENST00000550331; ENST00000550841; ENST00000551355; ENST00000552973; ENST00000610828; ENST00000611833; ENST00000617054; ENST00000618534; ENST00000618856; ENST00000620675; ENST00000629912	NEK3	NIMA related kinase 3 [Source:HGNC Symbol;Acc:HGNC:7746]	0.005826	0.04989	0.3471
ENSG00000116661	ENST00000354287; ENST00000465901; ENST00000466919; ENST00000471501; ENST00000475961; ENST00000642025	FBXO2	F-box protein 2 [Source:HGNC Symbol;Acc:HGNC:13581]	0.0666	0.2588	0.3468
ENSG00000107890	ENST00000376087; ENST00000436985; ENST00000445828; ENST00000466890; ENST00000473304; ENST00000490015	ANKRD26	ankyrin repeat domain 26 [Source:HGNC Symbol;Acc:HGNC:29186]	0.01005	0.07402	0.3466
ENSG00000174501	ENST00000295246; ENST00000456556; ENST00000488721; ENST00000528268; ENST00000531153; ENST00000534304; ENST00000612359; ENST00000619511	ANKRD36C	ankyrin repeat domain 36C [Source:HGNC Symbol;Acc:HGNC:32946]	0.02668	0.1441	0.3463
ENSG00000158458	ENST00000289409; ENST00000289422; ENST00000340391; ENST00000358522; ENST00000361474; ENST00000378238; ENST00000518130; ENST00000519478; ENST00000541337	NRG2	neuregulin 2 [Source:HGNC Symbol;Acc:HGNC:7998]	0.03869	0.1842	0.3462
ENSG00000198774	ENST00000361228	RASSF9	Ras association domain family member 9 [Source:HGNC Symbol;Acc:HGNC:15739]	0.1004	0.3283	0.3462
ENSG00000119737	ENST00000394705	GPR75	G protein-coupled receptor 75 [Source:HGNC Symbol;Acc:HGNC:4526]	0.03992	0.1879	0.3449
ENSG00000147180	ENST00000276123; ENST00000360700; ENST00000373165	ZNF711	zinc finger protein 711 [Source:HGNC Symbol;Acc:HGNC:13128]	0.04134	0.1919	0.3441
ENSG00000251322	ENST00000262795; ENST00000414786; ENST00000445220	SHANK3	SH3 and multiple ankyrin repeat domains 3 [Source:HGNC Symbol;Acc:HGNC:14294]	0.01835	0.1123	0.3439
ENSG00000159202	ENST00000360943; ENST00000504684; ENST00000506271; ENST00000506498; ENST00000508468; ENST00000511373; ENST00000513342; ENST00000514948	UBE2Z	ubiquitin conjugating enzyme E2 Z [Source:HGNC Symbol;Acc:HGNC:25847]	9.771e-05	0.001695	0.3438
ENSG00000126858	ENST00000333942; ENST00000354266; ENST00000358365; ENST00000394692; ENST00000545287; ENST00000578205; ENST00000580392; ENST00000580976; ENST00000581031; ENST00000581094; ENST00000581148; ENST00000581567; ENST00000582586; ENST00000582602; ENST00000583994; ENST00000584692; ENST00000584852	RHOT1	ras homolog family member T1 [Source:HGNC Symbol;Acc:HGNC:21168]	0.001206	0.01444	0.3438
ENSG00000177675	ENST00000313599; ENST00000416109; ENST00000539726; ENST00000542055; ENST00000543276; ENST00000543841; ENST00000544331; ENST00000545597; ENST00000545926; ENST00000546182	CD163L1	CD163 molecule like 1 [Source:HGNC Symbol;Acc:HGNC:30375]	0.1778	0.4548	0.3434
ENSG00000115221	ENST00000283249; ENST00000409583; ENST00000409872; ENST00000409967; ENST00000428609; ENST00000459712; ENST00000475438; ENST00000477514; ENST00000485635; ENST00000498478; ENST00000620391	ITGB6	integrin subunit beta 6 [Source:HGNC Symbol;Acc:HGNC:6161]	0.0184	0.1125	0.3427
ENSG00000139133	ENST00000266483; ENST00000538927; ENST00000541178; ENST00000541875	ALG10	ALG10, alpha-1,2-glucosyltransferase [Source:HGNC Symbol;Acc:HGNC:23162]	0.05696	0.2351	0.3426
ENSG00000274750	ENST00000614911; ENST00000634733	HIST1H3E	histone cluster 1 H3 family member e [Source:HGNC Symbol;Acc:HGNC:4769]	0.0498	0.2167	0.3425
ENSG00000109332	ENST00000321805; ENST00000338145; ENST00000343106; ENST00000349311; ENST00000350435; ENST00000357194; ENST00000394801; ENST00000394803; ENST00000394804; ENST00000453744; ENST00000502404; ENST00000502563; ENST00000502690; ENST00000503282; ENST00000503418; ENST00000503742; ENST00000504211; ENST00000505009; ENST00000505207; ENST00000505307; ENST00000507845; ENST00000508238; ENST00000508249; ENST0000…	UBE2D3	ubiquitin conjugating enzyme E2 D3 [Source:HGNC Symbol;Acc:HGNC:12476]	0.001111	0.01344	0.3421
ENSG00000130940	ENST00000344008; ENST00000377022; ENST00000447850; ENST00000472814; ENST00000478524; ENST00000478728; ENST00000490176; ENST00000492173; ENST00000496432	CASZ1	castor zinc finger 1 [Source:HGNC Symbol;Acc:HGNC:26002]	0.05592	0.2325	0.3412
ENSG00000143498	ENST00000350027; ENST00000352967; ENST00000366890; ENST00000391883; ENST00000465263; ENST00000480065; ENST00000487009	TAF1A	TATA-box binding protein associated factor, RNA polymerase I subunit A [Source:HGNC Symbol;Acc:HGNC:11532]	0.007641	0.06057	0.3406
ENSG00000183323	ENST00000383374; ENST00000396496; ENST00000396499; ENST00000460090; ENST00000511257; ENST00000512045; ENST00000513172	CCDC125	coiled-coil domain containing 125 [Source:HGNC Symbol;Acc:HGNC:28924]	0.01134	0.0807	0.3405
ENSG00000174485	ENST00000431932; ENST00000443035; ENST00000561863; ENST00000562028; ENST00000562540; ENST00000564674; ENST00000567323; ENST00000568515; ENST00000635620	DENND4A	DENN domain containing 4A [Source:HGNC Symbol;Acc:HGNC:24321]	0.003547	0.03377	0.3404
ENSG00000177917	ENST00000326446; ENST00000425034; ENST00000455875; ENST00000463690; ENST00000495469	ARL6IP6	ADP ribosylation factor like GTPase 6 interacting protein 6 [Source:HGNC Symbol;Acc:HGNC:24048]	0.005387	0.04703	0.3398
ENSG00000134317	ENST00000324907; ENST00000405379; ENST00000439493; ENST00000464418; ENST00000472167; ENST00000480736; ENST00000494520; ENST00000497403	GRHL1	grainyhead like transcription factor 1 [Source:HGNC Symbol;Acc:HGNC:17923]	0.05894	0.2403	0.3395
ENSG00000103061	ENST00000263997; ENST00000561590; ENST00000561933; ENST00000568315; ENST00000568538	SLC7A6OS	solute carrier family 7 member 6 opposite strand [Source:HGNC Symbol;Acc:HGNC:25807]	0.001556	0.01772	0.3392
ENSG00000100600	ENST00000334869; ENST00000393218; ENST00000553371; ENST00000553802; ENST00000553918; ENST00000554080; ENST00000554189; ENST00000554397; ENST00000554919; ENST00000555169; ENST00000555699; ENST00000556097; ENST00000556790; ENST00000557034; ENST00000557315; ENST00000557434; ENST00000557609; ENST00000557694; ENST00000557725	LGMN	legumain [Source:HGNC Symbol;Acc:HGNC:9472]	0.0005597	0.007656	0.3384
ENSG00000132825	ENST00000370996	PPP1R3D	protein phosphatase 1 regulatory subunit 3D [Source:HGNC Symbol;Acc:HGNC:9294]	0.038	0.1822	0.3384
ENSG00000168297	ENST00000302779; ENST00000356151; ENST00000383715; ENST00000383716; ENST00000459676; ENST00000463280; ENST00000468776; ENST00000477308; ENST00000479134; ENST00000479241; ENST00000484288; ENST00000491164; ENST00000493474; ENST00000495557	PXK	PX domain containing serine/threonine kinase like [Source:HGNC Symbol;Acc:HGNC:23326]	0.01101	0.07908	0.3381
ENSG00000131171	ENST00000373212; ENST00000463546; ENST00000474113; ENST00000481106	SH3BGRL	SH3 domain binding glutamate rich protein like [Source:HGNC Symbol;Acc:HGNC:10823]	0.01135	0.0807	0.3381
ENSG00000168152	ENST00000302236; ENST00000505901; ENST00000506208; ENST00000509353; ENST00000514244; ENST00000514440	THAP9	THAP domain containing 9 [Source:HGNC Symbol;Acc:HGNC:23192]	0.07771	0.2825	0.3379
ENSG00000269469	ENST00000599536	AC010619.1		0.02264	0.1294	0.3378
ENSG00000170381	ENST00000307792; ENST00000427262; ENST00000442159; ENST00000453333	SEMA3E	semaphorin 3E [Source:HGNC Symbol;Acc:HGNC:10727]	0.0439	0.1995	0.3378
ENSG00000156671	ENST00000372687; ENST00000372690; ENST00000447533; ENST00000542569	SAMD8	sterile alpha motif domain containing 8 [Source:HGNC Symbol;Acc:HGNC:26320]	0.002228	0.02342	0.3376
ENSG00000171155	ENST00000304661; ENST00000371313	C1GALT1C1	C1GALT1 specific chaperone 1 [Source:HGNC Symbol;Acc:HGNC:24338]	0.002521	0.02577	0.3372
ENSG00000145012	ENST00000414139; ENST00000415906; ENST00000416784; ENST00000420410; ENST00000426274; ENST00000430340; ENST00000443217; ENST00000448637; ENST00000454789; ENST00000457242; ENST00000459897; ENST00000462758; ENST00000471917; ENST00000474472; ENST00000483938; ENST00000484468; ENST00000487347; ENST00000494044; ENST00000494233; ENST00000617246; ENST00000618621; ENST00000640853	LPP	LIM domain containing preferred translocation partner in lipoma [Source:HGNC Symbol;Acc:HGNC:6679]	0.0008318	0.01055	0.3371
ENSG00000168214	ENST00000342295; ENST00000342320; ENST00000345843; ENST00000348160; ENST00000355476; ENST00000361572; ENST00000504423; ENST00000504907; ENST00000504938; ENST00000505727; ENST00000505958; ENST00000506903; ENST00000506956; ENST00000507561; ENST00000507574; ENST00000509158; ENST00000510725; ENST00000510778; ENST00000511401; ENST00000511451; ENST00000511546; ENST00000512351; ENST00000512671; ENST0000…	RBPJ	recombination signal binding protein for immunoglobulin kappa J region [Source:HGNC Symbol;Acc:HGNC:5724]	0.003065	0.03026	0.3366
ENSG00000117280	ENST00000235932; ENST00000367139; ENST00000414729; ENST00000437324; ENST00000446390; ENST00000468887; ENST00000492534; ENST00000528078; ENST00000533111	RAB29	RAB29, member RAS oncogene family [Source:HGNC Symbol;Acc:HGNC:9789]	0.003575	0.03396	0.3356
ENSG00000100084	ENST00000263208; ENST00000340170; ENST00000452818; ENST00000464189	HIRA	histone cell cycle regulator [Source:HGNC Symbol;Acc:HGNC:4916]	0.00142	0.01648	0.335
ENSG00000186354	ENST00000334490; ENST00000375850; ENST00000375851	C9orf47	chromosome 9 open reading frame 47 [Source:HGNC Symbol;Acc:HGNC:23669]	0.03788	0.1819	0.3349
ENSG00000184156	ENST00000388996; ENST00000519445; ENST00000519589; ENST00000521134; ENST00000621976; ENST00000638588; ENST00000639358; ENST00000639496	KCNQ3	potassium voltage-gated channel subfamily Q member 3 [Source:HGNC Symbol;Acc:HGNC:6297]	0.1256	0.3758	0.3349
ENSG00000143382	ENST00000271643; ENST00000369038; ENST00000369039; ENST00000369041; ENST00000483335; ENST00000489159	ADAMTSL4	ADAMTS like 4 [Source:HGNC Symbol;Acc:HGNC:19706]	0.03222	0.1637	0.3346
ENSG00000156162	ENST00000414645; ENST00000519176; ENST00000519353; ENST00000520774; ENST00000521525; ENST00000522422; ENST00000522669; ENST00000523020	DPY19L4	dpy-19 like 4 [Source:HGNC Symbol;Acc:HGNC:27829]	0.005728	0.0492	0.3345
ENSG00000125650	ENST00000245810; ENST00000597721	PSPN	persephin [Source:HGNC Symbol;Acc:HGNC:9579]	0.05191	0.2228	0.3345
ENSG00000038274	ENST00000280969; ENST00000321757; ENST00000421814; ENST00000518095; ENST00000519719; ENST00000520449; ENST00000521838; ENST00000523606	MAT2B	methionine adenosyltransferase 2B [Source:HGNC Symbol;Acc:HGNC:6905]	0.0008261	0.0105	0.3343
ENSG00000197594	ENST00000360971; ENST00000459624; ENST00000486853; ENST00000513998	ENPP1	ectonucleotide pyrophosphatase/phosphodiesterase 1 [Source:HGNC Symbol;Acc:HGNC:3356]	0.01457	0.09538	0.3343
ENSG00000242252	ENST00000368272; ENST00000471413	BGLAP	bone gamma-carboxyglutamate protein [Source:HGNC Symbol;Acc:HGNC:1043]	0.1046	0.3366	0.3341
ENSG00000110841	ENST00000228425; ENST00000318304; ENST00000534917; ENST00000535047; ENST00000535575; ENST00000537261; ENST00000537927; ENST00000538433; ENST00000539326; ENST00000540114; ENST00000540256; ENST00000540503; ENST00000541633; ENST00000542187; ENST00000542629; ENST00000545334; ENST00000545381; ENST00000619325	PPFIBP1	PPFIA binding protein 1 [Source:HGNC Symbol;Acc:HGNC:9249]	0.0005458	0.007473	0.334
ENSG00000111215	ENST00000228811; ENST00000534923; ENST00000535024; ENST00000539179; ENST00000539285; ENST00000540107; ENST00000540808; ENST00000541175; ENST00000541456; ENST00000542658; ENST00000542881; ENST00000544994; ENST00000546265; ENST00000546317	PRR4	proline rich 4 (lacrimal) [Source:HGNC Symbol;Acc:HGNC:18020]	0.05296	0.2252	0.3332
ENSG00000155367	ENST00000309276; ENST00000464951; ENST00000471106; ENST00000482367; ENST00000486709	PPM1J	protein phosphatase, Mg2+/Mn2+ dependent 1J [Source:HGNC Symbol;Acc:HGNC:20785]	0.1481	0.4116	0.333
ENSG00000117533	ENST00000236192; ENST00000367740; ENST00000474047; ENST00000482519	VAMP4	vesicle associated membrane protein 4 [Source:HGNC Symbol;Acc:HGNC:12645]	0.0567	0.2348	0.3329
ENSG00000163251	ENST00000295417	FZD5	frizzled class receptor 5 [Source:HGNC Symbol;Acc:HGNC:4043]	0.006483	0.05409	0.3327
ENSG00000124813	ENST00000359524; ENST00000371432; ENST00000371436; ENST00000371438; ENST00000465038; ENST00000473041; ENST00000478660; ENST00000483243; ENST00000483377; ENST00000576263; ENST00000625924	RUNX2	runt related transcription factor 2 [Source:HGNC Symbol;Acc:HGNC:10472]	0.07635	0.2799	0.3323
ENSG00000134285	ENST00000256680; ENST00000444214; ENST00000453172; ENST00000546671; ENST00000546847; ENST00000547789; ENST00000549084; ENST00000550765; ENST00000551094; ENST00000551694; ENST00000551807; ENST00000552878; ENST00000553027	FKBP11	FK506 binding protein 11 [Source:HGNC Symbol;Acc:HGNC:18624]	0.001274	0.01506	0.3321
ENSG00000104154	ENST00000261867; ENST00000559667	SLC30A4	solute carrier family 30 member 4 [Source:HGNC Symbol;Acc:HGNC:11015]	0.02061	0.1224	0.3318
ENSG00000153071	ENST00000320816; ENST00000339788; ENST00000502388; ENST00000502879; ENST00000503513; ENST00000505968; ENST00000507539; ENST00000507990; ENST00000509337; ENST00000509457; ENST00000511536; ENST00000511792; ENST00000512525; ENST00000513052; ENST00000515269; ENST00000515700; ENST00000545653	DAB2	DAB2, clathrin adaptor protein [Source:HGNC Symbol;Acc:HGNC:2662]	0.006122	0.05192	0.3316
ENSG00000135722	ENST00000258200; ENST00000517382; ENST00000518148; ENST00000518603; ENST00000519378; ENST00000519917; ENST00000519945; ENST00000521920; ENST00000523893	FBXL8	F-box and leucine rich repeat protein 8 [Source:HGNC Symbol;Acc:HGNC:17875]	0.02786	0.1483	0.3312
ENSG00000135821	ENST00000311223; ENST00000331872; ENST00000339526; ENST00000417584; ENST00000461447; ENST00000462444; ENST00000463851; ENST00000475808; ENST00000480604; ENST00000484996; ENST00000489818; ENST00000491322	GLUL	glutamate-ammonia ligase [Source:HGNC Symbol;Acc:HGNC:4341]	0.00493	0.04408	0.3311
ENSG00000104412	ENST00000220853; ENST00000517593; ENST00000517784; ENST00000519450; ENST00000519642; ENST00000520294; ENST00000524143	EMC2	ER membrane protein complex subunit 2 [Source:HGNC Symbol;Acc:HGNC:28963]	0.00575	0.04936	0.3311
ENSG00000196081	ENST00000418100; ENST00000597037; ENST00000597537	ZNF724	zinc finger protein 724 [Source:HGNC Symbol;Acc:HGNC:32460]	0.1129	0.3524	0.3311
ENSG00000002587	ENST00000002596; ENST00000510712; ENST00000514690	HS3ST1	heparan sulfate-glucosamine 3-sulfotransferase 1 [Source:HGNC Symbol;Acc:HGNC:5194]	0.1461	0.4088	0.3308
ENSG00000119514	ENST00000375011; ENST00000470473; ENST00000610463; ENST00000615204	GALNT12	polypeptide N-acetylgalactosaminyltransferase 12 [Source:HGNC Symbol;Acc:HGNC:19877]	0.06139	0.2467	0.3303
ENSG00000143156	ENST00000367811; ENST00000469474; ENST00000472647; ENST00000472984; ENST00000480478; ENST00000483228; ENST00000485609; ENST00000491225; ENST00000493481; ENST00000524967; ENST00000525440; ENST00000527460; ENST00000528517; ENST00000530739	NME7	NME/NM23 family member 7 [Source:HGNC Symbol;Acc:HGNC:20461]	0.005303	0.04651	0.3301
ENSG00000153250	ENST00000348849; ENST00000392753; ENST00000409075; ENST00000409289; ENST00000409972; ENST00000428519; ENST00000464200; ENST00000474147; ENST00000474820; ENST00000475103; ENST00000477486; ENST00000477965; ENST00000490637; ENST00000491781; ENST00000492283	RBMS1	RNA binding motif single stranded interacting protein 1 [Source:HGNC Symbol;Acc:HGNC:9907]	0.001848	0.02024	0.3299
ENSG00000162366	ENST00000294338; ENST00000371885; ENST00000489919; ENST00000491793	PDZK1IP1	PDZK1 interacting protein 1 [Source:HGNC Symbol;Acc:HGNC:16887]	0.04267	0.1959	0.3295
ENSG00000139921	ENST00000457354; ENST00000555574; ENST00000556683	TMX1	thioredoxin related transmembrane protein 1 [Source:HGNC Symbol;Acc:HGNC:15487]	0.001333	0.01563	0.3294
ENSG00000183735	ENST00000331710; ENST00000536906; ENST00000538890; ENST00000539810; ENST00000540417; ENST00000541805; ENST00000545025; ENST00000545392	TBK1	TANK binding kinase 1 [Source:HGNC Symbol;Acc:HGNC:11584]	0.005036	0.04469	0.3293
ENSG00000114805	ENST00000334686; ENST00000340059; ENST00000447496; ENST00000460012; ENST00000469040; ENST00000494598	PLCH1	phospholipase C eta 1 [Source:HGNC Symbol;Acc:HGNC:29185]	0.004386	0.03991	0.3292
ENSG00000115020	ENST00000264380; ENST00000308862; ENST00000392202; ENST00000407449; ENST00000422495; ENST00000443896; ENST00000452564; ENST00000474721; ENST00000477200	PIKFYVE	phosphoinositide kinase, FYVE-type zinc finger containing [Source:HGNC Symbol;Acc:HGNC:23785]	0.0006865	0.00911	0.3291
ENSG00000170365	ENST00000302085; ENST00000394092; ENST00000502342; ENST00000503324; ENST00000506626; ENST00000507367; ENST00000507594; ENST00000510948; ENST00000511125; ENST00000511255; ENST00000512019; ENST00000514168; ENST00000514778; ENST00000514831; ENST00000515385; ENST00000515527	SMAD1	SMAD family member 1 [Source:HGNC Symbol;Acc:HGNC:6767]	0.008953	0.06771	0.3281
ENSG00000123473	ENST00000337817; ENST00000360380; ENST00000371877; ENST00000396221; ENST00000413565; ENST00000418131; ENST00000433827; ENST00000436811; ENST00000447475	STIL	STIL, centriolar assembly protein [Source:HGNC Symbol;Acc:HGNC:10879]	0.0009934	0.01227	0.3277
ENSG00000125798	ENST00000377115; ENST00000419308	FOXA2	forkhead box A2 [Source:HGNC Symbol;Acc:HGNC:5022]	0.002027	0.02178	0.3274
ENSG00000120519	ENST00000335472; ENST00000394059; ENST00000432059; ENST00000502607; ENST00000507030; ENST00000507560; ENST00000511315; ENST00000511374; ENST00000513583	SLC10A7	solute carrier family 10 member 7 [Source:HGNC Symbol;Acc:HGNC:23088]	0.07184	0.27	0.3273
ENSG00000136848	ENST00000259371; ENST00000309989; ENST00000373782; ENST00000394340; ENST00000408936; ENST00000436835; ENST00000459906; ENST00000465078; ENST00000487716; ENST00000489314	DAB2IP	DAB2 interacting protein [Source:HGNC Symbol;Acc:HGNC:17294]	0.00235	0.0244	0.3272
ENSG00000123983	ENST00000357430; ENST00000392066; ENST00000407441; ENST00000413316; ENST00000421680; ENST00000463813; ENST00000474422; ENST00000495541; ENST00000535678; ENST00000540115; ENST00000542810	ACSL3	acyl-CoA synthetase long chain family member 3 [Source:HGNC Symbol;Acc:HGNC:3570]	0.0008355	0.01059	0.3271
ENSG00000120049	ENST00000239117; ENST00000343195; ENST00000348850; ENST00000353068; ENST00000355657; ENST00000356640; ENST00000358038; ENST00000370046; ENST00000434163; ENST00000460388; ENST00000461105; ENST00000472764; ENST00000483385	KCNIP2	potassium voltage-gated channel interacting protein 2 [Source:HGNC Symbol;Acc:HGNC:15522]	0.07758	0.2822	0.3271
ENSG00000066084	ENST00000301180; ENST00000546719; ENST00000546732; ENST00000549620; ENST00000552328	DIP2B	disco interacting protein 2 homolog B [Source:HGNC Symbol;Acc:HGNC:29284]	0.0006008	0.008126	0.3261
ENSG00000168243	ENST00000366597; ENST00000366598; ENST00000391854; ENST00000450593; ENST00000484517	GNG4	G protein subunit gamma 4 [Source:HGNC Symbol;Acc:HGNC:4407]	0.02208	0.1275	0.326
ENSG00000105327	ENST00000300880; ENST00000341983; ENST00000439096; ENST00000449228; ENST00000598636; ENST00000601438	BBC3	BCL2 binding component 3 [Source:HGNC Symbol;Acc:HGNC:17868]	0.03296	0.1662	0.3259
ENSG00000125304	ENST00000376387; ENST00000463709; ENST00000466555	TM9SF2	transmembrane 9 superfamily member 2 [Source:HGNC Symbol;Acc:HGNC:11865]	0.002323	0.02423	0.3252
ENSG00000162885	ENST00000313984; ENST00000366600; ENST00000461994; ENST00000462374; ENST00000477694; ENST00000494378; ENST00000612859	B3GALNT2	beta-1,3-N-acetylgalactosaminyltransferase 2 [Source:HGNC Symbol;Acc:HGNC:28596]	0.003601	0.03408	0.3249
ENSG00000133315	ENST00000255681; ENST00000538042; ENST00000538595; ENST00000541041; ENST00000542105; ENST00000542359; ENST00000543422; ENST00000545464	MACROD1	MACRO domain containing 1 [Source:HGNC Symbol;Acc:HGNC:29598]	0.07317	0.2726	0.3246
ENSG00000183137	ENST00000359793; ENST00000368968; ENST00000368970; ENST00000407272; ENST00000517392; ENST00000518329; ENST00000518853; ENST00000519095; ENST00000519286; ENST00000519407; ENST00000520610; ENST00000520761; ENST00000520883; ENST00000521277; ENST00000521503; ENST00000521522; ENST00000521737; ENST00000522461; ENST00000522490; ENST00000522608; ENST00000523174; ENST00000523209; ENST00000523787; ENST0000…	CEP57L1	centrosomal protein 57 like 1 [Source:HGNC Symbol;Acc:HGNC:21561]	0.01306	0.08835	0.3244
ENSG00000100418	ENST00000263256; ENST00000463886; ENST00000468151; ENST00000482612	DESI1	desumoylating isopeptidase 1 [Source:HGNC Symbol;Acc:HGNC:24577]	0.0008834	0.01111	0.3243
ENSG00000277462	ENST00000366503	ZNF670	zinc finger protein 670 [Source:HGNC Symbol;Acc:HGNC:28167]	0.06306	0.2504	0.3239
ENSG00000279948	ENST00000624074	AC008895.1		0.1607	0.431	0.3238
ENSG00000159228	ENST00000290349; ENST00000399191; ENST00000439427; ENST00000466328; ENST00000530908	CBR1	carbonyl reductase 1 [Source:HGNC Symbol;Acc:HGNC:1548]	0.0005311	0.007332	0.3236
ENSG00000213204	ENST00000506888; ENST00000507897; ENST00000513191	AL049697.1		0.01165	0.0821	0.3236
ENSG00000005893	ENST00000200639; ENST00000371335; ENST00000434600; ENST00000486593	LAMP2	lysosomal associated membrane protein 2 [Source:HGNC Symbol;Acc:HGNC:6501]	0.001036	0.01267	0.3234
ENSG00000196511	ENST00000360057; ENST00000378098; ENST00000378099; ENST00000481645; ENST00000482940; ENST00000489798; ENST00000538212; ENST00000546806; ENST00000547966; ENST00000548460; ENST00000548831; ENST00000551062; ENST00000552881; ENST00000639328	TPK1	thiamin pyrophosphokinase 1 [Source:HGNC Symbol;Acc:HGNC:17358]	0.08913	0.3082	0.3231
ENSG00000204963	ENST00000356878; ENST00000525929	PCDHA7	protocadherin alpha 7 [Source:HGNC Symbol;Acc:HGNC:8673]	0.007015	0.05728	0.323
ENSG00000136052	ENST00000258538; ENST00000411411; ENST00000415674; ENST00000417469; ENST00000424946; ENST00000432951; ENST00000433540; ENST00000437220; ENST00000449866; ENST00000549713	SLC41A2	solute carrier family 41 member 2 [Source:HGNC Symbol;Acc:HGNC:31045]	0.0075	0.05974	0.3227
ENSG00000164096	ENST00000399075; ENST00000504110	C4orf3	chromosome 4 open reading frame 3 [Source:HGNC Symbol;Acc:HGNC:19225]	0.005604	0.04851	0.3224
ENSG00000125895	ENST00000381894; ENST00000429036; ENST00000481747	TMEM74B	transmembrane protein 74B [Source:HGNC Symbol;Acc:HGNC:15893]	0.05787	0.2375	0.3221
ENSG00000110719	ENST00000265686; ENST00000524598; ENST00000524870; ENST00000525516; ENST00000525724; ENST00000527530; ENST00000528981; ENST00000529364; ENST00000529657; ENST00000530063; ENST00000530449; ENST00000530802; ENST00000532635; ENST00000533005; ENST00000533947; ENST00000534673	TCIRG1	T-cell immune regulator 1, ATPase H+ transporting V0 subunit a3 [Source:HGNC Symbol;Acc:HGNC:11647]	0.008006	0.06239	0.322
ENSG00000132141	ENST00000314144; ENST00000421975; ENST00000436961; ENST00000577307; ENST00000585073	CCT6B	chaperonin containing TCP1 subunit 6B [Source:HGNC Symbol;Acc:HGNC:1621]	0.1824	0.4601	0.3217
ENSG00000163803	ENST00000327757; ENST00000404858; ENST00000411743; ENST00000416713; ENST00000422425; ENST00000436544; ENST00000436775; ENST00000444257; ENST00000473272; ENST00000479065; ENST00000481449; ENST00000485642	PLB1	phospholipase B1 [Source:HGNC Symbol;Acc:HGNC:30041]	0.1249	0.3742	0.3216
ENSG00000204962	ENST00000378123; ENST00000531613	PCDHA8	protocadherin alpha 8 [Source:HGNC Symbol;Acc:HGNC:8674]	0.007336	0.05899	0.3214
ENSG00000127325	ENST00000266661; ENST00000330891; ENST00000331471; ENST00000476098; ENST00000488961; ENST00000529843; ENST00000533674; ENST00000547208; ENST00000548658; ENST00000551160; ENST00000552295; ENST00000553096	BEST3	bestrophin 3 [Source:HGNC Symbol;Acc:HGNC:17105]	0.1306	0.383	0.3214
ENSG00000168939	ENST00000302805	SPRY3	sprouty RTK signaling antagonist 3 [Source:HGNC Symbol;Acc:HGNC:11271]	0.1389	0.3972	0.3214
ENSG00000183891	ENST00000333610; ENST00000402414; ENST00000431392; ENST00000495698	TTC32	tetratricopeptide repeat domain 32 [Source:HGNC Symbol;Acc:HGNC:32954]	0.01849	0.1127	0.321
ENSG00000172613	ENST00000307980; ENST00000529100; ENST00000530934; ENST00000535644; ENST00000538013; ENST00000541132; ENST00000542139; ENST00000543808; ENST00000544620; ENST00000621995; ENST00000622583	RAD9A	RAD9 checkpoint clamp component A [Source:HGNC Symbol;Acc:HGNC:9827]	0.003404	0.03278	0.3208
ENSG00000204969	ENST00000378132; ENST00000520672; ENST00000526136	PCDHA2	protocadherin alpha 2 [Source:HGNC Symbol;Acc:HGNC:8668]	0.007403	0.05935	0.3206
ENSG00000143337	ENST00000271583; ENST00000435319; ENST00000447964; ENST00000474875; ENST00000524653; ENST00000527391; ENST00000527867; ENST00000528443; ENST00000529091; ENST00000531630; ENST00000531726; ENST00000606911	TOR1AIP1	torsin 1A interacting protein 1 [Source:HGNC Symbol;Acc:HGNC:29456]	0.001383	0.01611	0.3205
ENSG00000135205	ENST00000285871; ENST00000415740; ENST00000415750; ENST00000461259; ENST00000461882; ENST00000464021; ENST00000474733; ENST00000478101; ENST00000488998	CCDC146	coiled-coil domain containing 146 [Source:HGNC Symbol;Acc:HGNC:29296]	0.1211	0.3668	0.3205
ENSG00000143512	ENST00000343410; ENST00000468172; ENST00000473144; ENST00000494899	HHIPL2	HHIP like 2 [Source:HGNC Symbol;Acc:HGNC:25842]	0.005613	0.04856	0.3202
ENSG00000118564	ENST00000341285; ENST00000412094; ENST00000503196; ENST00000504837; ENST00000507700; ENST00000507899; ENST00000509314; ENST00000510802; ENST00000511441; ENST00000512066; ENST00000513163; ENST00000514541; ENST00000515679	FBXL5	F-box and leucine rich repeat protein 5 [Source:HGNC Symbol;Acc:HGNC:13602]	0.001529	0.01747	0.3201
ENSG00000107262	ENST00000379701; ENST00000379704; ENST00000379707; ENST00000467389; ENST00000468274; ENST00000473464; ENST00000473781; ENST00000488499; ENST00000493917; ENST00000634734; ENST00000635077; ENST00000641048	BAG1	BCL2 associated athanogene 1 [Source:HGNC Symbol;Acc:HGNC:937]	0.0008696	0.01098	0.32
ENSG00000115084	ENST00000245680; ENST00000409106; ENST00000409342; ENST00000420066; ENST00000447673; ENST00000459683; ENST00000460863; ENST00000469314; ENST00000469702; ENST00000470204; ENST00000485214; ENST00000498768; ENST00000638402	SLC35F5	solute carrier family 35 member F5 [Source:HGNC Symbol;Acc:HGNC:23617]	0.01217	0.08456	0.32
ENSG00000104324	ENST00000220763; ENST00000517742; ENST00000519484; ENST00000519900; ENST00000521142; ENST00000522617; ENST00000525310; ENST00000529551; ENST00000532528	CPQ	carboxypeptidase Q [Source:HGNC Symbol;Acc:HGNC:16910]	0.0787	0.2848	0.3199
ENSG00000069943	ENST00000164305; ENST00000539642; ENST00000562751; ENST00000563742; ENST00000565367; ENST00000565402; ENST00000565502; ENST00000566072; ENST00000566999; ENST00000569823; ENST00000569909; ENST00000570059	PIGB	phosphatidylinositol glycan anchor biosynthesis class B [Source:HGNC Symbol;Acc:HGNC:8959]	0.01386	0.09209	0.319
ENSG00000159259	ENST00000314103; ENST00000480486; ENST00000481458	CHAF1B	chromatin assembly factor 1 subunit B [Source:HGNC Symbol;Acc:HGNC:1911]	0.002457	0.02527	0.3189
ENSG00000204961	ENST00000378122; ENST00000532602	PCDHA9	protocadherin alpha 9 [Source:HGNC Symbol;Acc:HGNC:8675]	0.007636	0.06057	0.3189
ENSG00000114166	ENST00000263754; ENST00000426228; ENST00000468111; ENST00000468400; ENST00000469085	KAT2B	lysine acetyltransferase 2B [Source:HGNC Symbol;Acc:HGNC:8638]	0.005279	0.0464	0.3188
ENSG00000172650	ENST00000374094; ENST00000443782; ENST00000581191; ENST00000607663	AGAP5	ArfGAP with GTPase domain, ankyrin repeat and PH domain 5 [Source:HGNC Symbol;Acc:HGNC:23467]	0.07298	0.2723	0.3186
ENSG00000250120	ENST00000307360; ENST00000506939; ENST00000562220	PCDHA10	protocadherin alpha 10 [Source:HGNC Symbol;Acc:HGNC:8664]	0.007761	0.06103	0.3184
ENSG00000112812	ENST00000230582; ENST00000377456; ENST00000421826; ENST00000454665; ENST00000459736; ENST00000462664; ENST00000466364; ENST00000468138; ENST00000468930; ENST00000470870; ENST00000471463; ENST00000475106; ENST00000478690; ENST00000481125; ENST00000484493; ENST00000485603; ENST00000485993; ENST00000488649; ENST00000492575; ENST00000495683	PRSS16	protease, serine 16 [Source:HGNC Symbol;Acc:HGNC:9480]	0.04514	0.2035	0.3184
ENSG00000174899	ENST00000312275; ENST00000426338; ENST00000449199; ENST00000459838; ENST00000461040; ENST00000468043; ENST00000498159	PQLC2L	PQ loop repeat containing 2 like [Source:HGNC Symbol;Acc:HGNC:25146]	0.1759	0.4528	0.3184
ENSG00000239389	ENST00000289272; ENST00000409494; ENST00000617769	PCDHA13	protocadherin alpha 13 [Source:HGNC Symbol;Acc:HGNC:8667]	0.007499	0.05974	0.3181
ENSG00000139890	ENST00000267396; ENST00000536884	REM2	RRAD and GEM like GTPase 2 [Source:HGNC Symbol;Acc:HGNC:20248]	0.2068	0.4913	0.3179
ENSG00000146425	ENST00000367085; ENST00000367088; ENST00000367089	DYNLT1	dynein light chain Tctex-type 1 [Source:HGNC Symbol;Acc:HGNC:11697]	0.001659	0.01861	0.3176
ENSG00000116962	ENST00000264187; ENST00000366595	NID1	nidogen 1 [Source:HGNC Symbol;Acc:HGNC:7821]	0.01165	0.0821	0.3172
ENSG00000275778	ENST00000536668	AC018630.6		0.06318	0.2506	0.3172
ENSG00000198464	ENST00000334564; ENST00000335090; ENST00000468240; ENST00000490272; ENST00000595962; ENST00000598016	ZNF480	zinc finger protein 480 [Source:HGNC Symbol;Acc:HGNC:23305]	0.003261	0.0318	0.3171
ENSG00000137947	ENST00000370500; ENST00000418217; ENST00000448623; ENST00000471296; ENST00000471471; ENST00000486078; ENST00000494819	GTF2B	general transcription factor IIB [Source:HGNC Symbol;Acc:HGNC:4648]	0.008511	0.06537	0.3166
ENSG00000124882	ENST00000244869; ENST00000503689; ENST00000507603	EREG	epiregulin [Source:HGNC Symbol;Acc:HGNC:3443]	0.01151	0.0814	0.3164
ENSG00000117305	ENST00000235958; ENST00000374487; ENST00000374490; ENST00000436439; ENST00000479458; ENST00000496907; ENST00000498698; ENST00000509389; ENST00000513148	HMGCL	3-hydroxymethyl-3-methylglutaryl-CoA lyase [Source:HGNC Symbol;Acc:HGNC:5005]	0.02547	0.1402	0.3164
ENSG00000122786	ENST00000361675; ENST00000361901; ENST00000393118; ENST00000417172; ENST00000422748; ENST00000424922; ENST00000430085; ENST00000435928; ENST00000436461; ENST00000443197; ENST00000445569; ENST00000454108; ENST00000462181; ENST00000466704; ENST00000472096; ENST00000473714; ENST00000475772; ENST00000478075; ENST00000480638; ENST00000482470; ENST00000489019; ENST00000495522; ENST00000496024; ENST0000…	CALD1	caldesmon 1 [Source:HGNC Symbol;Acc:HGNC:1441]	0.0002884	0.004312	0.3163
ENSG00000134758	ENST00000257190; ENST00000261593; ENST00000577999; ENST00000578107; ENST00000578914; ENST00000580499; ENST00000580519; ENST00000583733; ENST00000585103	RNF138	ring finger protein 138 [Source:HGNC Symbol;Acc:HGNC:17765]	0.02831	0.1498	0.3161
ENSG00000109220	ENST00000263921; ENST00000509678; ENST00000510894; ENST00000512964	CHIC2	cysteine rich hydrophobic domain 2 [Source:HGNC Symbol;Acc:HGNC:1935]	0.07935	0.2865	0.3161
ENSG00000166888	ENST00000300134; ENST00000454075; ENST00000537215; ENST00000538913; ENST00000543873; ENST00000553275; ENST00000553397; ENST00000553499; ENST00000553533; ENST00000554202; ENST00000554663; ENST00000554764; ENST00000554825; ENST00000555104; ENST00000555222; ENST00000555318; ENST00000555375; ENST00000555641; ENST00000555849; ENST00000556155; ENST00000556259; ENST00000557563; ENST00000557635; ENST0000…	STAT6	signal transducer and activator of transcription 6 [Source:HGNC Symbol;Acc:HGNC:11368]	0.0007435	0.009701	0.3157
ENSG00000178295	ENST00000317402; ENST00000381254; ENST00000524465; ENST00000528873; ENST00000532257; ENST00000534451; ENST00000534669; ENST00000614478	GEN1	GEN1, Holliday junction 5' flap endonuclease [Source:HGNC Symbol;Acc:HGNC:26881]	0.01169	0.08225	0.3157
ENSG00000117758	ENST00000373943; ENST00000440806; ENST00000468761; ENST00000472285; ENST00000481874	STX12	syntaxin 12 [Source:HGNC Symbol;Acc:HGNC:11430]	0.007416	0.0594	0.3152
ENSG00000112406	ENST00000367658	HECA	hdc homolog, cell cycle regulator [Source:HGNC Symbol;Acc:HGNC:21041]	0.09568	0.3198	0.3148
ENSG00000115963	ENST00000263895; ENST00000375734; ENST00000409557; ENST00000439275; ENST00000454202; ENST00000466334; ENST00000472416; ENST00000473639; ENST00000497865	RND3	Rho family GTPase 3 [Source:HGNC Symbol;Acc:HGNC:671]	0.002741	0.02747	0.3145
ENSG00000169155	ENST00000373457; ENST00000373464; ENST00000449886; ENST00000450858; ENST00000497064	ZBTB43	zinc finger and BTB domain containing 43 [Source:HGNC Symbol;Acc:HGNC:17908]	0.005514	0.04799	0.3144
ENSG00000205853	ENST00000382084; ENST00000382086; ENST00000400234; ENST00000461833; ENST00000577714; ENST00000621921	RFPL3S	RFPL3 antisense [Source:HGNC Symbol;Acc:HGNC:9981]	0.1493	0.4134	0.3144
ENSG00000118495	ENST00000354765; ENST00000360537; ENST00000367571; ENST00000367572; ENST00000392307; ENST00000416623; ENST00000417959; ENST00000437412; ENST00000444202; ENST00000493898; ENST00000625622; ENST00000626022; ENST00000626294; ENST00000626373; ENST00000626462; ENST00000627449; ENST00000628069; ENST00000628630; ENST00000628651; ENST00000629195; ENST00000629890; ENST00000631184	PLAGL1	PLAG1 like zinc finger 1 [Source:HGNC Symbol;Acc:HGNC:9046]	0.009446	0.07088	0.3143
ENSG00000198286	ENST00000355508; ENST00000356408; ENST00000396946; ENST00000480332	CARD11	caspase recruitment domain family member 11 [Source:HGNC Symbol;Acc:HGNC:16393]	0.08396	0.2977	0.3141
ENSG00000008324	ENST00000011691; ENST00000447630; ENST00000474941	SS18L2	SS18 like 2 [Source:HGNC Symbol;Acc:HGNC:15593]	0.01782	0.1098	0.314
ENSG00000145730	ENST00000304400; ENST00000345721; ENST00000346918; ENST00000348126; ENST00000379799; ENST00000438793; ENST00000455264; ENST00000502472; ENST00000504456; ENST00000504691; ENST00000505372; ENST00000505654; ENST00000506006; ENST00000506127; ENST00000506260; ENST00000508060; ENST00000509523; ENST00000509636; ENST00000509832; ENST00000510006; ENST00000510208; ENST00000511429; ENST00000511477; ENST0000…	PAM	peptidylglycine alpha-amidating monooxygenase [Source:HGNC Symbol;Acc:HGNC:8596]	0.00512	0.04528	0.3136
ENSG00000116717	ENST00000370985; ENST00000370986; ENST00000460575; ENST00000484245; ENST00000617962	GADD45A	growth arrest and DNA damage inducible alpha [Source:HGNC Symbol;Acc:HGNC:4095]	0.01062	0.0771	0.3134
ENSG00000143952	ENST00000272322; ENST00000354504; ENST00000409558; ENST00000416400	VPS54	VPS54, GARP complex subunit [Source:HGNC Symbol;Acc:HGNC:18652]	0.002282	0.02388	0.313
ENSG00000204970	ENST00000378133; ENST00000394633; ENST00000504120	PCDHA1	protocadherin alpha 1 [Source:HGNC Symbol;Acc:HGNC:8663]	0.008353	0.06433	0.313
ENSG00000123595	ENST00000243325; ENST00000464506; ENST00000618931	RAB9A	RAB9A, member RAS oncogene family [Source:HGNC Symbol;Acc:HGNC:9792]	0.005034	0.04469	0.3128
ENSG00000147852	ENST00000382096; ENST00000382099; ENST00000382100; ENST00000478776	VLDLR	very low density lipoprotein receptor [Source:HGNC Symbol;Acc:HGNC:12698]	0.002452	0.02526	0.3127
ENSG00000023909	ENST00000370238; ENST00000462183; ENST00000467772; ENST00000615724	GCLM	glutamate-cysteine ligase modifier subunit [Source:HGNC Symbol;Acc:HGNC:4312]	0.0008413	0.01065	0.3126
ENSG00000170802	ENST00000340553; ENST00000413569; ENST00000616844	FOXN2	forkhead box N2 [Source:HGNC Symbol;Acc:HGNC:5281]	0.01679	0.1051	0.3124
ENSG00000214274	ENST00000336811; ENST00000397990; ENST00000554073	ANG	angiogenin [Source:HGNC Symbol;Acc:HGNC:483]	0.0471	0.2091	0.3124
ENSG00000166822	ENST00000357613; ENST00000561878; ENST00000566980; ENST00000567796; ENST00000568559; ENST00000569276; ENST00000569540	TMEM170A	transmembrane protein 170A [Source:HGNC Symbol;Acc:HGNC:29577]	0.01275	0.08715	0.3121
ENSG00000004848	ENST00000379044; ENST00000636609; ENST00000636885; ENST00000637394; ENST00000637993	ARX	aristaless related homeobox [Source:HGNC Symbol;Acc:HGNC:18060]	0.1915	0.4714	0.312
ENSG00000220201	ENST00000403352; ENST00000403903; ENST00000480726	ZGLP1	zinc finger, GATA-like protein 1 [Source:HGNC Symbol;Acc:HGNC:37245]	0.08754	0.3051	0.3113
ENSG00000108510	ENST00000397786; ENST00000578132; ENST00000580896; ENST00000581994; ENST00000582786; ENST00000583958	MED13	mediator complex subunit 13 [Source:HGNC Symbol;Acc:HGNC:22474]	0.00079	0.01016	0.3112
ENSG00000085449	ENST00000233055; ENST00000429915; ENST00000462702; ENST00000483061; ENST00000491453; ENST00000493001	WDFY1	WD repeat and FYVE domain containing 1 [Source:HGNC Symbol;Acc:HGNC:20451]	0.001805	0.01993	0.311
ENSG00000142733	ENST00000357582; ENST00000374040; ENST00000470890; ENST00000472410; ENST00000476509; ENST00000486046; ENST00000493901; ENST00000495230	MAP3K6	mitogen-activated protein kinase kinase kinase 6 [Source:HGNC Symbol;Acc:HGNC:6858]	0.007004	0.05722	0.3109
ENSG00000116701	ENST00000367535; ENST00000367536; ENST00000413720; ENST00000418089; ENST00000419402; ENST00000420553; ENST00000469280	NCF2	neutrophil cytosolic factor 2 [Source:HGNC Symbol;Acc:HGNC:7661]	0.05466	0.2293	0.3109
ENSG00000100209	ENST00000216027; ENST00000398941; ENST00000420442; ENST00000450178; ENST00000483861; ENST00000485599; ENST00000495977	HSCB	HscB mitochondrial iron-sulfur cluster cochaperone [Source:HGNC Symbol;Acc:HGNC:28913]	0.02421	0.1361	0.3107
ENSG00000164074	ENST00000388795; ENST00000398965; ENST00000444616; ENST00000473040; ENST00000513371; ENST00000611882	ABHD18	abhydrolase domain containing 18 [Source:HGNC Symbol;Acc:HGNC:26111]	0.01901	0.1149	0.3104
ENSG00000189266	ENST00000334351; ENST00000374468; ENST00000471915; ENST00000579103	PNRC2	proline rich nuclear receptor coactivator 2 [Source:HGNC Symbol;Acc:HGNC:23158]	0.004973	0.04423	0.3101
ENSG00000249158	ENST00000398640; ENST00000616325; ENST00000617408	PCDHA11	protocadherin alpha 11 [Source:HGNC Symbol;Acc:HGNC:8665]	0.009022	0.06812	0.3101
ENSG00000141458	ENST00000269228; ENST00000540608; ENST00000586150; ENST00000586718; ENST00000587163; ENST00000587223; ENST00000588867; ENST00000590301; ENST00000590723; ENST00000591051; ENST00000591075; ENST00000591107; ENST00000591955; ENST00000593280	NPC1	NPC intracellular cholesterol transporter 1 [Source:HGNC Symbol;Acc:HGNC:7897]	0.0004698	0.006615	0.31
ENSG00000197324	ENST00000359591; ENST00000470660; ENST00000546834; ENST00000551466; ENST00000553002	LRP10	LDL receptor related protein 10 [Source:HGNC Symbol;Acc:HGNC:14553]	0.0008816	0.0111	0.3098
ENSG00000259075	ENST00000547474; ENST00000548729	POC1B-GALNT4	POC1B-GALNT4 readthrough [Source:HGNC Symbol;Acc:HGNC:42957]	0.01284	0.08756	0.3096
ENSG00000081842	ENST00000378126; ENST00000527624; ENST00000529310	PCDHA6	protocadherin alpha 6 [Source:HGNC Symbol;Acc:HGNC:8672]	0.009452	0.07088	0.3092
ENSG00000079819	ENST00000337057; ENST00000368126; ENST00000368128; ENST00000392427; ENST00000445890; ENST00000452150; ENST00000456097; ENST00000524581; ENST00000525193; ENST00000525198; ENST00000525271; ENST00000526333; ENST00000526782; ENST00000526983; ENST00000527017; ENST00000527411; ENST00000527423; ENST00000527659; ENST00000528179; ENST00000528282; ENST00000529208; ENST00000529709; ENST00000530148; ENST0000…	EPB41L2	erythrocyte membrane protein band 4.1 like 2 [Source:HGNC Symbol;Acc:HGNC:3379]	0.001028	0.0126	0.3088
ENSG00000205629	ENST00000380962; ENST00000380966; ENST00000399069; ENST00000564011; ENST00000570981; ENST00000572761; ENST00000572869; ENST00000573435; ENST00000574450; ENST00000575396; ENST00000576382; ENST00000576625; ENST00000577157	LCMT1	leucine carboxyl methyltransferase 1 [Source:HGNC Symbol;Acc:HGNC:17557]	0.004215	0.0388	0.3085
ENSG00000115762	ENST00000234115; ENST00000403716; ENST00000404460; ENST00000409158; ENST00000409279; ENST00000409612; ENST00000438882; ENST00000439822; ENST00000482225; ENST00000487980; ENST00000628582	PLEKHB2	pleckstrin homology domain containing B2 [Source:HGNC Symbol;Acc:HGNC:19236]	0.0004021	0.005753	0.3081
ENSG00000272414	ENST00000509377; ENST00000514140; ENST00000514365; ENST00000515604	FAM47E-STBD1	FAM47E-STBD1 readthrough [Source:HGNC Symbol;Acc:HGNC:44667]	0.01403	0.09285	0.3081
ENSG00000172765	ENST00000393238; ENST00000426664; ENST00000432054; ENST00000503256; ENST00000505616; ENST00000505924; ENST00000508729; ENST00000508869; ENST00000509440; ENST00000510323; ENST00000510521; ENST00000512902; ENST00000513411; ENST00000515024	TMCC1	transmembrane and coiled-coil domain family 1 [Source:HGNC Symbol;Acc:HGNC:29116]	0.004321	0.03948	0.308
ENSG00000256683	ENST00000243644; ENST00000593596; ENST00000594929; ENST00000597555; ENST00000597788; ENST00000598254; ENST00000599258; ENST00000600703; ENST00000601430	ZNF350	zinc finger protein 350 [Source:HGNC Symbol;Acc:HGNC:16656]	0.0408	0.1906	0.3076
ENSG00000188596	ENST00000342887; ENST00000524981; ENST00000550977; ENST00000553778; ENST00000554108; ENST00000554621; ENST00000554821; ENST00000556591; ENST00000637336	CFAP54	cilia and flagella associated protein 54 [Source:HGNC Symbol;Acc:HGNC:26456]	0.1389	0.3972	0.3074
ENSG00000151849	ENST00000381884; ENST00000418179; ENST00000471870; ENST00000493190; ENST00000545981; ENST00000616936	CENPJ	centromere protein J [Source:HGNC Symbol;Acc:HGNC:17272]	0.002579	0.0262	0.3067
ENSG00000259207	ENST00000559488; ENST00000571680; ENST00000573377	ITGB3	integrin subunit beta 3 [Source:HGNC Symbol;Acc:HGNC:6156]	0.1103	0.3473	0.3066
ENSG00000167995	ENST00000378043; ENST00000449131; ENST00000524877; ENST00000524926; ENST00000526988; ENST00000529265; ENST00000533521; ENST00000534553	BEST1	bestrophin 1 [Source:HGNC Symbol;Acc:HGNC:12703]	0.3341	0.6224	0.3064
ENSG00000198060	ENST00000358935; ENST00000462465; ENST00000467521; ENST00000492319	MARCH5	membrane associated ring-CH-type finger 5 [Source:HGNC Symbol;Acc:HGNC:26025]	0.006867	0.05661	0.3062
ENSG00000120063	ENST00000439174; ENST00000541118	GNA13	G protein subunit alpha 13 [Source:HGNC Symbol;Acc:HGNC:4381]	0.001908	0.02081	0.3061
ENSG00000253797	ENST00000521776	UTP14C	UTP14C, small subunit processome component [Source:HGNC Symbol;Acc:HGNC:20321]	0.00538	0.047	0.3061
ENSG00000166262	ENST00000299338; ENST00000557892; ENST00000558579; ENST00000558594; ENST00000558615; ENST00000558862; ENST00000559351; ENST00000559573; ENST00000559905; ENST00000560246; ENST00000560557; ENST00000561064; ENST00000561116; ENST00000561319	FAM227B	family with sequence similarity 227 member B [Source:HGNC Symbol;Acc:HGNC:26543]	0.1862	0.4647	0.3058
ENSG00000167705	ENST00000301336; ENST00000570858; ENST00000573398; ENST00000574810	RILP	Rab interacting lysosomal protein [Source:HGNC Symbol;Acc:HGNC:30266]	0.02687	0.145	0.305
ENSG00000137574	ENST00000260129; ENST00000519494; ENST00000523948	TGS1	trimethylguanosine synthase 1 [Source:HGNC Symbol;Acc:HGNC:17843]	0.002988	0.02966	0.3048
ENSG00000123104	ENST00000242737; ENST00000381340; ENST00000451599; ENST00000536627; ENST00000538984; ENST00000540429; ENST00000540791; ENST00000543958; ENST00000545235; ENST00000545902	ITPR2	inositol 1,4,5-trisphosphate receptor type 2 [Source:HGNC Symbol;Acc:HGNC:6181]	0.004961	0.04419	0.3046
ENSG00000204388	ENST00000375650	HSPA1B	heat shock protein family A (Hsp70) member 1B [Source:HGNC Symbol;Acc:HGNC:5233]	0.003736	0.0351	0.3044
ENSG00000108511	ENST00000225648; ENST00000470193; ENST00000484302; ENST00000490419	HOXB6	homeobox B6 [Source:HGNC Symbol;Acc:HGNC:5117]	0.009723	0.07231	0.3041
ENSG00000183878	ENST00000329134; ENST00000331397; ENST00000362096; ENST00000382893; ENST00000382896; ENST00000474365; ENST00000478900; ENST00000479713; ENST00000537580; ENST00000538878; ENST00000540140; ENST00000545955; ENST00000612274; ENST00000617789; ENST00000618474; ENST00000624098	UTY	ubiquitously transcribed tetratricopeptide repeat containing, Y-linked [Source:HGNC Symbol;Acc:HGNC:12638]	0.02482	0.138	0.304
ENSG00000179532	ENST00000254579; ENST00000354685; ENST00000472080; ENST00000473019; ENST00000477562; ENST00000496802; ENST00000524401; ENST00000525080; ENST00000525883; ENST00000526027; ENST00000527143; ENST00000527990; ENST00000529821; ENST00000530197; ENST00000531903; ENST00000532027; ENST00000532467; ENST00000533635; ENST00000533649; ENST00000534210	DNHD1	dynein heavy chain domain 1 [Source:HGNC Symbol;Acc:HGNC:26532]	0.005391	0.04704	0.3039
ENSG00000198089	ENST00000357852; ENST00000382162; ENST00000400288; ENST00000400289; ENST00000411518; ENST00000417682; ENST00000425671; ENST00000432498; ENST00000443011; ENST00000444859; ENST00000450787; ENST00000452250; ENST00000463436; ENST00000464333; ENST00000465437; ENST00000465646; ENST00000466991; ENST00000467357; ENST00000474741; ENST00000476010; ENST00000476577; ENST00000478887; ENST00000484806; ENST0000…	SFI1	SFI1 centrin binding protein [Source:HGNC Symbol;Acc:HGNC:29064]	0.006313	0.05297	0.3038
ENSG00000120658	ENST00000261488; ENST00000482207	ENOX1	ecto-NOX disulfide-thiol exchanger 1 [Source:HGNC Symbol;Acc:HGNC:25474]	0.1861	0.4647	0.3036
ENSG00000023839	ENST00000370434; ENST00000370449; ENST00000496621	ABCC2	ATP binding cassette subfamily C member 2 [Source:HGNC Symbol;Acc:HGNC:53]	0.0006081	0.008199	0.3032
ENSG00000112249	ENST00000324696; ENST00000324723; ENST00000369143; ENST00000369162; ENST00000468245; ENST00000518006; ENST00000522650	ASCC3	activating signal cointegrator 1 complex subunit 3 [Source:HGNC Symbol;Acc:HGNC:18697]	0.001161	0.01395	0.3027
ENSG00000103978	ENST00000307216; ENST00000389834; ENST00000448392; ENST00000561578; ENST00000562946; ENST00000563371; ENST00000564329; ENST00000566014; ENST00000566474; ENST00000568067; ENST00000568400; ENST00000568432; ENST00000569075	TMEM87A	transmembrane protein 87A [Source:HGNC Symbol;Acc:HGNC:24522]	0.003961	0.03685	0.3027
ENSG00000140830	ENST00000268483; ENST00000423037; ENST00000426362; ENST00000562153; ENST00000565171; ENST00000569767	TXNL4B	thioredoxin like 4B [Source:HGNC Symbol;Acc:HGNC:26041]	0.004447	0.04035	0.3024
ENSG00000115947	ENST00000264169; ENST00000392857; ENST00000416719; ENST00000440042; ENST00000457954; ENST00000461711; ENST00000478904; ENST00000481488; ENST00000483608; ENST00000488761; ENST00000490200; ENST00000495601; ENST00000496670; ENST00000535373; ENST00000536575; ENST00000540442	ORC4	origin recognition complex subunit 4 [Source:HGNC Symbol;Acc:HGNC:8490]	0.01749	0.1083	0.3022
ENSG00000156869	ENST00000287474; ENST00000370176; ENST00000489209; ENST00000492943	FRRS1	ferric chelate reductase 1 [Source:HGNC Symbol;Acc:HGNC:27622]	0.08419	0.298	0.3017
ENSG00000160233	ENST00000291592	LRRC3	leucine rich repeat containing 3 [Source:HGNC Symbol;Acc:HGNC:14965]	0.05959	0.2421	0.3016
ENSG00000101608	ENST00000217652; ENST00000536605; ENST00000577510; ENST00000578038; ENST00000578562; ENST00000578611; ENST00000579226; ENST00000580353; ENST00000580887; ENST00000583449; ENST00000585090; ENST00000608786	MYL12A	myosin light chain 12A [Source:HGNC Symbol;Acc:HGNC:16701]	0.0007027	0.009279	0.3015
ENSG00000114978	ENST00000396049; ENST00000463975; ENST00000488006; ENST00000494600; ENST00000495286; ENST00000497054	MOB1A	MOB kinase activator 1A [Source:HGNC Symbol;Acc:HGNC:16015]	0.004746	0.0426	0.3014
ENSG00000168916	ENST00000306315; ENST00000503896; ENST00000504926; ENST00000505686; ENST00000509799; ENST00000511308; ENST00000512940; ENST00000513985; ENST00000513986; ENST00000613878	ZNF608	zinc finger protein 608 [Source:HGNC Symbol;Acc:HGNC:29238]	0.1244	0.3734	0.3012
ENSG00000006062	ENST00000344686; ENST00000376926; ENST00000586644; ENST00000592267; ENST00000617331; ENST00000640087	MAP3K14	mitogen-activated protein kinase kinase kinase 14 [Source:HGNC Symbol;Acc:HGNC:6853]	0.001145	0.0138	0.3009
ENSG00000135537	ENST00000368977; ENST00000421954; ENST00000430458; ENST00000431865; ENST00000437715; ENST00000481842; ENST00000486863	AFG1L	AFG1 like ATPase [Source:HGNC Symbol;Acc:HGNC:16411]	0.08924	0.3085	0.3003
ENSG00000147654	ENST00000337573; ENST00000395785; ENST00000527709; ENST00000529502; ENST00000529931; ENST00000530629; ENST00000531677; ENST00000534318; ENST00000614147; ENST00000620557	EBAG9	estrogen receptor binding site associated, antigen, 9 [Source:HGNC Symbol;Acc:HGNC:3123]	0.008962	0.06774	0.2998
ENSG00000147166	ENST00000373829; ENST00000465388; ENST00000475413; ENST00000483897; ENST00000538820	ITGB1BP2	integrin subunit beta 1 binding protein 2 [Source:HGNC Symbol;Acc:HGNC:6154]	0.1192	0.3637	0.2996
ENSG00000241058	ENST00000377304; ENST00000414939; ENST00000444660; ENST00000449529; ENST00000456217; ENST00000493816; ENST00000606425; ENST00000607346	NSUN6	NOP2/Sun RNA methyltransferase family member 6 [Source:HGNC Symbol;Acc:HGNC:23529]	0.01944	0.1169	0.2991
ENSG00000039068	ENST00000261769; ENST00000422392; ENST00000561751; ENST00000562118; ENST00000562836; ENST00000564676; ENST00000564745; ENST00000565810; ENST00000566510; ENST00000566612; ENST00000567320; ENST00000611625; ENST00000612417; ENST00000621016	CDH1	cadherin 1 [Source:HGNC Symbol;Acc:HGNC:1748]	0.0105	0.07654	0.299
ENSG00000148842	ENST00000369875; ENST00000369878; ENST00000433628; ENST00000475511	CNNM2	cyclin and CBS domain divalent metal cation transport mediator 2 [Source:HGNC Symbol;Acc:HGNC:103]	0.01591	0.1012	0.2986
ENSG00000132170	ENST00000287820; ENST00000309576; ENST00000396999; ENST00000397000; ENST00000397010; ENST00000397012; ENST00000397015; ENST00000397023; ENST00000397026; ENST00000397029; ENST00000438682; ENST00000455517; ENST00000477039; ENST00000497594	PPARG	peroxisome proliferator activated receptor gamma [Source:HGNC Symbol;Acc:HGNC:9236]	0.004353	0.03964	0.2982
ENSG00000100320	ENST00000262829; ENST00000359369; ENST00000397303; ENST00000397305; ENST00000405409; ENST00000408983; ENST00000414461; ENST00000416721; ENST00000438146; ENST00000449924; ENST00000463509; ENST00000473487; ENST00000491982; ENST00000495377	RBFOX2	RNA binding fox-1 homolog 2 [Source:HGNC Symbol;Acc:HGNC:9906]	0.0008112	0.01035	0.2981
ENSG00000157064	ENST00000287713; ENST00000294868; ENST00000464047; ENST00000473046	NMNAT2	nicotinamide nucleotide adenylyltransferase 2 [Source:HGNC Symbol;Acc:HGNC:16789]	0.1246	0.3738	0.2974
ENSG00000048649	ENST00000308488; ENST00000440064; ENST00000467567; ENST00000480887; ENST00000526324; ENST00000528095; ENST00000529470; ENST00000530604; ENST00000531026; ENST00000531768; ENST00000532556; ENST00000534794	RSF1	remodeling and spacing factor 1 [Source:HGNC Symbol;Acc:HGNC:18118]	0.002904	0.02891	0.2971
ENSG00000129472	ENST00000397762; ENST00000417141; ENST00000461909; ENST00000475857; ENST00000485996	RAB2B	RAB2B, member RAS oncogene family [Source:HGNC Symbol;Acc:HGNC:20246]	0.007939	0.06201	0.2959
ENSG00000078124	ENST00000278544; ENST00000525194; ENST00000525325; ENST00000525861; ENST00000526597; ENST00000527508; ENST00000530182; ENST00000530334; ENST00000530921; ENST00000531352; ENST00000531461; ENST00000532485; ENST00000533873; ENST00000534206	ACER3	alkaline ceramidase 3 [Source:HGNC Symbol;Acc:HGNC:16066]	0.009916	0.07325	0.2952
ENSG00000179604	ENST00000335793; ENST00000439510; ENST00000578516; ENST00000579611; ENST00000580315; ENST00000581014; ENST00000581045; ENST00000582303; ENST00000630622	CDC42EP4	CDC42 effector protein 4 [Source:HGNC Symbol;Acc:HGNC:17147]	0.001468	0.01692	0.295
ENSG00000064393	ENST00000342645; ENST00000406875; ENST00000428878	HIPK2	homeodomain interacting protein kinase 2 [Source:HGNC Symbol;Acc:HGNC:14402]	0.001336	0.01564	0.2948
ENSG00000172216	ENST00000303004	CEBPB	CCAAT/enhancer binding protein beta [Source:HGNC Symbol;Acc:HGNC:1834]	0.007665	0.06069	0.2945
ENSG00000267477	ENST00000585656	AC008481.3		0.1771	0.4545	0.2945
ENSG00000163535	ENST00000357799; ENST00000409203; ENST00000418045; ENST00000460534; ENST00000469840; ENST00000488636	SGO2	shugoshin 2 [Source:HGNC Symbol;Acc:HGNC:30812]	0.05383	0.2275	0.294
ENSG00000169288	ENST00000315567; ENST00000502384; ENST00000504901; ENST00000506674; ENST00000511521; ENST00000515625	MRPL1	mitochondrial ribosomal protein L1 [Source:HGNC Symbol;Acc:HGNC:14275]	0.02384	0.1346	0.2934
ENSG00000068697	ENST00000175091; ENST00000483117	LAPTM4A	lysosomal protein transmembrane 4 alpha [Source:HGNC Symbol;Acc:HGNC:6924]	0.0008161	0.01041	0.2932
ENSG00000039139	ENST00000265104; ENST00000504001; ENST00000508040; ENST00000512443	DNAH5	dynein axonemal heavy chain 5 [Source:HGNC Symbol;Acc:HGNC:2950]	0.0986	0.3247	0.2932
ENSG00000279649	ENST00000623181	AC020978.10		0.1824	0.4601	0.2931
ENSG00000148798	ENST00000369849	INA	internexin neuronal intermediate filament protein alpha [Source:HGNC Symbol;Acc:HGNC:6057]	0.01026	0.07538	0.293
ENSG00000065243	ENST00000316005; ENST00000370513; ENST00000370521; ENST00000436111; ENST00000449189; ENST00000495119	PKN2	protein kinase N2 [Source:HGNC Symbol;Acc:HGNC:9406]	0.008136	0.06311	0.2928
ENSG00000118804	ENST00000237642	STBD1	starch binding domain 1 [Source:HGNC Symbol;Acc:HGNC:24854]	0.01834	0.1122	0.2928
ENSG00000155636	ENST00000286070; ENST00000424000; ENST00000424099; ENST00000455903; ENST00000464647; ENST00000493048; ENST00000616198	RBM45	RNA binding motif protein 45 [Source:HGNC Symbol;Acc:HGNC:24468]	0.01856	0.1128	0.2928
ENSG00000112304	ENST00000230048; ENST00000476436; ENST00000537591	ACOT13	acyl-CoA thioesterase 13 [Source:HGNC Symbol;Acc:HGNC:20999]	0.005647	0.0487	0.2927
ENSG00000257335	ENST00000465654; ENST00000475668; ENST00000485078; ENST00000490593; ENST00000495045; ENST00000497554; ENST00000497673; ENST00000549489; ENST00000620571	MGAM	maltase-glucoamylase [Source:HGNC Symbol;Acc:HGNC:7043]	0.09528	0.3189	0.2926
ENSG00000131943	ENST00000323670; ENST00000342680; ENST00000392275; ENST00000392276; ENST00000392278; ENST00000591243; ENST00000592153; ENST00000614091; ENST00000623113	C19orf12	chromosome 19 open reading frame 12 [Source:HGNC Symbol;Acc:HGNC:25443]	0.00315	0.03093	0.2923
ENSG00000169554	ENST00000303660; ENST00000392861; ENST00000409211; ENST00000409487; ENST00000419938; ENST00000427902; ENST00000431672; ENST00000434448; ENST00000435831; ENST00000440875; ENST00000444559; ENST00000453352; ENST00000461784; ENST00000462355; ENST00000465070; ENST00000465308; ENST00000470879; ENST00000472146; ENST00000475115; ENST00000476394; ENST00000479735; ENST00000484313; ENST00000497268; ENST0000…	ZEB2	zinc finger E-box binding homeobox 2 [Source:HGNC Symbol;Acc:HGNC:14881]	0.02609	0.1424	0.2922
ENSG00000139990	ENST00000341516; ENST00000389997; ENST00000553293; ENST00000553943; ENST00000554215; ENST00000554681; ENST00000556111; ENST00000556847; ENST00000557386	DCAF5	DDB1 and CUL4 associated factor 5 [Source:HGNC Symbol;Acc:HGNC:20224]	0.001958	0.02122	0.2921
ENSG00000155957	ENST00000286424; ENST00000358230; ENST00000398033; ENST00000534930; ENST00000535812; ENST00000538217; ENST00000542072; ENST00000542724; ENST00000544599; ENST00000545407; ENST00000545504; ENST00000556010; ENST00000613669; ENST00000633367	TMBIM4	transmembrane BAX inhibitor motif containing 4 [Source:HGNC Symbol;Acc:HGNC:24257]	0.01494	0.097	0.2921
ENSG00000135679	ENST00000258148; ENST00000258149; ENST00000299252; ENST00000311420; ENST00000348801; ENST00000350057; ENST00000360430; ENST00000393410; ENST00000393412; ENST00000393413; ENST00000393415; ENST00000393416; ENST00000393417; ENST00000400501; ENST00000428863; ENST00000471946; ENST00000478070; ENST00000481186; ENST00000493419; ENST00000496959; ENST00000517852; ENST00000523991; ENST00000536089; ENST0000…	MDM2	MDM2 proto-oncogene [Source:HGNC Symbol;Acc:HGNC:6973]	0.003705	0.03488	0.292
ENSG00000197102	ENST00000360184; ENST00000553423; ENST00000554854; ENST00000555062; ENST00000555102; ENST00000555204; ENST00000555800; ENST00000556139; ENST00000556229; ENST00000556499; ENST00000556791	DYNC1H1	dynein cytoplasmic 1 heavy chain 1 [Source:HGNC Symbol;Acc:HGNC:2961]	0.0006937	0.009177	0.2914
ENSG00000189367	ENST00000368281; ENST00000465254; ENST00000472335; ENST00000483725; ENST00000487331	KIAA0408	KIAA0408 [Source:HGNC Symbol;Acc:HGNC:21636]	0.005939	0.05066	0.2914
ENSG00000104760	ENST00000381840; ENST00000381841; ENST00000398054; ENST00000398056; ENST00000427924; ENST00000518650; ENST00000518769; ENST00000519055; ENST00000522444; ENST00000522636; ENST00000523097	FGL1	fibrinogen like 1 [Source:HGNC Symbol;Acc:HGNC:3695]	0.06817	0.2629	0.2914
ENSG00000169490	ENST00000397070; ENST00000456397; ENST00000456845; ENST00000517872; ENST00000519186; ENST00000520152; ENST00000521060; ENST00000522142; ENST00000522434; ENST00000524331	TM2D2	TM2 domain containing 2 [Source:HGNC Symbol;Acc:HGNC:24127]	0.002899	0.02888	0.2913
ENSG00000198818	ENST00000361731; ENST00000478705; ENST00000479490; ENST00000487841; ENST00000488773; ENST00000494682	SFT2D1	SFT2 domain containing 1 [Source:HGNC Symbol;Acc:HGNC:21102]	0.01211	0.08435	0.291
ENSG00000173702	ENST00000462728; ENST00000478191; ENST00000490147; ENST00000497378; ENST00000616727	MUC13	mucin 13, cell surface associated [Source:HGNC Symbol;Acc:HGNC:7511]	0.02327	0.132	0.2909
ENSG00000188060	ENST00000373826; ENST00000465518	RAB42	RAB42, member RAS oncogene family [Source:HGNC Symbol;Acc:HGNC:28702]	0.1266	0.377	0.2906
ENSG00000188732	ENST00000344962; ENST00000409192; ENST00000409653; ENST00000409994; ENST00000429719; ENST00000446234; ENST00000462546; ENST00000483090	FAM221A	family with sequence similarity 221 member A [Source:HGNC Symbol;Acc:HGNC:27977]	0.1899	0.4694	0.2906
ENSG00000176809	ENST00000319651; ENST00000334962; ENST00000339474; ENST00000400877; ENST00000577487; ENST00000579305; ENST00000580439; ENST00000580464; ENST00000581368; ENST00000583510; ENST00000584306; ENST00000584788	LRRC37A3	leucine rich repeat containing 37 member A3 [Source:HGNC Symbol;Acc:HGNC:32427]	0.1084	0.344	0.2898
ENSG00000138767	ENST00000504123; ENST00000504804; ENST00000505983; ENST00000506166; ENST00000508371; ENST00000512485; ENST00000515441; ENST00000515506	CNOT6L	CCR4-NOT transcription complex subunit 6 like [Source:HGNC Symbol;Acc:HGNC:18042]	0.01786	0.1099	0.2896
ENSG00000204116	ENST00000373502; ENST00000373504; ENST00000498318; ENST00000498407	CHIC1	cysteine rich hydrophobic domain 1 [Source:HGNC Symbol;Acc:HGNC:1934]	0.07162	0.2697	0.2895
ENSG00000279880	ENST00000624035	AC134407.3		0.07081	0.2684	0.2892
ENSG00000167981	ENST00000301744	ZNF597	zinc finger protein 597 [Source:HGNC Symbol;Acc:HGNC:26573]	0.09502	0.3186	0.2892
ENSG00000158470	ENST00000371711	B4GALT5	beta-1,4-galactosyltransferase 5 [Source:HGNC Symbol;Acc:HGNC:928]	0.0007983	0.01024	0.2891
ENSG00000104325	ENST00000220764; ENST00000517301; ENST00000517314; ENST00000517597; ENST00000517761; ENST00000518725; ENST00000519007; ENST00000519328; ENST00000519410; ENST00000520148; ENST00000520227; ENST00000520859; ENST00000521603; ENST00000521668; ENST00000522161; ENST00000522583; ENST00000523447; ENST00000524326; ENST00000524332	DECR1	2,4-dienoyl-CoA reductase 1 [Source:HGNC Symbol;Acc:HGNC:2753]	0.01055	0.07675	0.2891
ENSG00000125676	ENST00000245838; ENST00000355725; ENST00000416618; ENST00000419789; ENST00000432353; ENST00000433883; ENST00000438358; ENST00000441692; ENST00000448128; ENST00000455053; ENST00000459945; ENST00000464161; ENST00000464604; ENST00000464982; ENST00000464992; ENST00000491737; ENST00000492203; ENST00000496830; ENST00000497887; ENST00000618150	THOC2	THO complex 2 [Source:HGNC Symbol;Acc:HGNC:19073]	0.00174	0.01926	0.2889
ENSG00000005187	ENST00000289416; ENST00000440284; ENST00000501740; ENST00000561499; ENST00000561584; ENST00000561795; ENST00000562251; ENST00000563914; ENST00000564701; ENST00000567006; ENST00000567387; ENST00000567711; ENST00000568235; ENST00000569141; ENST00000614721	ACSM3	acyl-CoA synthetase medium chain family member 3 [Source:HGNC Symbol;Acc:HGNC:10522]	0.04674	0.2082	0.2887
ENSG00000094631	ENST00000334136; ENST00000376610; ENST00000376619; ENST00000376643; ENST00000423941; ENST00000426196; ENST00000430858; ENST00000438518; ENST00000440653; ENST00000441703; ENST00000443563; ENST00000461608; ENST00000462730; ENST00000465269; ENST00000465457; ENST00000468949; ENST00000469223; ENST00000470942; ENST00000476625; ENST00000477528; ENST00000477561; ENST00000478095; ENST00000480525; ENST0000…	HDAC6	histone deacetylase 6 [Source:HGNC Symbol;Acc:HGNC:14064]	0.002151	0.02283	0.2886
ENSG00000198840	ENST00000361227	MT-ND3	mitochondrially encoded NADH:ubiquinone oxidoreductase core subunit 3 [Source:HGNC Symbol;Acc:HGNC:7458]	0.001616	0.01827	0.2884
ENSG00000169992	ENST00000302926; ENST00000570940; ENST00000572893; ENST00000575301	NLGN2	neuroligin 2 [Source:HGNC Symbol;Acc:HGNC:14290]	0.007022	0.05729	0.2879
ENSG00000104689	ENST00000221132; ENST00000519862; ENST00000524158; ENST00000613472	TNFRSF10A	TNF receptor superfamily member 10a [Source:HGNC Symbol;Acc:HGNC:11904]	0.003583	0.03402	0.2878
ENSG00000145723	ENST00000399004; ENST00000507478; ENST00000508629; ENST00000511400; ENST00000512248; ENST00000513603; ENST00000513747	GIN1	gypsy retrotransposon integrase 1 [Source:HGNC Symbol;Acc:HGNC:25959]	0.05036	0.2184	0.2877
ENSG00000011376	ENST00000265537; ENST00000414984; ENST00000415258; ENST00000430399; ENST00000431023; ENST00000467936; ENST00000474585; ENST00000485461	LARS2	leucyl-tRNA synthetase 2, mitochondrial [Source:HGNC Symbol;Acc:HGNC:17095]	0.005567	0.04836	0.2875
ENSG00000102908	ENST00000349945; ENST00000354436; ENST00000393742; ENST00000426654; ENST00000562429; ENST00000563474; ENST00000565301; ENST00000566899; ENST00000567239; ENST00000567990; ENST00000568832; ENST00000627621	NFAT5	nuclear factor of activated T-cells 5 [Source:HGNC Symbol;Acc:HGNC:7774]	0.003548	0.03377	0.2874
ENSG00000115839	ENST00000264158; ENST00000425393; ENST00000442034; ENST00000487003; ENST00000489858; ENST00000497080; ENST00000539493	RAB3GAP1	RAB3 GTPase activating protein catalytic subunit 1 [Source:HGNC Symbol;Acc:HGNC:17063]	0.002055	0.022	0.2873
ENSG00000154640	ENST00000339775; ENST00000348354; ENST00000457956; ENST00000464058; ENST00000471860; ENST00000496601	BTG3	BTG anti-proliferation factor 3 [Source:HGNC Symbol;Acc:HGNC:1132]	0.01765	0.109	0.2873
ENSG00000138385	ENST00000260956; ENST00000409333; ENST00000413002; ENST00000417292; ENST00000422006; ENST00000461708; ENST00000465871; ENST00000468600; ENST00000470621; ENST00000474273; ENST00000490914; ENST00000494051	SSB	Sjogren syndrome antigen B [Source:HGNC Symbol;Acc:HGNC:11316]	0.002557	0.02604	0.2872
ENSG00000144843	ENST00000357003; ENST00000465513; ENST00000471850; ENST00000478399; ENST00000478927; ENST00000481816; ENST00000485496	ADPRH	ADP-ribosylarginine hydrolase [Source:HGNC Symbol;Acc:HGNC:269]	0.02551	0.1403	0.287
ENSG00000100902	ENST00000261479; ENST00000540871; ENST00000553688; ENST00000553809; ENST00000554457; ENST00000554541; ENST00000554620; ENST00000554843; ENST00000554961; ENST00000555050; ENST00000555764; ENST00000556167; ENST00000556221; ENST00000556506; ENST00000622405; ENST00000627895; ENST00000628955	PSMA6	proteasome subunit alpha 6 [Source:HGNC Symbol;Acc:HGNC:9535]	0.0008752	0.01104	0.2867
ENSG00000141232	ENST00000268957; ENST00000499247; ENST00000509385	TOB1	transducer of ERBB2, 1 [Source:HGNC Symbol;Acc:HGNC:11979]	0.002029	0.02179	0.286
ENSG00000146350	ENST00000275159; ENST00000368464; ENST00000398197; ENST00000398212; ENST00000422369; ENST00000464622; ENST00000509492; ENST00000519972; ENST00000523345	TBC1D32	TBC1 domain family member 32 [Source:HGNC Symbol;Acc:HGNC:21485]	0.09641	0.3208	0.2855
ENSG00000168994	ENST00000380277; ENST00000380283; ENST00000477592; ENST00000485986	PXDC1	PX domain containing 1 [Source:HGNC Symbol;Acc:HGNC:21361]	0.02447	0.1368	0.2853
ENSG00000066654	ENST00000381337; ENST00000396083; ENST00000565248; ENST00000569768; ENST00000570231; ENST00000636554	THUMPD1	THUMP domain containing 1 [Source:HGNC Symbol;Acc:HGNC:23807]	0.007109	0.05782	0.2852
ENSG00000113851	ENST00000231948; ENST00000424814; ENST00000432408; ENST00000450014; ENST00000459840; ENST00000478353; ENST00000480249; ENST00000482844; ENST00000488263; ENST00000491834; ENST00000492178; ENST00000498442; ENST00000498700; ENST00000629101; ENST00000639284	CRBN	cereblon [Source:HGNC Symbol;Acc:HGNC:30185]	0.01647	0.1036	0.2851
ENSG00000255330	ENST00000464495; ENST00000473298; ENST00000474293; ENST00000481848	AL096711.2	Protein SOGA3 [Source:UniProtKB/Swiss-Prot;Acc:Q5TF21]	0.004352	0.03964	0.2848
ENSG00000116729	ENST00000262348; ENST00000354777; ENST00000370971; ENST00000370973; ENST00000370976; ENST00000471243; ENST00000491076; ENST00000491811; ENST00000497187; ENST00000498615; ENST00000527864; ENST00000530486; ENST00000533537; ENST00000534713	WLS	wntless Wnt ligand secretion mediator [Source:HGNC Symbol;Acc:HGNC:30238]	0.0439	0.1995	0.2847
ENSG00000196504	ENST00000354363; ENST00000410080; ENST00000448428; ENST00000450303; ENST00000467114; ENST00000471167; ENST00000471701; ENST00000472760; ENST00000486100; ENST00000489741; ENST00000493468; ENST00000545856	PRPF40A	pre-mRNA processing factor 40 homolog A [Source:HGNC Symbol;Acc:HGNC:16463]	0.001308	0.01542	0.2846
ENSG00000156052	ENST00000286548; ENST00000411677	GNAQ	G protein subunit alpha q [Source:HGNC Symbol;Acc:HGNC:4390]	0.01172	0.0823	0.2846
ENSG00000214338	ENST00000465909; ENST00000467753; ENST00000525778	SOGA3	SOGA family member 3 [Source:HGNC Symbol;Acc:HGNC:21494]	0.02867	0.151	0.2838
ENSG00000101574	ENST00000319888; ENST00000573134; ENST00000574538; ENST00000574676; ENST00000576251; ENST00000577166; ENST00000609769	METTL4	methyltransferase like 4 [Source:HGNC Symbol;Acc:HGNC:24726]	0.0558	0.2323	0.2837
ENSG00000129515	ENST00000362031; ENST00000396526; ENST00000555416; ENST00000555541; ENST00000555648; ENST00000556162; ENST00000556303; ENST00000556712; ENST00000557265; ENST00000557341	SNX6	sorting nexin 6 [Source:HGNC Symbol;Acc:HGNC:14970]	0.005796	0.04968	0.2836
ENSG00000138032	ENST00000282412; ENST00000345249; ENST00000378540; ENST00000378551; ENST00000409432; ENST00000409473; ENST00000409486; ENST00000419807; ENST00000459690; ENST00000487286; ENST00000488866	PPM1B	protein phosphatase, Mg2+/Mn2+ dependent 1B [Source:HGNC Symbol;Acc:HGNC:9276]	0.002711	0.02723	0.283
ENSG00000257921	ENST00000471530; ENST00000546504; ENST00000553083	AC025165.3		0.02038	0.1213	0.2829
ENSG00000079335	ENST00000336454; ENST00000361544; ENST00000370124; ENST00000455467; ENST00000469387; ENST00000635056	CDC14A	cell division cycle 14A [Source:HGNC Symbol;Acc:HGNC:1718]	0.06313	0.2505	0.2828
ENSG00000197568	ENST00000359875; ENST00000361764; ENST00000370940; ENST00000463058; ENST00000486110; ENST00000525653; ENST00000531950	HHLA3	HERV-H LTR-associating 3 [Source:HGNC Symbol;Acc:HGNC:4906]	0.1028	0.3337	0.2827
ENSG00000145337	ENST00000273968	PYURF	PIGY upstream reading frame [Source:HGNC Symbol;Acc:HGNC:44317]	0.00914	0.06893	0.2823
ENSG00000138459	ENST00000261034; ENST00000460615; ENST00000460713; ENST00000468642; ENST00000484995; ENST00000492406; ENST00000494706	SLC35A5	solute carrier family 35 member A5 [Source:HGNC Symbol;Acc:HGNC:20792]	0.02127	0.1247	0.2821
ENSG00000112357	ENST00000318471; ENST00000367756; ENST00000541292	PEX7	peroxisomal biogenesis factor 7 [Source:HGNC Symbol;Acc:HGNC:8860]	0.09318	0.3158	0.2819
ENSG00000166250	ENST00000448775; ENST00000527977; ENST00000529128; ENST00000530371	CLMP	CXADR like membrane protein [Source:HGNC Symbol;Acc:HGNC:24039]	0.03101	0.1597	0.2817
ENSG00000118596	ENST00000261187; ENST00000546459; ENST00000547379; ENST00000547801; ENST00000548444; ENST00000548610; ENST00000549033; ENST00000549305; ENST00000549465; ENST00000549588; ENST00000549928; ENST00000550062; ENST00000551877; ENST00000552024; ENST00000552405; ENST00000552432	SLC16A7	solute carrier family 16 member 7 [Source:HGNC Symbol;Acc:HGNC:10928]	0.2116	0.4971	0.2817
ENSG00000155324	ENST00000285689; ENST00000502348; ENST00000503702; ENST00000504859; ENST00000505441; ENST00000505720; ENST00000506445; ENST00000508523; ENST00000509882; ENST00000511134; ENST00000512579; ENST00000513040; ENST00000513913; ENST00000513978; ENST00000514099; ENST00000514932; ENST00000515200; ENST00000542322; ENST00000544396	GRAMD2B	GRAM domain containing 2B [Source:HGNC Symbol;Acc:HGNC:24911]	0.1479	0.4112	0.2814
ENSG00000163249	ENST00000295414; ENST00000339882; ENST00000392209; ENST00000420321; ENST00000420822; ENST00000452312; ENST00000468768	CCNYL1	cyclin Y like 1 [Source:HGNC Symbol;Acc:HGNC:26868]	0.01012	0.0745	0.2813
ENSG00000135476	ENST00000257934; ENST00000535123; ENST00000549154; ENST00000550026; ENST00000552462; ENST00000552600; ENST00000552671; ENST00000553016; ENST00000553219	ESPL1	extra spindle pole bodies like 1, separase [Source:HGNC Symbol;Acc:HGNC:16856]	0.006901	0.05668	0.2809
ENSG00000241839	ENST00000323544; ENST00000616065	PLEKHO2	pleckstrin homology domain containing O2 [Source:HGNC Symbol;Acc:HGNC:30026]	0.01602	0.1015	0.2809
ENSG00000279504	ENST00000622994	AD001527.2		0.1973	0.4803	0.2808
ENSG00000170915	ENST00000360726; ENST00000442253; ENST00000512121	PAQR8	progestin and adipoQ receptor family member 8 [Source:HGNC Symbol;Acc:HGNC:15708]	0.2036	0.487	0.2808
ENSG00000119661	ENST00000311089; ENST00000553645; ENST00000554113; ENST00000554159; ENST00000554339; ENST00000554871; ENST00000555631; ENST00000555919; ENST00000559993	DNAL1	dynein axonemal light chain 1 [Source:HGNC Symbol;Acc:HGNC:23247]	0.04095	0.191	0.2807
ENSG00000151612	ENST00000379448; ENST00000503462; ENST00000508784; ENST00000508995; ENST00000509940; ENST00000511534; ENST00000511659; ENST00000513320; ENST00000513840; ENST00000515386	ZNF827	zinc finger protein 827 [Source:HGNC Symbol;Acc:HGNC:27193]	0.01951	0.1172	0.2806
ENSG00000174529	ENST00000367167	TMEM81	transmembrane protein 81 [Source:HGNC Symbol;Acc:HGNC:32349]	0.1227	0.3701	0.2806
ENSG00000180855	ENST00000301547; ENST00000436821	ZNF443	zinc finger protein 443 [Source:HGNC Symbol;Acc:HGNC:20878]	0.1865	0.4652	0.2805
ENSG00000140043	ENST00000267568; ENST00000553326; ENST00000553813; ENST00000555228; ENST00000555661; ENST00000555976; ENST00000556219	PTGR2	prostaglandin reductase 2 [Source:HGNC Symbol;Acc:HGNC:20149]	0.02206	0.1275	0.2803
ENSG00000205362	ENST00000290705	MT1A	metallothionein 1A [Source:HGNC Symbol;Acc:HGNC:7393]	0.2186	0.5047	0.2802
ENSG00000178927	ENST00000306645; ENST00000342572; ENST00000434650; ENST00000437807; ENST00000536759; ENST00000577436; ENST00000577471; ENST00000577696; ENST00000577707; ENST00000577732; ENST00000577834; ENST00000577888; ENST00000578064; ENST00000578895; ENST00000578913; ENST00000578919; ENST00000578941; ENST00000579444; ENST00000579751; ENST00000580560; ENST00000581196; ENST00000582395; ENST00000582438; ENST0000…	C17orf62	chromosome 17 open reading frame 62 [Source:HGNC Symbol;Acc:HGNC:28672]	0.003602	0.03408	0.2801
ENSG00000185947	ENST00000300870; ENST00000394846; ENST00000561814; ENST00000562971; ENST00000566541; ENST00000575471	ZNF267	zinc finger protein 267 [Source:HGNC Symbol;Acc:HGNC:13060]	0.06386	0.2526	0.2801
ENSG00000182459	ENST00000333437	TEX19	testis expressed 19 [Source:HGNC Symbol;Acc:HGNC:33802]	0.2041	0.4876	0.28
ENSG00000132600	ENST00000339507; ENST00000441236; ENST00000449359; ENST00000561806; ENST00000562050; ENST00000562381; ENST00000562456; ENST00000563443; ENST00000563520; ENST00000563562; ENST00000563608; ENST00000564050; ENST00000564441; ENST00000565356; ENST00000565745; ENST00000565761; ENST00000565983; ENST00000566341; ENST00000566430; ENST00000566657; ENST00000566687; ENST00000566708; ENST00000567542; ENST0000…	PRMT7	protein arginine methyltransferase 7 [Source:HGNC Symbol;Acc:HGNC:25557]	0.006425	0.05374	0.2797
ENSG00000273167	ENST00000382141	AL359736.1		0.04087	0.1908	0.2796
ENSG00000111348	ENST00000228945; ENST00000535676; ENST00000536592; ENST00000539131; ENST00000541380; ENST00000541546; ENST00000541644; ENST00000542276; ENST00000545895	ARHGDIB	Rho GDP dissociation inhibitor beta [Source:HGNC Symbol;Acc:HGNC:679]	0.2039	0.4874	0.2796
ENSG00000139597	ENST00000343281; ENST00000380130; ENST00000380133; ENST00000380139; ENST00000459716; ENST00000464470; ENST00000472298; ENST00000495479; ENST00000530622; ENST00000613078; ENST00000635178; ENST00000635608	N4BP2L1	NEDD4 binding protein 2 like 1 [Source:HGNC Symbol;Acc:HGNC:25037]	0.2045	0.4881	0.279
ENSG00000267216	ENST00000591325	AC020915.2		0.003542	0.03377	0.2785
ENSG00000143162	ENST00000370509; ENST00000466652	CREG1	cellular repressor of E1A stimulated genes 1 [Source:HGNC Symbol;Acc:HGNC:2351]	0.01247	0.08608	0.2782
ENSG00000074219	ENST00000311227; ENST00000377214; ENST00000539846; ENST00000593945; ENST00000595233; ENST00000596757; ENST00000598397; ENST00000598810; ENST00000598823; ENST00000601519	TEAD2	TEA domain transcription factor 2 [Source:HGNC Symbol;Acc:HGNC:11715]	0.01597	0.1014	0.2781
ENSG00000118690	ENST00000237512; ENST00000368972; ENST00000392644; ENST00000414610; ENST00000481850	ARMC2	armadillo repeat containing 2 [Source:HGNC Symbol;Acc:HGNC:23045]	0.1692	0.4429	0.2781
ENSG00000165197	ENST00000297904; ENST00000488351	VEGFD	vascular endothelial growth factor D [Source:HGNC Symbol;Acc:HGNC:3708]	0.1926	0.4733	0.2781
ENSG00000143033	ENST00000370298; ENST00000370303; ENST00000467953; ENST00000468457; ENST00000471953; ENST00000473430; ENST00000474314; ENST00000476037; ENST00000487263; ENST00000489480; ENST00000494963; ENST00000497976; ENST00000540243; ENST00000545708	MTF2	metal response element binding transcription factor 2 [Source:HGNC Symbol;Acc:HGNC:29535]	0.01648	0.1036	0.278
ENSG00000145287	ENST00000311507; ENST00000411416; ENST00000426923; ENST00000505406; ENST00000509973; ENST00000515389	PLAC8	placenta specific 8 [Source:HGNC Symbol;Acc:HGNC:19254]	0.2115	0.4971	0.278
ENSG00000111300	ENST00000261745; ENST00000547133; ENST00000548181; ENST00000548627; ENST00000549711; ENST00000550701; ENST00000551858; ENST00000552527	NAA25	N(alpha)-acetyltransferase 25, NatB auxiliary subunit [Source:HGNC Symbol;Acc:HGNC:25783]	0.00425	0.03901	0.2777
ENSG00000168769	ENST00000265149; ENST00000305737; ENST00000380013; ENST00000413648; ENST00000504042; ENST00000505801; ENST00000513237; ENST00000514870; ENST00000540549	TET2	tet methylcytosine dioxygenase 2 [Source:HGNC Symbol;Acc:HGNC:25941]	0.01341	0.08996	0.2775
ENSG00000196646	ENST00000343979; ENST00000418338; ENST00000425827; ENST00000439995; ENST00000464860; ENST00000476676	ZNF136	zinc finger protein 136 [Source:HGNC Symbol;Acc:HGNC:12920]	0.1209	0.3666	0.2774
ENSG00000085063	ENST00000351554; ENST00000395850; ENST00000415002; ENST00000426650; ENST00000437761; ENST00000445143; ENST00000525763; ENST00000527577; ENST00000527926; ENST00000528700; ENST00000528987; ENST00000533181; ENST00000533403; ENST00000534312	CD59	CD59 molecule (CD59 blood group) [Source:HGNC Symbol;Acc:HGNC:1689]	0.002336	0.02428	0.2772
ENSG00000169764	ENST00000337130; ENST00000394417; ENST00000445915; ENST00000465515; ENST00000466642; ENST00000467400; ENST00000467648; ENST00000467999; ENST00000472047; ENST00000475462; ENST00000475550; ENST00000480679; ENST00000482668; ENST00000483108; ENST00000483461; ENST00000484056; ENST00000484142; ENST00000487042; ENST00000487469; ENST00000487640; ENST00000488245; ENST00000491621; ENST00000493222; ENST0000…	UGP2	UDP-glucose pyrophosphorylase 2 [Source:HGNC Symbol;Acc:HGNC:12527]	0.00205	0.02196	0.2769
ENSG00000138246	ENST00000260818; ENST00000463038; ENST00000464766; ENST00000471925; ENST00000486798; ENST00000506813; ENST00000509279; ENST00000513822	DNAJC13	DnaJ heat shock protein family (Hsp40) member C13 [Source:HGNC Symbol;Acc:HGNC:30343]	0.002175	0.02303	0.2767
ENSG00000146856	ENST00000275763; ENST00000435976; ENST00000436302; ENST00000455283; ENST00000470839; ENST00000476700; ENST00000494702	AGBL3	ATP/GTP binding protein like 3 [Source:HGNC Symbol;Acc:HGNC:27981]	0.1661	0.4389	0.2767
ENSG00000101751	ENST00000217800; ENST00000406285; ENST00000577361; ENST00000577612; ENST00000577727; ENST00000577971; ENST00000579434; ENST00000579534; ENST00000579823; ENST00000580880; ENST00000580905; ENST00000581950; ENST00000582366; ENST00000583136; ENST00000583576; ENST00000585023	POLI	DNA polymerase iota [Source:HGNC Symbol;Acc:HGNC:9182]	0.02256	0.1291	0.2766
ENSG00000138768	ENST00000264904; ENST00000508454; ENST00000512893; ENST00000514213	USO1	USO1 vesicle transport factor [Source:HGNC Symbol;Acc:HGNC:30904]	0.002418	0.02496	0.2765
ENSG00000170222	ENST00000379774; ENST00000468843; ENST00000527582; ENST00000609540	ADPRM	ADP-ribose/CDP-alcohol diphosphatase, manganese dependent [Source:HGNC Symbol;Acc:HGNC:30925]	0.07652	0.28	0.2762
ENSG00000178966	ENST00000325875; ENST00000445877	RMI1	RecQ mediated genome instability 1 [Source:HGNC Symbol;Acc:HGNC:25764]	0.02161	0.1259	0.276
ENSG00000143190	ENST00000271411; ENST00000367862; ENST00000367865; ENST00000367866; ENST00000420254; ENST00000429375; ENST00000442313; ENST00000443275; ENST00000470928; ENST00000490100; ENST00000492850; ENST00000541643; ENST00000557909; ENST00000559038; ENST00000559648; ENST00000560232	POU2F1	POU class 2 homeobox 1 [Source:HGNC Symbol;Acc:HGNC:9212]	0.005679	0.04887	0.2757
ENSG00000135315	ENST00000257766; ENST00000403245; ENST00000435955; ENST00000461137; ENST00000487999; ENST00000497936; ENST00000617909	CEP162	centrosomal protein 162 [Source:HGNC Symbol;Acc:HGNC:21107]	0.06298	0.2504	0.2755
ENSG00000163312	ENST00000295488; ENST00000440639; ENST00000508591; ENST00000510985; ENST00000512539; ENST00000515482	HELQ	helicase, POLQ like [Source:HGNC Symbol;Acc:HGNC:18536]	0.07008	0.2668	0.2754
ENSG00000168876	ENST00000302755; ENST00000534911; ENST00000535502; ENST00000538535; ENST00000539883; ENST00000540349; ENST00000541144; ENST00000544253; ENST00000544514; ENST00000544612; ENST00000545130	ANKRD49	ankyrin repeat domain 49 [Source:HGNC Symbol;Acc:HGNC:25970]	0.07512	0.2769	0.2752
ENSG00000125354	ENST00000343984; ENST00000354228; ENST00000354416; ENST00000360156; ENST00000394610; ENST00000460411; ENST00000467310; ENST00000481072; ENST00000489216	SEPTIN6	septin 6 [Source:HGNC Symbol;Acc:HGNC:15848]	0.0131	0.08848	0.275
ENSG00000120162	ENST00000262244; ENST00000603061	MOB3B	MOB kinase activator 3B [Source:HGNC Symbol;Acc:HGNC:23825]	0.03658	0.1782	0.2749
ENSG00000175048	ENST00000340347; ENST00000341375; ENST00000359775; ENST00000414563; ENST00000422910; ENST00000517432; ENST00000518214; ENST00000523468; ENST00000523706	ZDHHC14	zinc finger DHHC-type containing 14 [Source:HGNC Symbol;Acc:HGNC:20341]	0.06664	0.2589	0.2749
ENSG00000186493	ENST00000334000; ENST00000397835; ENST00000457752; ENST00000503940; ENST00000505106; ENST00000505778; ENST00000515640	C5orf38	chromosome 5 open reading frame 38 [Source:HGNC Symbol;Acc:HGNC:24226]	0.2234	0.5112	0.2748
ENSG00000111615	ENST00000229214; ENST00000438169; ENST00000550023; ENST00000550898; ENST00000551070	KRR1	KRR1, small subunit processome component homolog [Source:HGNC Symbol;Acc:HGNC:5176]	0.01873	0.1137	0.2745
ENSG00000101333	ENST00000278655; ENST00000378473; ENST00000378493; ENST00000378501; ENST00000407043; ENST00000414679; ENST00000416836; ENST00000437503; ENST00000441846; ENST00000464199; ENST00000473151; ENST00000482123; ENST00000492632	PLCB4	phospholipase C beta 4 [Source:HGNC Symbol;Acc:HGNC:9059]	0.00726	0.05861	0.2743
ENSG00000082898	ENST00000401558; ENST00000404992; ENST00000406957; ENST00000420673; ENST00000422552; ENST00000428210; ENST00000436018; ENST00000437159; ENST00000443240; ENST00000449444; ENST00000451765; ENST00000457483; ENST00000460037; ENST00000461407; ENST00000468259; ENST00000469337; ENST00000475744; ENST00000476585; ENST00000481073; ENST00000481214; ENST00000489954; ENST00000492182; ENST00000494468; ENST0000…	XPO1	exportin 1 [Source:HGNC Symbol;Acc:HGNC:12825]	0.01047	0.07635	0.2742
ENSG00000136715	ENST00000259234; ENST00000259235; ENST00000357702; ENST00000424298; ENST00000450957	SAP130	Sin3A associated protein 130 [Source:HGNC Symbol;Acc:HGNC:29813]	0.0264	0.1434	0.2742
ENSG00000174871	ENST00000311445; ENST00000528063; ENST00000528852; ENST00000530519; ENST00000531936; ENST00000534826	CNIH2	cornichon family AMPA receptor auxiliary protein 2 [Source:HGNC Symbol;Acc:HGNC:28744]	0.2011	0.4846	0.274
ENSG00000204516	ENST00000252229; ENST00000399150; ENST00000494577; ENST00000538442	MICB	MHC class I polypeptide-related sequence B [Source:HGNC Symbol;Acc:HGNC:7091]	0.02796	0.1486	0.2739
ENSG00000175564	ENST00000314032; ENST00000426995; ENST00000544614; ENST00000545271	UCP3	uncoupling protein 3 [Source:HGNC Symbol;Acc:HGNC:12519]	0.1027	0.3336	0.2739
ENSG00000160216	ENST00000291572; ENST00000327505; ENST00000398058; ENST00000398061; ENST00000398063; ENST00000422850; ENST00000445582; ENST00000448287; ENST00000448845; ENST00000457068; ENST00000467358; ENST00000474735; ENST00000479117; ENST00000481319; ENST00000484865; ENST00000497909; ENST00000498670; ENST00000546158	AGPAT3	1-acylglycerol-3-phosphate O-acyltransferase 3 [Source:HGNC Symbol;Acc:HGNC:326]	0.003476	0.03331	0.2736
ENSG00000163347	ENST00000295522; ENST00000490800	CLDN1	claudin 1 [Source:HGNC Symbol;Acc:HGNC:2032]	0.01759	0.1088	0.2736
ENSG00000257046	ENST00000381541; ENST00000540229	AC011604.2		0.03972	0.1872	0.2731
ENSG00000168216	ENST00000370570; ENST00000370577; ENST00000472827	LMBRD1	LMBR1 domain containing 1 [Source:HGNC Symbol;Acc:HGNC:23038]	0.0561	0.2328	0.2731
ENSG00000135835	ENST00000367587; ENST00000367588; ENST00000461346; ENST00000483705; ENST00000496210	KIAA1614	KIAA1614 [Source:HGNC Symbol;Acc:HGNC:29327]	0.1637	0.4351	0.2731
ENSG00000233822	ENST00000396980; ENST00000449538; ENST00000606613; ENST00000612898	HIST1H2BN	histone cluster 1 H2B family member n [Source:HGNC Symbol;Acc:HGNC:4749]	0.2336	0.5226	0.2731
ENSG00000257184	ENST00000470747	AC004080.3		0.2027	0.486	0.273
ENSG00000165304	ENST00000298048; ENST00000480021; ENST00000487398; ENST00000489766; ENST00000495529; ENST00000536329; ENST00000536860; ENST00000536987; ENST00000541717; ENST00000543751; ENST00000545008; ENST00000625974; ENST00000626154; ENST00000627766	MELK	maternal embryonic leucine zipper kinase [Source:HGNC Symbol;Acc:HGNC:16870]	0.00157	0.01786	0.2729
ENSG00000163815	ENST00000296130; ENST00000428034; ENST00000490386	CLEC3B	C-type lectin domain family 3 member B [Source:HGNC Symbol;Acc:HGNC:11891]	0.1208	0.3665	0.2729
ENSG00000196275	ENST00000451013; ENST00000478628; ENST00000484624; ENST00000610955; ENST00000614386; ENST00000619775; ENST00000625377	GTF2IRD2	GTF2I repeat domain containing 2 [Source:HGNC Symbol;Acc:HGNC:30775]	0.2128	0.4987	0.2729
ENSG00000169239	ENST00000318636; ENST00000380313; ENST00000380319; ENST00000454127; ENST00000474624; ENST00000478341; ENST00000478923; ENST00000479740; ENST00000496188; ENST00000498004	CA5B	carbonic anhydrase 5B [Source:HGNC Symbol;Acc:HGNC:1378]	0.08314	0.2953	0.2726
ENSG00000159459	ENST00000290650; ENST00000546274; ENST00000562173; ENST00000563239; ENST00000564540; ENST00000566493; ENST00000568782; ENST00000569066; ENST00000569243; ENST00000569337; ENST00000569971; ENST00000627960	UBR1	ubiquitin protein ligase E3 component n-recognin 1 [Source:HGNC Symbol;Acc:HGNC:16808]	0.01541	0.09866	0.2725
ENSG00000258052	ENST00000550437	AC025263.2		0.1445	0.4066	0.2721
ENSG00000279827	ENST00000623944	AC136469.2		0.325	0.6135	0.2714
ENSG00000166479	ENST00000299608; ENST00000443099; ENST00000544714; ENST00000562706; ENST00000564008; ENST00000564631; ENST00000565918; ENST00000566135; ENST00000566887; ENST00000569053; ENST00000569982; ENST00000578765; ENST00000578816; ENST00000580785	TMX3	thioredoxin related transmembrane protein 3 [Source:HGNC Symbol;Acc:HGNC:24718]	0.00961	0.07171	0.2713
ENSG00000183145	ENST00000329553; ENST00000485272; ENST00000490393	RIPPLY3	ripply transcriptional repressor 3 [Source:HGNC Symbol;Acc:HGNC:3047]	0.1765	0.4536	0.2712
ENSG00000102158	ENST00000358075; ENST00000373336; ENST00000476168; ENST00000610432; ENST00000618282	MAGT1	magnesium transporter 1 [Source:HGNC Symbol;Acc:HGNC:28880]	0.006259	0.05274	0.2711
ENSG00000185513	ENST00000373133; ENST00000373134; ENST00000373135; ENST00000418998; ENST00000422861; ENST00000427442; ENST00000430781; ENST00000434666; ENST00000439769; ENST00000445228; ENST00000457824; ENST00000468336; ENST00000471977; ENST00000473289; ENST00000473981; ENST00000483547; ENST00000485334; ENST00000494117; ENST00000497347	L3MBTL1	L3MBTL1, histone methyl-lysine binding protein [Source:HGNC Symbol;Acc:HGNC:15905]	0.03752	0.1812	0.2711
ENSG00000172062	ENST00000351205; ENST00000380707; ENST00000503079; ENST00000506163; ENST00000506239; ENST00000507905; ENST00000510679; ENST00000513228; ENST00000514951; ENST00000518504; ENST00000625245	SMN1	survival of motor neuron 1, telomeric [Source:HGNC Symbol;Acc:HGNC:11117]	0.1248	0.374	0.2708
ENSG00000082212	ENST00000321341; ENST00000382927; ENST00000585680; ENST00000589330; ENST00000591925; ENST00000638410; ENST00000638768; ENST00000638937; ENST00000639115; ENST00000639255; ENST00000639398; ENST00000639612; ENST00000639663; ENST00000639665; ENST00000639688; ENST00000639850; ENST00000640530; ENST00000640965; ENST00000640967	ME2	malic enzyme 2 [Source:HGNC Symbol;Acc:HGNC:6984]	0.006904	0.05668	0.2707
ENSG00000169679	ENST00000302759; ENST00000409311; ENST00000420328; ENST00000436916; ENST00000447014; ENST00000465029; ENST00000466333; ENST00000468927; ENST00000477481; ENST00000478175; ENST00000490632; ENST00000535254	BUB1	BUB1 mitotic checkpoint serine/threonine kinase [Source:HGNC Symbol;Acc:HGNC:1148]	0.001872	0.02045	0.2706
ENSG00000116747	ENST00000367441; ENST00000367443; ENST00000367444; ENST00000367445; ENST00000367446; ENST00000400968; ENST00000415442; ENST00000432079; ENST00000460715; ENST00000469214; ENST00000506303; ENST00000512587	TROVE2	TROVE domain family member 2 [Source:HGNC Symbol;Acc:HGNC:11313]	0.02242	0.1286	0.2705
ENSG00000204965	ENST00000529619; ENST00000529859; ENST00000614258	PCDHA5	protocadherin alpha 5 [Source:HGNC Symbol;Acc:HGNC:8671]	0.01876	0.1138	0.2699
ENSG00000145979	ENST00000343141; ENST00000356436; ENST00000379291; ENST00000379300; ENST00000379307; ENST00000416436; ENST00000420456; ENST00000421203; ENST00000422136; ENST00000428109; ENST00000446018; ENST00000450347; ENST00000452989; ENST00000606214; ENST00000606370; ENST00000606530; ENST00000606541; ENST00000607208; ENST00000607230; ENST00000607532; ENST00000607658	TBC1D7	TBC1 domain family member 7 [Source:HGNC Symbol;Acc:HGNC:21066]	0.01269	0.08701	0.2695
ENSG00000163545	ENST00000367157	NUAK2	NUAK family kinase 2 [Source:HGNC Symbol;Acc:HGNC:29558]	0.003387	0.03269	0.2693
ENSG00000044459	ENST00000380641; ENST00000380647; ENST00000461247; ENST00000484374	CNTLN	centlein [Source:HGNC Symbol;Acc:HGNC:23432]	0.01736	0.1076	0.2693
ENSG00000106588	ENST00000223321; ENST00000411875; ENST00000436986; ENST00000445517; ENST00000457444	PSMA2	proteasome subunit alpha 2 [Source:HGNC Symbol;Acc:HGNC:9531]	0.00158	0.01794	0.269
ENSG00000128789	ENST00000317615; ENST00000400512; ENST00000400514; ENST00000585331; ENST00000585853; ENST00000586445; ENST00000586587; ENST00000588824; ENST00000589405; ENST00000590217	PSMG2	proteasome assembly chaperone 2 [Source:HGNC Symbol;Acc:HGNC:24929]	0.01065	0.07717	0.269
ENSG00000269113	ENST00000435576; ENST00000606738	TRABD2B	TraB domain containing 2B [Source:HGNC Symbol;Acc:HGNC:44200]	0.2283	0.5169	0.269
ENSG00000135111	ENST00000257566; ENST00000349155; ENST00000548503; ENST00000552054	TBX3	T-box 3 [Source:HGNC Symbol;Acc:HGNC:11602]	0.00993	0.07331	0.2689
ENSG00000187240	ENST00000334267; ENST00000375735; ENST00000398093; ENST00000525306; ENST00000527252; ENST00000528670; ENST00000530547; ENST00000533027; ENST00000533197	DYNC2H1	dynein cytoplasmic 2 heavy chain 1 [Source:HGNC Symbol;Acc:HGNC:2962]	0.0158	0.1006	0.2683
ENSG00000179021	ENST00000318887; ENST00000464919; ENST00000485219; ENST00000486971	C3orf38	chromosome 3 open reading frame 38 [Source:HGNC Symbol;Acc:HGNC:28384]	0.03779	0.1817	0.2682
ENSG00000259431	ENST00000288014; ENST00000404535; ENST00000554789; ENST00000554970; ENST00000555446; ENST00000556015; ENST00000556545; ENST00000557630	THTPA	thiamine triphosphatase [Source:HGNC Symbol;Acc:HGNC:18987]	0.01493	0.097	0.268
ENSG00000100442	ENST00000216330; ENST00000396062; ENST00000556231; ENST00000557324	FKBP3	FK506 binding protein 3 [Source:HGNC Symbol;Acc:HGNC:3719]	0.006852	0.05657	0.2677
ENSG00000115363	ENST00000233712; ENST00000393913; ENST00000410010; ENST00000410071; ENST00000410113; ENST00000432649; ENST00000452003; ENST00000485891; ENST00000486489; ENST00000486696; ENST00000490746	EVA1A	eva-1 homolog A, regulator of programmed cell death [Source:HGNC Symbol;Acc:HGNC:25816]	0.09574	0.3198	0.2677
ENSG00000143322	ENST00000344730; ENST00000367623; ENST00000392043; ENST00000502732; ENST00000504324; ENST00000504405; ENST00000507173; ENST00000508127; ENST00000509520; ENST00000511413; ENST00000512653	ABL2	ABL proto-oncogene 2, non-receptor tyrosine kinase [Source:HGNC Symbol;Acc:HGNC:77]	0.003219	0.03144	0.2676
ENSG00000162433	ENST00000327299; ENST00000395334; ENST00000470888; ENST00000474968; ENST00000479060; ENST00000497030; ENST00000545314; ENST00000546702	AK4	adenylate kinase 4 [Source:HGNC Symbol;Acc:HGNC:363]	0.02889	0.1517	0.2676
ENSG00000172795	ENST00000389063; ENST00000502635; ENST00000504961; ENST00000508359; ENST00000510046; ENST00000512751; ENST00000513585; ENST00000515408	DCP2	decapping mRNA 2 [Source:HGNC Symbol;Acc:HGNC:24452]	0.0173	0.1074	0.2675
ENSG00000139218	ENST00000266589; ENST00000369367; ENST00000395453; ENST00000395454; ENST00000465950; ENST00000474828; ENST00000484275; ENST00000546534; ENST00000547018; ENST00000547654; ENST00000547950; ENST00000549162; ENST00000550629; ENST00000550893; ENST00000551391	SCAF11	SR-related CTD associated factor 11 [Source:HGNC Symbol;Acc:HGNC:10784]	0.004034	0.03739	0.2674
ENSG00000118640	ENST00000263864; ENST00000409760; ENST00000432071	VAMP8	vesicle associated membrane protein 8 [Source:HGNC Symbol;Acc:HGNC:12647]	0.03825	0.1831	0.2674
ENSG00000197056	ENST00000359858; ENST00000373329; ENST00000373330; ENST00000417119; ENST00000463393; ENST00000466390; ENST00000475654; ENST00000476269; ENST00000488455; ENST00000611874	ZMYM1	zinc finger MYM-type containing 1 [Source:HGNC Symbol;Acc:HGNC:26253]	0.11	0.3468	0.2672
ENSG00000174021	ENST00000370641; ENST00000370645; ENST00000487806	GNG5	G protein subunit gamma 5 [Source:HGNC Symbol;Acc:HGNC:4408]	0.009802	0.07273	0.2671
ENSG00000101343	ENST00000377327; ENST00000377340; ENST00000490258; ENST00000490910; ENST00000496549; ENST00000521379; ENST00000536226	CRNKL1	crooked neck pre-mRNA splicing factor 1 [Source:HGNC Symbol;Acc:HGNC:15762]	0.005316	0.04656	0.2669
ENSG00000116815	ENST00000369487; ENST00000369489; ENST00000457047; ENST00000464088; ENST00000526981	CD58	CD58 molecule [Source:HGNC Symbol;Acc:HGNC:1688]	0.07153	0.2696	0.2669
ENSG00000224383	ENST00000225760; ENST00000412177; ENST00000425164; ENST00000577953; ENST00000579184; ENST00000579222; ENST00000580752; ENST00000582530; ENST00000582540; ENST00000583891	PRR29	proline rich 29 [Source:HGNC Symbol;Acc:HGNC:25673]	0.2133	0.4992	0.2668
ENSG00000148513	ENST00000361713; ENST00000374660; ENST00000475522; ENST00000602533; ENST00000611781	ANKRD30A	ankyrin repeat domain 30A [Source:HGNC Symbol;Acc:HGNC:17234]	0.1522	0.4172	0.2666
ENSG00000148832	ENST00000278060; ENST00000356306; ENST00000357296; ENST00000368535; ENST00000476834; ENST00000480071; ENST00000483211; ENST00000528127; ENST00000529585; ENST00000530555	PAOX	polyamine oxidase [Source:HGNC Symbol;Acc:HGNC:20837]	0.2139	0.5	0.2665
ENSG00000091656	ENST00000458716; ENST00000517585; ENST00000517683; ENST00000518282; ENST00000519536; ENST00000520307; ENST00000521891; ENST00000522409; ENST00000523625; ENST00000523809; ENST00000523885; ENST00000524290	ZFHX4	zinc finger homeobox 4 [Source:HGNC Symbol;Acc:HGNC:30939]	0.0387	0.1842	0.2664
ENSG00000214029	ENST00000537226	ZNF891	zinc finger protein 891 [Source:HGNC Symbol;Acc:HGNC:38709]	0.1076	0.3421	0.2664
ENSG00000091136	ENST00000222399; ENST00000393559; ENST00000393560; ENST00000393561; ENST00000439976; ENST00000468518; ENST00000468999; ENST00000470995; ENST00000472714; ENST00000474380; ENST00000476039; ENST00000479448; ENST00000491196	LAMB1	laminin subunit beta 1 [Source:HGNC Symbol;Acc:HGNC:6486]	0.001565	0.01781	0.2659
ENSG00000261796	ENST00000418265	ISY1-RAB43	ISY1-RAB43 readthrough [Source:HGNC Symbol;Acc:HGNC:42969]	0.0162	0.1023	0.2659
ENSG00000181619	ENST00000395116; ENST00000481661	GPR135	G protein-coupled receptor 135 [Source:HGNC Symbol;Acc:HGNC:19991]	0.08122	0.2908	0.2658
ENSG00000137673	ENST00000260227; ENST00000531200; ENST00000533366	MMP7	matrix metallopeptidase 7 [Source:HGNC Symbol;Acc:HGNC:7174]	0.07452	0.2756	0.2656
ENSG00000139350	ENST00000266742; ENST00000411739; ENST00000429527; ENST00000457368; ENST00000553609; ENST00000554226; ENST00000555114; ENST00000555806; ENST00000557092; ENST00000557400; ENST00000557454; ENST00000557478; ENST00000557644	NEDD1	neural precursor cell expressed, developmentally down-regulated 1 [Source:HGNC Symbol;Acc:HGNC:7723]	0.008228	0.06364	0.2655
ENSG00000149212	ENST00000278499; ENST00000416495; ENST00000536441; ENST00000537480; ENST00000542176; ENST00000634898	SESN3	sestrin 3 [Source:HGNC Symbol;Acc:HGNC:23060]	0.06276	0.2504	0.2655
ENSG00000183765	ENST00000328354; ENST00000348295; ENST00000382565; ENST00000382580; ENST00000398017; ENST00000402731; ENST00000403642; ENST00000404276; ENST00000405598; ENST00000416671; ENST00000417588; ENST00000425190; ENST00000433028; ENST00000433728; ENST00000434810; ENST00000439200; ENST00000439346; ENST00000447421; ENST00000448511; ENST00000454252; ENST00000456369; ENST00000464581; ENST00000472807; ENST0000…	CHEK2	checkpoint kinase 2 [Source:HGNC Symbol;Acc:HGNC:16627]	0.02906	0.1524	0.2653
ENSG00000143106	ENST00000271308; ENST00000477897; ENST00000484563; ENST00000490870; ENST00000491287; ENST00000538610	PSMA5	proteasome subunit alpha 5 [Source:HGNC Symbol;Acc:HGNC:9534]	0.002658	0.02684	0.265
ENSG00000080200	ENST00000389622; ENST00000485253; ENST00000495403	CRYBG3	crystallin beta-gamma domain containing 3 [Source:HGNC Symbol;Acc:HGNC:34427]	0.01324	0.08927	0.265
ENSG00000134255	ENST00000357172; ENST00000460443; ENST00000467362; ENST00000473474; ENST00000476865; ENST00000478042; ENST00000480324; ENST00000483427; ENST00000498239; ENST00000545121; ENST00000615636	CEPT1	choline/ethanolamine phosphotransferase 1 [Source:HGNC Symbol;Acc:HGNC:24289]	0.03972	0.1872	0.2649
ENSG00000187951	ENST00000428041; ENST00000562954; ENST00000563110; ENST00000564902; ENST00000566362; ENST00000566548; ENST00000567449; ENST00000568574; ENST00000602616; ENST00000622744	ARHGAP11B	Rho GTPase activating protein 11B [Source:HGNC Symbol;Acc:HGNC:15782]	0.01305	0.08833	0.2648
ENSG00000111700	ENST00000261196; ENST00000381545; ENST00000540853; ENST00000544370; ENST00000545880	SLCO1B3	solute carrier organic anion transporter family member 1B3 [Source:HGNC Symbol;Acc:HGNC:10961]	0.07631	0.2799	0.2648
ENSG00000159579	ENST00000394420; ENST00000537866; ENST00000561641; ENST00000562439; ENST00000562768; ENST00000562959; ENST00000563073; ENST00000564435; ENST00000564530; ENST00000566352; ENST00000568505; ENST00000568920	RSPRY1	ring finger and SPRY domain containing 1 [Source:HGNC Symbol;Acc:HGNC:29420]	0.007671	0.06069	0.2645
ENSG00000172748	ENST00000308811; ENST00000320552; ENST00000398612; ENST00000518320; ENST00000518414; ENST00000521145; ENST00000521238; ENST00000521270; ENST00000522866; ENST00000523162; ENST00000523333; ENST00000523418; ENST00000640035	ZNF596	zinc finger protein 596 [Source:HGNC Symbol;Acc:HGNC:27268]	0.1868	0.4656	0.2645
ENSG00000023608	ENST00000216294	SNAPC1	small nuclear RNA activating complex polypeptide 1 [Source:HGNC Symbol;Acc:HGNC:11134]	0.03508	0.1728	0.264
ENSG00000255408	ENST00000522353; ENST00000532566	PCDHA3	protocadherin alpha 3 [Source:HGNC Symbol;Acc:HGNC:8669]	0.01984	0.1189	0.2639
ENSG00000088930	ENST00000377191	XRN2	5'-3' exoribonuclease 2 [Source:HGNC Symbol;Acc:HGNC:12836]	0.001545	0.01762	0.2637
ENSG00000078674	ENST00000325083; ENST00000327578; ENST00000517545; ENST00000517730; ENST00000517836; ENST00000518537; ENST00000518762; ENST00000518877; ENST00000518930; ENST00000518936; ENST00000518985; ENST00000519253; ENST00000519802; ENST00000521338; ENST00000522275; ENST00000522777; ENST00000522998; ENST00000523055; ENST00000523540; ENST00000523896; ENST00000524203; ENST00000524226; ENST00000524356	PCM1	pericentriolar material 1 [Source:HGNC Symbol;Acc:HGNC:8727]	0.002244	0.02353	0.2636
ENSG00000095485	ENST00000354105; ENST00000466408; ENST00000466955; ENST00000468709; ENST00000473842; ENST00000478047; ENST00000482452; ENST00000496796	CWF19L1	CWF19 like 1, cell cycle control (S. pombe) [Source:HGNC Symbol;Acc:HGNC:25613]	0.009594	0.07163	0.2635
ENSG00000144468	ENST00000341329; ENST00000392062; ENST00000409053; ENST00000423616; ENST00000424132; ENST00000436481; ENST00000437454; ENST00000443477; ENST00000448992; ENST00000450679; ENST00000473218; ENST00000483268; ENST00000491490; ENST00000493526; ENST00000539613	RHBDD1	rhomboid domain containing 1 [Source:HGNC Symbol;Acc:HGNC:23081]	0.01361	0.09093	0.2635
ENSG00000110013	ENST00000263593; ENST00000436137; ENST00000525730; ENST00000533613; ENST00000545756; ENST00000618733	SIAE	sialic acid acetylesterase [Source:HGNC Symbol;Acc:HGNC:18187]	0.02498	0.1385	0.2633
ENSG00000111731	ENST00000333957; ENST00000396028; ENST00000446597; ENST00000535304; ENST00000535555; ENST00000536386; ENST00000537643; ENST00000539615; ENST00000540245; ENST00000540703; ENST00000541310; ENST00000542676; ENST00000542683; ENST00000542768; ENST00000543797; ENST00000543855; ENST00000543888; ENST00000545552	C2CD5	C2 calcium dependent domain containing 5 [Source:HGNC Symbol;Acc:HGNC:29062]	0.01259	0.08664	0.2632
ENSG00000180263	ENST00000343958; ENST00000451107; ENST00000546711; ENST00000548069; ENST00000549499; ENST00000550368; ENST00000551521	FGD6	FYVE, RhoGEF and PH domain containing 6 [Source:HGNC Symbol;Acc:HGNC:21740]	0.006847	0.05657	0.2631
ENSG00000102531	ENST00000378383; ENST00000398316; ENST00000484074; ENST00000492622; ENST00000497644; ENST00000541916	FNDC3A	fibronectin type III domain containing 3A [Source:HGNC Symbol;Acc:HGNC:20296]	0.0116	0.08194	0.2623
ENSG00000151468	ENST00000378825; ENST00000378839	CCDC3	coiled-coil domain containing 3 [Source:HGNC Symbol;Acc:HGNC:23813]	0.266	0.5601	0.2622
ENSG00000138829	ENST00000262464; ENST00000502468; ENST00000507835; ENST00000508053; ENST00000508989; ENST00000511489; ENST00000514742; ENST00000619499	FBN2	fibrillin 2 [Source:HGNC Symbol;Acc:HGNC:3604]	0.01874	0.1137	0.2621
ENSG00000150593	ENST00000280154; ENST00000393104; ENST00000444997; ENST00000462577; ENST00000467574; ENST00000481353; ENST00000483595; ENST00000483670; ENST00000489049; ENST00000492932; ENST00000498367	PDCD4	programmed cell death 4 [Source:HGNC Symbol;Acc:HGNC:8763]	0.02679	0.1446	0.261
ENSG00000156875	ENST00000370152; ENST00000421661	MFSD14A	major facilitator superfamily domain containing 14A [Source:HGNC Symbol;Acc:HGNC:23363]	0.009317	0.07011	0.2609
ENSG00000102878	ENST00000434833; ENST00000517680; ENST00000517685; ENST00000517729; ENST00000517750; ENST00000517867; ENST00000519105; ENST00000519224; ENST00000519601; ENST00000520247; ENST00000520304; ENST00000520528; ENST00000520833; ENST00000521314; ENST00000521374; ENST00000521624; ENST00000521916; ENST00000522023; ENST00000522027; ENST00000522295; ENST00000522459; ENST00000522870; ENST00000523077; ENST0000…	HSF4	heat shock transcription factor 4 [Source:HGNC Symbol;Acc:HGNC:5227]	0.02773	0.1478	0.2608
ENSG00000069702	ENST00000212355; ENST00000370399; ENST00000417833; ENST00000465892; ENST00000468996; ENST00000470600; ENST00000525962; ENST00000529608; ENST00000532540; ENST00000533089; ENST00000533370	TGFBR3	transforming growth factor beta receptor 3 [Source:HGNC Symbol;Acc:HGNC:11774]	0.03489	0.1724	0.2608
ENSG00000120875	ENST00000240100; ENST00000240101	DUSP4	dual specificity phosphatase 4 [Source:HGNC Symbol;Acc:HGNC:3070]	0.002594	0.02629	0.2607
ENSG00000283201	ENST00000611392	AC092329.3		0.2188	0.5049	0.2605
ENSG00000164305	ENST00000308394; ENST00000393585; ENST00000393588; ENST00000447121; ENST00000517513; ENST00000523916	CASP3	caspase 3 [Source:HGNC Symbol;Acc:HGNC:1504]	0.01381	0.09182	0.2604
ENSG00000106460	ENST00000396667; ENST00000396668; ENST00000420833; ENST00000442107; ENST00000444443; ENST00000453686; ENST00000462754; ENST00000492762	TMEM106B	transmembrane protein 106B [Source:HGNC Symbol;Acc:HGNC:22407]	0.05522	0.2306	0.2603
ENSG00000161654	ENST00000293406; ENST00000585388; ENST00000590563; ENST00000591247	LSM12	LSM12 homolog [Source:HGNC Symbol;Acc:HGNC:26407]	0.07698	0.2812	0.2602
ENSG00000131471	ENST00000308423; ENST00000587330; ENST00000588033; ENST00000591562; ENST00000592999; ENST00000613571; ENST00000617500	AOC3	amine oxidase, copper containing 3 [Source:HGNC Symbol;Acc:HGNC:550]	0.1151	0.3562	0.26
ENSG00000112697	ENST00000230461; ENST00000370050; ENST00000475111; ENST00000518161	TMEM30A	transmembrane protein 30A [Source:HGNC Symbol;Acc:HGNC:16667]	0.01214	0.08439	0.2599
ENSG00000184058	ENST00000329705; ENST00000332710; ENST00000359500; ENST00000475303; ENST00000484336	TBX1	T-box 1 [Source:HGNC Symbol;Acc:HGNC:11592]	0.2068	0.4913	0.2598
ENSG00000164978	ENST00000346365; ENST00000379155; ENST00000379158; ENST00000618590	NUDT2	nudix hydrolase 2 [Source:HGNC Symbol;Acc:HGNC:8049]	0.0372	0.18	0.2597
ENSG00000168275	ENST00000366612; ENST00000366613; ENST00000366615; ENST00000619305	COA6	cytochrome c oxidase assembly factor 6 [Source:HGNC Symbol;Acc:HGNC:18025]	0.0558	0.2323	0.2597
ENSG00000106853	ENST00000309195; ENST00000374308; ENST00000374313; ENST00000374324; ENST00000407693; ENST00000422125; ENST00000466771; ENST00000485319; ENST00000538962	PTGR1	prostaglandin reductase 1 [Source:HGNC Symbol;Acc:HGNC:18429]	0.001642	0.01847	0.2596
ENSG00000204967	ENST00000378125; ENST00000512229; ENST00000530339; ENST00000618834	PCDHA4	protocadherin alpha 4 [Source:HGNC Symbol;Acc:HGNC:8670]	0.02026	0.1207	0.2593
ENSG00000050327	ENST00000056217; ENST00000471847; ENST00000474817; ENST00000498580	ARHGEF5	Rho guanine nucleotide exchange factor 5 [Source:HGNC Symbol;Acc:HGNC:13209]	0.1281	0.3791	0.2592
ENSG00000101000	ENST00000216968; ENST00000634509; ENST00000635377	PROCR	protein C receptor [Source:HGNC Symbol;Acc:HGNC:9452]	0.005334	0.04666	0.2591
ENSG00000085224	ENST00000373344; ENST00000395603; ENST00000400866; ENST00000460639; ENST00000479487; ENST00000480283; ENST00000493470; ENST00000622960; ENST00000623242; ENST00000623316; ENST00000623321; ENST00000623706; ENST00000624032; ENST00000624166; ENST00000624193; ENST00000624403; ENST00000624668; ENST00000624766; ENST00000625063; ENST00000635865; ENST00000636152; ENST00000636868; ENST00000637175; ENST0000…	ATRX	ATRX, chromatin remodeler [Source:HGNC Symbol;Acc:HGNC:886]	0.007328	0.05899	0.2589
ENSG00000089060	ENST00000202831; ENST00000546737; ENST00000548186; ENST00000548477; ENST00000548518; ENST00000549069; ENST00000549181; ENST00000549372; ENST00000549605; ENST00000550047; ENST00000550672; ENST00000551230; ENST00000552014; ENST00000552565; ENST00000552613; ENST00000553238	SLC8B1	solute carrier family 8 member B1 [Source:HGNC Symbol;Acc:HGNC:26175]	0.0417	0.193	0.2588
ENSG00000283761	ENST00000638779; ENST00000638792; ENST00000638968; ENST00000639037; ENST00000639040; ENST00000639171; ENST00000640238; ENST00000640357	AC118553.2		0.01142	0.08102	0.2587
ENSG00000108443	ENST00000225577; ENST00000393021; ENST00000406116; ENST00000443572; ENST00000472940; ENST00000475155; ENST00000477179; ENST00000489824; ENST00000587061; ENST00000587622; ENST00000590928; ENST00000592726	RPS6KB1	ribosomal protein S6 kinase B1 [Source:HGNC Symbol;Acc:HGNC:10436]	0.006203	0.05242	0.2586
ENSG00000172292	ENST00000305747; ENST00000392687	CERS6	ceramide synthase 6 [Source:HGNC Symbol;Acc:HGNC:23826]	0.01364	0.09107	0.2586
ENSG00000067167	ENST00000262213; ENST00000518678; ENST00000520700; ENST00000521049; ENST00000521425	TRAM1	translocation associated membrane protein 1 [Source:HGNC Symbol;Acc:HGNC:20568]	0.01534	0.09846	0.2585
ENSG00000283515	ENST00000637233; ENST00000637310	AC020915.6		0.005602	0.04851	0.2584
ENSG00000088448	ENST00000267339; ENST00000310847; ENST00000460846; ENST00000463156; ENST00000464579; ENST00000465753; ENST00000475809; ENST00000485844; ENST00000489973; ENST00000494859; ENST00000603993	ANKRD10	ankyrin repeat domain 10 [Source:HGNC Symbol;Acc:HGNC:20265]	0.01254	0.08631	0.2584
ENSG00000204172	ENST00000452145	AGAP9	ArfGAP with GTPase domain, ankyrin repeat and PH domain 9 [Source:HGNC Symbol;Acc:HGNC:23463]	0.04324	0.1981	0.2584
ENSG00000100979	ENST00000354050; ENST00000372420; ENST00000372431; ENST00000420868; ENST00000477313	PLTP	phospholipid transfer protein [Source:HGNC Symbol;Acc:HGNC:9093]	0.1899	0.4694	0.2582
ENSG00000163728	ENST00000296015; ENST00000382584; ENST00000412756; ENST00000462895; ENST00000465065; ENST00000465625; ENST00000470669; ENST00000487397; ENST00000491380; ENST00000492617; ENST00000495660	TTC14	tetratricopeptide repeat domain 14 [Source:HGNC Symbol;Acc:HGNC:24697]	0.03035	0.1572	0.2581
ENSG00000050426	ENST00000262055; ENST00000380135; ENST00000418425; ENST00000546814; ENST00000546992; ENST00000547008; ENST00000547029; ENST00000547256; ENST00000547318; ENST00000547555; ENST00000547660; ENST00000547877; ENST00000548209; ENST00000548251; ENST00000548390; ENST00000548401; ENST00000548516; ENST00000549340; ENST00000549395; ENST00000549686; ENST00000550100; ENST00000550274; ENST00000550442; ENST0000…	LETMD1	LETM1 domain containing 1 [Source:HGNC Symbol;Acc:HGNC:24241]	0.01205	0.08413	0.258
ENSG00000112282	ENST00000354577; ENST00000368053; ENST00000368058; ENST00000368060; ENST00000368068; ENST00000479213; ENST00000484885; ENST00000489888; ENST00000539158	MED23	mediator complex subunit 23 [Source:HGNC Symbol;Acc:HGNC:2372]	0.01064	0.07717	0.2579
ENSG00000068120	ENST00000393818; ENST00000421097; ENST00000585811; ENST00000585909; ENST00000586771; ENST00000587157; ENST00000587214; ENST00000587858; ENST00000588353; ENST00000588757; ENST00000590958; ENST00000591583; ENST00000591753; ENST00000591779	COASY	Coenzyme A synthase [Source:HGNC Symbol;Acc:HGNC:29932]	0.003435	0.03303	0.2577
ENSG00000146678	ENST00000275525; ENST00000457280; ENST00000468955	IGFBP1	insulin like growth factor binding protein 1 [Source:HGNC Symbol;Acc:HGNC:5469]	0.1495	0.4134	0.2575
ENSG00000130449	ENST00000252744	ZSWIM6	zinc finger SWIM-type containing 6 [Source:HGNC Symbol;Acc:HGNC:29316]	0.01387	0.09209	0.2573
ENSG00000205754	ENST00000421593; ENST00000541784; ENST00000545916	SLCO1B7	solute carrier organic anion transporter family member 1B7 (putative) [Source:HGNC Symbol;Acc:HGNC:32934]	0.1821	0.4598	0.2573
ENSG00000168502	ENST00000306329; ENST00000359865; ENST00000400050; ENST00000517554; ENST00000517570; ENST00000518226; ENST00000518815; ENST00000519823; ENST00000520495; ENST00000520926; ENST00000521018; ENST00000522146; ENST00000522592; ENST00000523122; ENST00000523811; ENST00000581670	MTCL1	microtubule crosslinking factor 1 [Source:HGNC Symbol;Acc:HGNC:29121]	0.003191	0.03123	0.257
ENSG00000107854	ENST00000371627	TNKS2	tankyrase 2 [Source:HGNC Symbol;Acc:HGNC:15677]	0.004944	0.04417	0.2566
ENSG00000177200	ENST00000219084; ENST00000398510; ENST00000447540; ENST00000561869; ENST00000562785; ENST00000562791; ENST00000562806; ENST00000563410; ENST00000564255; ENST00000564582; ENST00000564600; ENST00000564641; ENST00000564845; ENST00000565119; ENST00000565442; ENST00000565803; ENST00000565832; ENST00000566029; ENST00000569225; ENST00000569794; ENST00000615216	CHD9	chromodomain helicase DNA binding protein 9 [Source:HGNC Symbol;Acc:HGNC:25701]	0.006301	0.05293	0.2566
ENSG00000138821	ENST00000356736; ENST00000394833; ENST00000424970; ENST00000502903; ENST00000510255; ENST00000512337; ENST00000512657; ENST00000514000	SLC39A8	solute carrier family 39 member 8 [Source:HGNC Symbol;Acc:HGNC:20862]	0.02434	0.1365	0.2566
ENSG00000108773	ENST00000225916; ENST00000465682; ENST00000586972; ENST00000588759; ENST00000592310	KAT2A	lysine acetyltransferase 2A [Source:HGNC Symbol;Acc:HGNC:4201]	0.003853	0.03601	0.2564
ENSG00000197969	ENST00000355766; ENST00000357409; ENST00000360280; ENST00000376634; ENST00000376636; ENST00000376646; ENST00000419472; ENST00000423463; ENST00000467124; ENST00000471439; ENST00000484581; ENST00000493341; ENST00000539950	VPS13A	vacuolar protein sorting 13 homolog A [Source:HGNC Symbol;Acc:HGNC:1908]	0.01843	0.1125	0.256
ENSG00000128881	ENST00000267890; ENST00000562880; ENST00000564431; ENST00000566931; ENST00000567274; ENST00000567485; ENST00000567840; ENST00000622375	TTBK2	tau tubulin kinase 2 [Source:HGNC Symbol;Acc:HGNC:19141]	0.02768	0.1478	0.2558
ENSG00000167487	ENST00000300976; ENST00000595182; ENST00000595423; ENST00000596843; ENST00000599006; ENST00000600657	KLHL26	kelch like family member 26 [Source:HGNC Symbol;Acc:HGNC:25623]	0.0908	0.3114	0.2557
ENSG00000187957	ENST00000341772; ENST00000482831	DNER	delta/notch like EGF repeat containing [Source:HGNC Symbol;Acc:HGNC:24456]	0.278	0.5717	0.2557
ENSG00000074266	ENST00000263360; ENST00000327320; ENST00000351625; ENST00000524673; ENST00000525244; ENST00000527888; ENST00000528180; ENST00000528250; ENST00000533228; ENST00000534564; ENST00000534595	EED	embryonic ectoderm development [Source:HGNC Symbol;Acc:HGNC:3188]	0.02783	0.1482	0.2556
ENSG00000170421	ENST00000293308; ENST00000546542; ENST00000546583; ENST00000546826; ENST00000546897; ENST00000546900; ENST00000546921; ENST00000547031; ENST00000547176; ENST00000548998; ENST00000549176; ENST00000549198; ENST00000550170; ENST00000551318; ENST00000552150; ENST00000552551; ENST00000619952	KRT8	keratin 8 [Source:HGNC Symbol;Acc:HGNC:6446]	0.007344	0.05899	0.2555
ENSG00000170522	ENST00000302274; ENST00000394607; ENST00000503885; ENST00000506461; ENST00000506625; ENST00000507451; ENST00000513003; ENST00000514184	ELOVL6	ELOVL fatty acid elongase 6 [Source:HGNC Symbol;Acc:HGNC:15829]	0.01057	0.07683	0.2554
ENSG00000102780	ENST00000261491; ENST00000337343; ENST00000379274; ENST00000489851; ENST00000498255; ENST00000536612; ENST00000611224; ENST00000626247; ENST00000627777; ENST00000628433	DGKH	diacylglycerol kinase eta [Source:HGNC Symbol;Acc:HGNC:2854]	0.0343	0.1704	0.2554
ENSG00000153933	ENST00000284061; ENST00000570738; ENST00000571084; ENST00000572810; ENST00000572944; ENST00000576869	DGKE	diacylglycerol kinase epsilon [Source:HGNC Symbol;Acc:HGNC:2852]	0.04612	0.2062	0.2554
ENSG00000122417	ENST00000294678; ENST00000317336; ENST00000359242; ENST00000370566; ENST00000394733; ENST00000460698; ENST00000462648; ENST00000463933; ENST00000472144; ENST00000472368; ENST00000473792; ENST00000476054; ENST00000478286; ENST00000479890; ENST00000480440; ENST00000486215; ENST00000486557; ENST00000488879; ENST00000496592; ENST00000524695; ENST00000531412; ENST00000534092	ODF2L	outer dense fiber of sperm tails 2 like [Source:HGNC Symbol;Acc:HGNC:29225]	0.05461	0.2292	0.2553
ENSG00000198624	ENST00000355417; ENST00000518189; ENST00000519448; ENST00000519740; ENST00000521308; ENST00000522179; ENST00000522964; ENST00000524344	CCDC69	coiled-coil domain containing 69 [Source:HGNC Symbol;Acc:HGNC:24487]	0.1115	0.3493	0.2553
ENSG00000279794	ENST00000623020	AC024580.1		0.2218	0.5091	0.2553
ENSG00000118260	ENST00000353267; ENST00000414681; ENST00000418081; ENST00000421139; ENST00000430624; ENST00000432329; ENST00000445803; ENST00000446449; ENST00000448277; ENST00000451164; ENST00000452474; ENST00000455757; ENST00000457101; ENST00000464407; ENST00000480189; ENST00000494094; ENST00000494983	CREB1	cAMP responsive element binding protein 1 [Source:HGNC Symbol;Acc:HGNC:2345]	0.01097	0.07896	0.2552
ENSG00000198692	ENST00000361365; ENST00000382772; ENST00000464196; ENST00000465253; ENST00000485584	EIF1AY	eukaryotic translation initiation factor 1A, Y-linked [Source:HGNC Symbol;Acc:HGNC:3252]	0.0389	0.1848	0.2551
ENSG00000134152	ENST00000256544; ENST00000540594; ENST00000557877; ENST00000558473; ENST00000558681; ENST00000559462; ENST00000559464; ENST00000559515; ENST00000559760; ENST00000560108; ENST00000560247; ENST00000560308; ENST00000560310; ENST00000560671; ENST00000560915; ENST00000561270; ENST00000561371	KATNBL1	katanin regulatory subunit B1 like 1 [Source:HGNC Symbol;Acc:HGNC:26199]	0.03215	0.1634	0.255
ENSG00000138081	ENST00000402508; ENST00000403359; ENST00000405808; ENST00000424163; ENST00000434234; ENST00000465204; ENST00000470899; ENST00000480038; ENST00000492225; ENST00000493962	FBXO11	F-box protein 11 [Source:HGNC Symbol;Acc:HGNC:13590]	0.005617	0.04856	0.2549
ENSG00000129071	ENST00000249910; ENST00000393278; ENST00000429544; ENST00000503197; ENST00000505883; ENST00000507208; ENST00000509587; ENST00000509828; ENST00000511009; ENST00000515266	MBD4	methyl-CpG binding domain 4, DNA glycosylase [Source:HGNC Symbol;Acc:HGNC:6919]	0.01598	0.1014	0.2549
ENSG00000085840	ENST00000371566; ENST00000371568	ORC1	origin recognition complex subunit 1 [Source:HGNC Symbol;Acc:HGNC:8487]	0.02657	0.1439	0.2549
ENSG00000139044	ENST00000266383; ENST00000322843; ENST00000535402; ENST00000535680; ENST00000540836; ENST00000544638	B4GALNT3	beta-1,4-N-acetyl-galactosaminyltransferase 3 [Source:HGNC Symbol;Acc:HGNC:24137]	0.2569	0.5505	0.2549
ENSG00000100596	ENST00000216484; ENST00000554365; ENST00000554901; ENST00000556264; ENST00000556607; ENST00000557566	SPTLC2	serine palmitoyltransferase long chain base subunit 2 [Source:HGNC Symbol;Acc:HGNC:11278]	0.004206	0.03874	0.2548
ENSG00000204305	ENST00000375055; ENST00000375056; ENST00000375065; ENST00000375067; ENST00000375069; ENST00000375070; ENST00000375076; ENST00000438221; ENST00000450110; ENST00000469940; ENST00000473619; ENST00000484849; ENST00000488669; ENST00000538695; ENST00000620802	AGER	advanced glycosylation end-product specific receptor [Source:HGNC Symbol;Acc:HGNC:320]	0.1062	0.3393	0.2548
ENSG00000242732	ENST00000479991; ENST00000609883	RTL5	retrotransposon Gag like 5 [Source:HGNC Symbol;Acc:HGNC:29430]	0.05326	0.226	0.2547
ENSG00000280123	ENST00000624338	AC023632.6		0.2422	0.5334	0.2546
ENSG00000164167	ENST00000296581; ENST00000502781; ENST00000503982; ENST00000504181; ENST00000507449; ENST00000510331; ENST00000515311	LSM6	LSM6 homolog, U6 small nuclear RNA and mRNA degradation associated [Source:HGNC Symbol;Acc:HGNC:17017]	0.05254	0.2242	0.2544
ENSG00000139174	ENST00000345127; ENST00000445766; ENST00000455697; ENST00000547113; ENST00000548696; ENST00000551050; ENST00000552108; ENST00000552200; ENST00000552240; ENST00000639414; ENST00000639566; ENST00000639588; ENST00000639589; ENST00000639958; ENST00000640055; ENST00000640132; ENST00000640361; ENST00000640646; ENST00000640801; ENST00000640840; ENST00000640946	PRICKLE1	prickle planar cell polarity protein 1 [Source:HGNC Symbol;Acc:HGNC:17019]	0.1472	0.4104	0.2544
ENSG00000055732	ENST00000341115; ENST00000370587; ENST00000370589; ENST00000474447; ENST00000475312; ENST00000490600	MCOLN3	mucolipin 3 [Source:HGNC Symbol;Acc:HGNC:13358]	0.04679	0.2083	0.2542
ENSG00000167258	ENST00000430627; ENST00000447079; ENST00000558240; ENST00000559545; ENST00000559663; ENST00000581593; ENST00000581963; ENST00000584336; ENST00000584632; ENST00000585161	CDK12	cyclin dependent kinase 12 [Source:HGNC Symbol;Acc:HGNC:24224]	0.002328	0.02424	0.254
ENSG00000162755	ENST00000368011; ENST00000392191; ENST00000392192; ENST00000469647; ENST00000471613; ENST00000475934; ENST00000490724; ENST00000494418	KLHDC9	kelch domain containing 9 [Source:HGNC Symbol;Acc:HGNC:28489]	0.2458	0.5377	0.254
ENSG00000156172	ENST00000286688	C8orf37	chromosome 8 open reading frame 37 [Source:HGNC Symbol;Acc:HGNC:27232]	0.05543	0.2313	0.2538
ENSG00000143499	ENST00000366957; ENST00000416415; ENST00000460580; ENST00000471645; ENST00000484459; ENST00000491455	SMYD2	SET and MYND domain containing 2 [Source:HGNC Symbol;Acc:HGNC:20982]	0.007399	0.05935	0.2535
ENSG00000183580	ENST00000329673; ENST00000504595; ENST00000510662	FBXL7	F-box and leucine rich repeat protein 7 [Source:HGNC Symbol;Acc:HGNC:13604]	0.1161	0.3578	0.2534
ENSG00000163430	ENST00000295633; ENST00000424703; ENST00000464690; ENST00000467994; ENST00000468098; ENST00000469005; ENST00000472536; ENST00000480823; ENST00000485968; ENST00000488318	FSTL1	follistatin like 1 [Source:HGNC Symbol;Acc:HGNC:3972]	0.006923	0.05676	0.2533
ENSG00000118412	ENST00000237177; ENST00000419040; ENST00000547893; ENST00000548224; ENST00000551025; ENST00000552401	CASP8AP2	caspase 8 associated protein 2 [Source:HGNC Symbol;Acc:HGNC:1510]	0.03197	0.1629	0.2531
ENSG00000005700	ENST00000306270; ENST00000369751; ENST00000445419; ENST00000471036; ENST00000503400; ENST00000503631; ENST00000505222; ENST00000508381; ENST00000510291; ENST00000610980	IBTK	inhibitor of Bruton tyrosine kinase [Source:HGNC Symbol;Acc:HGNC:17853]	0.01466	0.09595	0.253
ENSG00000091844	ENST00000206262; ENST00000367225	RGS17	regulator of G protein signaling 17 [Source:HGNC Symbol;Acc:HGNC:14088]	0.1854	0.4641	0.2528
ENSG00000146374	ENST00000356698; ENST00000368317; ENST00000485757	RSPO3	R-spondin 3 [Source:HGNC Symbol;Acc:HGNC:20866]	0.002789	0.02787	0.2527
ENSG00000255275	ENST00000494072	AL080251.1		0.0263	0.1432	0.2526
ENSG00000181788	ENST00000312960; ENST00000472885; ENST00000482706	SIAH2	siah E3 ubiquitin protein ligase 2 [Source:HGNC Symbol;Acc:HGNC:10858]	0.02298	0.1309	0.2524
ENSG00000116678	ENST00000344610; ENST00000349533; ENST00000371058; ENST00000371059; ENST00000371060; ENST00000462765; ENST00000471762; ENST00000616738	LEPR	leptin receptor [Source:HGNC Symbol;Acc:HGNC:6554]	0.05104	0.2206	0.2522
ENSG00000100802	ENST00000299088; ENST00000341470; ENST00000397376; ENST00000397377; ENST00000397379; ENST00000397380; ENST00000397382; ENST00000553316; ENST00000553606; ENST00000553675; ENST00000553931; ENST00000553958; ENST00000554179; ENST00000554536; ENST00000555098; ENST00000555575; ENST00000555998; ENST00000556419; ENST00000556812; ENST00000556896; ENST00000557513	C14orf93	chromosome 14 open reading frame 93 [Source:HGNC Symbol;Acc:HGNC:20162]	0.08582	0.3013	0.252
ENSG00000084734	ENST00000264717; ENST00000411584; ENST00000417872; ENST00000453813; ENST00000472290; ENST00000478147	GCKR	glucokinase regulator [Source:HGNC Symbol;Acc:HGNC:4196]	0.2369	0.5271	0.2519
ENSG00000075089	ENST00000188312; ENST00000546902; ENST00000547458; ENST00000548180; ENST00000549977; ENST00000550813; ENST00000551440; ENST00000551517; ENST00000551617; ENST00000551652; ENST00000552064; ENST00000552376; ENST00000553038	ACTR6	ARP6 actin related protein 6 homolog [Source:HGNC Symbol;Acc:HGNC:24025]	0.06441	0.2535	0.2516
ENSG00000120688	ENST00000379487	WBP4	WW domain binding protein 4 [Source:HGNC Symbol;Acc:HGNC:12739]	0.03496	0.1725	0.2514
ENSG00000256646	ENST00000433579; ENST00000442788	AC010132.3		0.002782	0.02782	0.2513
ENSG00000101189	ENST00000370487	MRGBP	MRG domain binding protein [Source:HGNC Symbol;Acc:HGNC:15866]	0.01171	0.0823	0.2513
ENSG00000196821	ENST00000374021; ENST00000374023; ENST00000374026	C6orf106	chromosome 6 open reading frame 106 [Source:HGNC Symbol;Acc:HGNC:21215]	0.006419	0.05372	0.2512
ENSG00000243501	ENST00000423730	AL365232.1		0.2576	0.5514	0.2512
ENSG00000127507	ENST00000315576; ENST00000360222; ENST00000392962; ENST00000392965; ENST00000594076; ENST00000594294; ENST00000595208; ENST00000595839; ENST00000596991; ENST00000598500; ENST00000599423; ENST00000601345; ENST00000601619	ADGRE2	adhesion G protein-coupled receptor E2 [Source:HGNC Symbol;Acc:HGNC:3337]	0.2614	0.5554	0.2511
ENSG00000110931	ENST00000324774; ENST00000337174; ENST00000347034; ENST00000392473; ENST00000392474; ENST00000402834; ENST00000404169; ENST00000412367; ENST00000446440; ENST00000535524; ENST00000538733; ENST00000539380; ENST00000542540; ENST00000543477; ENST00000544485; ENST00000545538	CAMKK2	calcium/calmodulin dependent protein kinase kinase 2 [Source:HGNC Symbol;Acc:HGNC:1470]	0.006544	0.0545	0.251
ENSG00000146776	ENST00000318724; ENST00000419735; ENST00000464874; ENST00000472195; ENST00000472910; ENST00000474433; ENST00000477775; ENST00000478915; ENST00000481880; ENST00000484475; ENST00000485652	ATXN7L1	ataxin 7 like 1 [Source:HGNC Symbol;Acc:HGNC:22210]	0.05563	0.2319	0.251
ENSG00000150627	ENST00000280190; ENST00000443118; ENST00000505894; ENST00000507824; ENST00000508596; ENST00000508773; ENST00000509792; ENST00000513261	WDR17	WD repeat domain 17 [Source:HGNC Symbol;Acc:HGNC:16661]	0.07309	0.2726	0.2509
ENSG00000163629	ENST00000316707; ENST00000411767; ENST00000427191; ENST00000436978; ENST00000502971; ENST00000507902; ENST00000508063; ENST00000511105; ENST00000511467	PTPN13	protein tyrosine phosphatase, non-receptor type 13 [Source:HGNC Symbol;Acc:HGNC:9646]	0.009941	0.07331	0.2505
ENSG00000121621	ENST00000263181; ENST00000526288; ENST00000531047; ENST00000533466	KIF18A	kinesin family member 18A [Source:HGNC Symbol;Acc:HGNC:29441]	0.0122	0.08472	0.25
ENSG00000225973	ENST00000436697; ENST00000565225; ENST00000567948	PIGBOS1	PIGB opposite strand 1 [Source:HGNC Symbol;Acc:HGNC:50696]	0.06811	0.2627	0.2499
ENSG00000136144	ENST00000258646; ENST00000378302; ENST00000471984; ENST00000490058	RCBTB1	RCC1 and BTB domain containing protein 1 [Source:HGNC Symbol;Acc:HGNC:18243]	0.01861	0.1131	0.2498
ENSG00000067182	ENST00000162749; ENST00000366159; ENST00000437813; ENST00000440083; ENST00000534885; ENST00000535038; ENST00000535958; ENST00000536194; ENST00000536717; ENST00000537842; ENST00000538363; ENST00000539372; ENST00000540022; ENST00000543048; ENST00000543359; ENST00000543995	TNFRSF1A	TNF receptor superfamily member 1A [Source:HGNC Symbol;Acc:HGNC:11916]	0.008376	0.06444	0.2494
ENSG00000146757	ENST00000328747; ENST00000357512; ENST00000431504; ENST00000450302; ENST00000488849	ZNF92	zinc finger protein 92 [Source:HGNC Symbol;Acc:HGNC:13168]	0.09476	0.3183	0.2493
ENSG00000136986	ENST00000259512; ENST00000405944; ENST00000419562; ENST00000519018; ENST00000523036; ENST00000524119	DERL1	derlin 1 [Source:HGNC Symbol;Acc:HGNC:28454]	0.005634	0.04865	0.2492
ENSG00000112893	ENST00000261483; ENST00000502261; ENST00000503970; ENST00000505313; ENST00000508043; ENST00000513921	MAN2A1	mannosidase alpha class 2A member 1 [Source:HGNC Symbol;Acc:HGNC:6824]	0.02862	0.151	0.2492
ENSG00000154240	ENST00000317442; ENST00000392769; ENST00000535342; ENST00000537949; ENST00000577322; ENST00000578878; ENST00000578971; ENST00000580482; ENST00000580624; ENST00000580694; ENST00000581734; ENST00000581739; ENST00000582760; ENST00000582795; ENST00000582861; ENST00000583358; ENST00000583466; ENST00000584627; ENST00000584987; ENST00000585168	CEP112	centrosomal protein 112 [Source:HGNC Symbol;Acc:HGNC:28514]	0.02888	0.1517	0.2488
ENSG00000138439	ENST00000392238; ENST00000481658	FAM117B	family with sequence similarity 117 member B [Source:HGNC Symbol;Acc:HGNC:14440]	0.04604	0.206	0.2487
ENSG00000102543	ENST00000251108; ENST00000429346; ENST00000466868; ENST00000484126; ENST00000496061; ENST00000496952	CDADC1	cytidine and dCMP deaminase domain containing 1 [Source:HGNC Symbol;Acc:HGNC:20299]	0.1074	0.3418	0.2484
ENSG00000175054	ENST00000350721; ENST00000504521; ENST00000507148; ENST00000507620; ENST00000511016; ENST00000513291; ENST00000514393; ENST00000515149; ENST00000515810; ENST00000515863	ATR	ATR serine/threonine kinase [Source:HGNC Symbol;Acc:HGNC:882]	0.01045	0.07629	0.2482
ENSG00000255663	ENST00000544347	AP002373.1		0.02445	0.1368	0.2481
ENSG00000213424	ENST00000394049; ENST00000394052; ENST00000580719; ENST00000581564	KRT222	keratin 222 [Source:HGNC Symbol;Acc:HGNC:28695]	0.245	0.5367	0.2481
ENSG00000213626	ENST00000395323; ENST00000401506; ENST00000404397; ENST00000406087; ENST00000407930; ENST00000412933; ENST00000464412; ENST00000467242; ENST00000484150	LBH	limb bud and heart development [Source:HGNC Symbol;Acc:HGNC:29532]	0.02158	0.1258	0.2479
ENSG00000101003	ENST00000262460; ENST00000473460; ENST00000481735; ENST00000484893	GINS1	GINS complex subunit 1 [Source:HGNC Symbol;Acc:HGNC:28980]	0.006931	0.0568	0.2478
ENSG00000153317	ENST00000357668; ENST00000518721; ENST00000518957; ENST00000519169; ENST00000519483; ENST00000520189; ENST00000520342; ENST00000520625; ENST00000520927; ENST00000521057; ENST00000521075; ENST00000521426; ENST00000524018; ENST00000524124; ENST00000524299; ENST00000524367	ASAP1	ArfGAP with SH3 domain, ankyrin repeat and PH domain 1 [Source:HGNC Symbol;Acc:HGNC:2720]	0.00304	0.03009	0.2477
ENSG00000153130	ENST00000338517; ENST00000394201; ENST00000394203; ENST00000394205; ENST00000502535; ENST00000506322; ENST00000506597; ENST00000510586; ENST00000512749; ENST00000608372; ENST00000614192	SCOC	short coiled-coil protein [Source:HGNC Symbol;Acc:HGNC:20335]	0.1666	0.4397	0.2477
ENSG00000162927	ENST00000316752; ENST00000398658; ENST00000407787; ENST00000421319; ENST00000430495; ENST00000602599	PUS10	pseudouridylate synthase 10 [Source:HGNC Symbol;Acc:HGNC:26505]	0.1561	0.4247	0.2476
ENSG00000160712	ENST00000344086; ENST00000368485; ENST00000476006; ENST00000502679; ENST00000507256; ENST00000512471; ENST00000515190; ENST00000622330	IL6R	interleukin 6 receptor [Source:HGNC Symbol;Acc:HGNC:6019]	0.034	0.1695	0.2475
ENSG00000138660	ENST00000274000; ENST00000309703; ENST00000502954; ENST00000506522; ENST00000510527; ENST00000512741	AP1AR	adaptor related protein complex 1 associated regulatory protein [Source:HGNC Symbol;Acc:HGNC:28808]	0.08405	0.2978	0.2474
[truncated: 11,751 more rows]

## Sheet: dBRD9-A no IFN
IDENTIFIER	TRANSCRIPT_ID	GENE NAMES	DESCRIPTION	P-VALUE	FDR	FC log2ratio
[truncated: 13,315 more rows]

[truncated: 1 more sheets: dBRD9-A plus IFN]
