# Supplementary material for: BRD9 is a druggable component of interferon‐stimulated gene expression and antiviral activity
Source: EMBO Rep. 2021 Aug 16;22(10):e52823. doi: 10.15252/embr.202152823 (PMC8490982; doi:10.15252/embr.202152823)
Supplement: Supplementary file 6 — Source Data for Expanded View [file EMBR-22-e52823-s010.zip]

Archive with 3 entries (2 files):
- 52823-ev-source-data/
- 52823-ev-source-data/EMBOR-2021-52823V3-Figure_EV2_Source_Data-sd.pdf
- 52823-ev-source-data/EMBOR-2021-52823V3-Figure_EV5_Source_Data-sd.pdf
